# Supplementary material for: Ionic covalent organic framework based electrolyte for fast-response ultra-low voltage electrochemical actuators
Source: Nat Commun. 2022 Jan 19;13:390. doi: 10.1038/s41467-022-28023-2 (PMC8770580; doi:10.1038/s41467-022-28023-2)
Supplement: Supplementary file 6 — Source Data [file 41467_2022_28023_MOESM6_ESM.zip]

Archive with 11 entries (11 files):
- Source Data/Figure 3a.xlsx
- Source Data/Figure 3b.xlsx
- Source Data/Figure 3d.xlsx
- Source Data/Figure 4a.xlsx
- Source Data/Figure 4b.xlsx
- Source Data/Figure 4d.xlsx
- Source Data/Figure 4e.xlsx
- Source Data/Figure 5a.xlsx
- Source Data/Figure 5b.xlsx
- Source Data/Figure 5c.xlsx
- Source Data/Figure 5d.xlsx
