# Supplementary material for: Ionic covalent organic framework based electrolyte for fast-response ultra-low voltage electrochemical actuators
Source: Nat Commun. 2022 Jan 19;13:390. doi: 10.1038/s41467-022-28023-2 (PMC8770580; doi:10.1038/s41467-022-28023-2)
Supplement: Supplementary file 6 — Source Data [file 41467_2022_28023_MOESM6_ESM.zip › Source Data/Figure 3a.xlsx]

## Sheet: Sheet1
2Theta	experimental	2Theta	Refined	2Theta	difference	2Theta	observed Reflections	2Theta	simulated
1.99164	20650	2.00836	22457	2.00836	-6244.58	2.80385	-924.95	2	4.73085
2.00836	20666.6	2.02507	21867	2.02507	-6611.11	2.81077	-924.95	2.05	4.85142
2.02507	20443.1	2.04178	21167	2.04178	-7090.25	4.84366	-924.95	2.1	4.99734
2.04178	20222.2	2.05849	20422	2.05849	-7617.04	4.85566	-924.95	2.15	5.1784
2.05849	20004	2.0752	20178	2.0752	-7645.55	5.59052	-924.95	2.2	5.41463
2.0752	19788.5	2.09191	19761	2.09191	-7849.85	5.60438	-924.95	2.25	5.75395
2.09191	19575.8	2.10862	18962	2.10862	-8439.09	7.39116	-924.95	2.3	6.32759
2.10862	19366.1	2.12533	18403	2.12533	-8791.42	7.39116	-924.95	2.35	7.3942
2.12533	19159.4	2.14205	18594	2.14205	-8397.11	7.4095	-924.95	2.4	9.43561
2.14205	18956.1	2.15876	17883	2.15876	-8908.47	7.4095	-924.95	2.45	13.2368
2.15876	18756.5	2.17547	17675	2.17547	-8920.97	8.3795	-924.95	2.5	19.803
2.17547	18561	2.19218	17508	2.19218	-8897.21	8.4003	-924.95	2.55	30.026
2.19218	18370.2	2.20889	17408	2.20889	-8812.05	9.675	-924.95	2.6	44.1404
2.20889	18185	2.2256	17375	2.2256	-8666.64	9.69904	-924.95	2.65	61.2182
2.2256	18006.6	2.24231	16877	2.24231	-8994.55	10.07	-924.95	2.7	78.8931
2.24231	17836.5	2.25902	17005	2.25902	-8707.71	10.07	-924.95	2.75	93.3737
2.25902	17677.7	2.27574	16764	2.27574	-8804.86	10.095	-924.95	2.8	100
2.27574	17533.8	2.29245	16787	2.29245	-8656.57	10.095	-924.95	2.85	94.1346
2.29245	17408.5	2.30916	16658	2.30916	-8683.27	11.172	-924.95	2.9	76.1676
2.30916	17306.3	2.32587	16919	2.32587	-8348.68	11.1998	-924.95	2.95	53.7498
2.32587	17232.7	2.34258	17139	2.34258	-8090.98	12.1754	-924.95	3	33.4493
2.34258	17195	2.35929	17377	2.35929	-7860.01	12.1754	-924.95	3.05	18.544
2.35929	17202	2.376	17732	2.376	-7567.39	12.2057	-924.95	3.1	9.31555
2.376	17264.4	2.39271	18119	2.39271	-7310.61	12.2057	-924.95	3.15	4.35263
2.39271	17394.6	2.40943	18051	2.40943	-7590.94	12.8011	-924.95	3.2	1.91516
2.40943	17606.9	2.42614	18475	2.42614	-7477.26	12.8011	-924.95	3.25	0.70893
2.42614	17917.2	2.44285	19275	2.44285	-7102.7	12.8329	-924.95	3.3	0.54975
2.44285	18342.7	2.45956	19629	2.45956	-7307.06	12.8329	-924.95	3.35	0.553
2.45956	18901	2.47627	20321	2.47627	-7324.13	13.9695	-924.95	3.4	0.55656
2.47627	19610.1	2.49298	20938	2.49298	-7583.69	14.0043	-924.95	3.45	0.56047
2.49298	20486.7	2.50969	21812	2.50969	-7768.5	14.5189	-924.95	3.5	0.56479
2.50969	21545.5	2.5264	22975	2.5264	-7858.1	14.555	-924.95	3.55	0.56957
2.5264	22798.1	2.54312	24132	2.54312	-8154.65	14.786	-924.95	3.6	0.57488
2.54312	24251.6	2.55983	25724	2.55983	-8218.72	14.786	-924.95	3.65	0.58081
2.55983	25907.7	2.57654	27434	2.57654	-8362.35	14.8229	-924.95	3.7	0.58745
2.57654	27761.3	2.59325	29769	2.59325	-8066.87	14.8229	-924.95	3.75	0.59494
2.59325	29800.8	2.60996	31869	2.60996	-8173.03	15.5604	-924.95	3.8	0.60341
2.60996	32007	2.62667	34763	2.62667	-7623.69	15.5604	-924.95	3.85	0.61306
2.62667	34351.7	2.64338	36906	2.64338	-7927.28	15.5992	-924.95	3.9	0.62411
2.64338	36798.3	2.6601	39832	2.6601	-7505.01	15.5992	-924.95	3.95	0.63687
2.6601	39302	2.67681	42135	2.67681	-7710.01	16.7731	-924.95	4	0.6524
2.67681	41810	2.69352	44584	2.69352	-7712.35	16.8149	-924.95	4.05	0.68492
2.69352	44261.3	2.71023	46513	2.71023	-8109.19	17.0054	-924.95	4.1	0.7365
2.71023	46587.2	2.72694	48412	2.72694	-8334.32	17.0054	-924.95	4.15	0.7998
2.72694	48711.3	2.74365	49415	2.74365	-9171.78	17.0479	-924.95	4.2	0.86882
2.74365	50551.8	2.76036	50948	2.76036	-9111.74	17.0479	-924.95	4.25	0.93954
2.76036	52024.7	2.77707	51563	2.77707	-9523.28	17.4611	-924.95	4.3	1.01175
2.77707	53051.3	2.79379	51851	2.79379	-9750.8	17.4611	-924.95	4.35	1.09499
2.79379	53566.8	2.8105	51639	2.8105	-9914.4	17.5047	-924.95	4.4	1.2293
2.8105	53518.4	2.82721	51723	2.82721	-9053.32	17.5047	-924.95	4.45	1.47507
2.82721	52741.3	2.84392	51298	2.84392	-7943.53	18.3391	-924.95	4.5	1.92585
2.84392	51206.5	2.86063	49944	2.86063	-7094.49	18.3391	-924.95	4.55	2.70732
2.86063	49003.5	2.87734	47761	2.87734	-6528.92	18.3849	-924.95	4.6	3.9418
2.87734	46254.9	2.89405	45860	2.89405	-5275.38	18.3849	-924.95	4.65	5.67999
2.89405	43100.4	2.91076	43244	2.91076	-4472.91	19.3821	-924.95	4.7	7.82209
2.91076	39681.9	2.92748	39168	2.92748	-5000.62	19.4306	-924.95	4.75	10.0589
2.92748	36133.6	2.94419	34414	2.94419	-6196.15	19.5843	-924.95	4.8	11.8473
2.94419	32575.1	2.9609	29922	2.9609	-7220.92	19.5843	-924.95	4.85	12.5179
2.9609	29107.9	2.97761	25441	2.97761	-8407.43	19.5843	-924.95	4.9	11.5834
2.97761	25813.4	2.99432	21489	2.99432	-9298.82	19.6332	-924.95	4.95	9.40132
2.99432	22752.8	3.01103	18333	3.01103	-9669.5	19.6332	-924.95	5	6.86267
3.01103	19967.5	3.02774	15825	3.02774	-9690.53	19.6332	-924.95	5.05	4.64094
3.02774	17480.5	3.04445	13855	3.04445	-9478.8	20.1788	-924.95	5.1	3.04859
3.04445	15298.8	3.06117	12204	3.06117	-9246.68	20.1788	-924.95	5.15	2.11443
3.06117	13415.7	3.07788	10872	3.07788	-8977	20.2293	-924.95	5.2	1.73275
3.07788	11814	3.09459	10134	3.09459	-8370.11	20.2293	-924.95	5.25	1.80214
3.09459	10469.1	3.1113	9270	3.1113	-8116.8	21.1336	-924.95	5.3	2.29248
3.1113	9351.78	3.12801	8888	3.12801	-7577.85	21.1336	-924.95	5.35	3.22786
3.12801	8430.83	3.14472	8029	3.14472	-7681.18	21.1866	-924.95	5.4	4.61325
3.14472	7675.16	3.16143	7691	3.16143	-7399.44	21.1866	-924.95	5.45	6.35461
3.16143	7055.43	3.17814	7294	3.17814	-7286.16	21.8685	-924.95	5.5	8.20826
3.17814	6545.14	3.19486	6806	3.19486	-7350.27	21.8685	-924.95	5.55	9.66614
3.19486	6121.26	3.21157	6423	3.21157	-7376.45	21.9233	-924.95	5.6	10.1576
3.21157	5764.43	3.22828	6282	3.22828	-7211.93	21.9233	-924.95	5.65	9.30854
3.22828	5458.92	3.24499	5980	3.24499	-7247.28	22.2271	-924.95	5.7	7.46763
3.24499	5192.26	3.2617	5729	3.2617	-7281.41	22.2271	-924.95	5.75	5.3613
3.2617	4975.39	3.27841	5507	3.27841	-7387.73	22.2828	-924.95	5.8	3.51757
3.27841	4859.72	3.29512	5271	3.29512	-7517.53	22.2828	-924.95	5.85	2.16785
3.29512	4753.52	3.31183	5131	3.31183	-7553.57	22.4044	-924.95	5.9	1.31116
3.31183	4649.55	3.32855	4822	3.32855	-7760.82	22.4605	-924.95	5.95	0.82493
3.32855	4547.8	3.34526	4633	3.34526	-7850.28	22.9282	-924.95	6	0.56654
3.34526	4448.26	3.36197	4483	3.36197	-7902.94	22.9282	-924.95	6.05	0.42852
3.36197	4350.92	3.37868	4348	3.37868	-7942.78	22.9857	-924.95	6.1	0.34839
3.37868	4255.76	3.39539	4279	3.39539	-7918.78	22.9857	-924.95	6.15	0.29619
3.39539	4162.77	3.4121	4081	3.4121	-8025.95	23.9428	-924.95	6.2	0.26203
3.4121	4071.93	3.42881	3923	3.42881	-8095.25	23.9428	-924.95	6.25	0.24972
3.42881	3983.23	3.44552	3994	3.44552	-7937.67	24.0029	-924.95	6.3	0.26454
3.44552	3896.65	3.46224	3900	3.46224	-7947.2	24.0029	-924.95	6.35	0.28051
3.46224	3812.18	3.47895	3722	3.47895	-8042.81	24.272	-924.95	6.4	0.29635
3.47895	3729.79	3.49566	3627	3.49566	-8057.49	24.3329	-924.95	6.45	0.31098
3.49566	3649.48	3.51237	3524	3.51237	-8082.23	24.435	-924.95	6.5	0.32358
3.51237	3571.21	3.52908	3365	3.52908	-8164.99	24.435	-924.95	6.55	0.33691
3.52908	3494.97	3.54579	3292	3.54579	-8163.76	24.4963	-924.95	6.6	0.3542
3.54579	3420.75	3.5625	3151	3.5625	-8232.53	24.4963	-924.95	6.65	0.3754
3.5625	3348.51	3.57921	3015	3.57921	-8298.26	24.9179	-924.95	6.7	0.40065
3.57921	3278.24	3.59593	3050	3.59593	-8194.94	24.9179	-924.95	6.75	0.43058
3.59593	3209.93	3.61264	2933	3.61264	-8245.55	24.9805	-924.95	6.8	0.46688
3.61264	3143.53	3.62935	2875	3.62935	-8239.06	24.9805	-924.95	6.85	0.51372
3.62935	3079.04	3.64606	2867	3.64606	-8184.45	25.2349	-924.95	6.9	0.58138
3.64606	3016.44	3.66277	2825	3.66277	-8165.71	25.2983	-924.95	6.95	0.69258
3.66277	2955.69	3.67948	2711	3.67948	-8220.8	25.7035	-924.95	7	0.88861
3.67948	2896.78	3.69619	2663	3.69619	-8211.7	25.7035	-924.95	7.05	1.23688
3.69619	2839.68	3.71291	2565	3.71291	-8254.39	25.7681	-924.95	7.1	1.82759
3.71291	2784.38	3.72962	2427	3.72962	-8338.85	25.7681	-924.95	7.15	2.74964
3.72962	2730.84	3.74633	2405	3.74633	-8309.06	26.6423	-924.95	7.2	4.04371
3.74633	2679.04	3.76304	2421	3.76304	-8242.98	26.7093	-924.95	7.25	5.64458
3.76304	2628.96	3.77975	2396	3.77975	-8219.6	26.7665	-924.95	7.3	7.32946
3.77975	2580.58	3.79646	2386	3.79646	-8182.89	26.7665	-924.95	7.35	8.68303
3.79646	2533.88	3.81317	2374	3.81317	-8149.84	26.7665	-924.95	7.4	9.17768
3.81317	2488.82	3.82988	2308	3.82988	-8172.4	26.7665	-924.95	7.45	8.47985
3.82988	2445.39	3.8466	2258	3.8466	-8180.58	26.7915	-924.95	7.5	6.8835
3.8466	2403.56	3.86331	2203	3.86331	-8195.33	26.8339	-924.95	7.55	5.01959
3.86331	2363.32	3.88002	2205	3.88002	-8154.64	26.8339	-924.95	7.6	3.35331
3.88002	2324.63	3.89673	2143	3.89673	-8179.49	26.8339	-924.95	7.65	2.09765
3.89673	2287.48	3.91344	2053	3.91344	-8233.86	26.8339	-924.95	7.7	1.26969
3.91344	2251.84	3.93015	2141	3.93015	-8111.71	26.859	-924.95	7.75	0.77783
3.93015	2217.7	3.94686	2020	3.94686	-8200.04	27.063	-924.95	7.8	0.50369
3.94686	2185.03	3.96357	2022	3.96357	-8166.83	27.063	-924.95	7.85	0.35138
3.96357	2153.81	3.98029	2040	3.98029	-8119.04	27.0877	-924.95	7.9	0.26112
3.98029	2124.03	3.997	1953	3.997	-8177.89	27.1312	-924.95	7.95	0.202
3.997	2095.88	4.01371	1935	4.01371	-8170.09	27.1312	-924.95	8	0.16017
4.01371	2070.07	4.03042	1980	4.03042	-8101.87	27.156	-924.95	8.05	0.12997
4.03042	2046.85	4.04713	1960	4.04713	-8101.09	27.2347	-924.95	8.1	0.10921
4.04713	2026.07	4.06384	1855	4.06384	-8187.57	27.3033	-924.95	8.15	0.10367
4.06384	2007.55	4.08055	1986	4.08055	-8040.14	27.6469	-924.95	8.2	0.11796
4.08055	1991.12	4.09726	1921	4.09726	-8090.63	27.6469	-924.95	8.25	0.13492
4.09726	1976.61	4.11398	1927	4.11398	-8071.9	27.6712	-924.95	8.3	0.15207
4.11398	1963.88	4.13069	1907	4.13069	-8080.78	27.6712	-924.95	8.35	0.16505
4.13069	1952.76	4.1474	1948	4.1474	-8030.15	27.7166	-924.95	8.4	0.16891
4.1474	1943.13	4.16411	2000	4.16411	-7969.87	27.7166	-924.95	8.45	0.16182
4.16411	1934.85	4.18082	1992	4.18082	-7970.83	27.7409	-924.95	8.5	0.14894
4.18082	1927.81	4.19753	1937	4.19753	-8019.93	27.7409	-924.95	8.55	0.1359
4.19753	1921.91	4.21424	2026	4.21424	-7926.07	27.9586	-924.95	8.6	0.12608
4.21424	1917.06	4.23095	1925	4.23095	-8023.22	28.0291	-924.95	8.65	0.12058
4.23095	1913.2	4.24767	2034	4.24767	-7911.32	28.0774	-924.95	8.7	0.11896
4.24767	1910.3	4.26438	1965	4.26438	-7978.38	28.1482	-924.95	8.75	0.11997
4.26438	1908.37	4.28109	2100	4.28109	-7842.47	28.3846	-924.95	8.8	0.12228
4.28109	1907.46	4.2978	2064	4.2978	-7878.71	28.4562	-924.95	8.85	0.1256
4.2978	1907.69	4.31451	2083	4.31451	-7861.28	28.5017	-924.95	8.9	0.13028
4.31451	1909.27	4.33122	2133	4.33122	-7814.55	28.5017	-924.95	8.95	0.13629
4.33122	1912.53	4.34793	2016	4.34793	-7937.5	28.5253	-924.95	9	0.14387
4.34793	1918.48	4.36464	2051	4.36464	-7912.23	28.5253	-924.95	9.05	0.15378
4.36464	1928.21	4.38136	2085	4.38136	-7892.72	28.5736	-924.95	9.1	0.16694
4.38136	1942.7	4.39807	2151	4.39807	-7847.04	28.5736	-924.95	9.15	0.18502
4.39807	1963.02	4.41478	2296	4.41478	-7729.52	28.5972	-924.95	9.2	0.21174
4.41478	1990.51	4.43149	2299	4.43149	-7762.78	28.5972	-924.95	9.25	0.25411
4.43149	2026.76	4.4482	2275	4.4482	-7833.68	28.9434	-924.95	9.3	0.32425
4.4482	2073.67	4.46491	2420	4.46491	-7748.41	29.0165	-924.95	9.35	0.44003
4.46491	2133.39	4.48162	2488	4.48162	-7755.39	29.1961	-924.95	9.4	0.62248
4.48162	2208.37	4.49833	2570	4.49833	-7766.25	29.2698	-924.95	9.45	0.88889
4.49833	2301.24	4.51505	2716	4.51505	-7733.78	29.3331	-924.95	9.5	1.24137
4.51505	2414.76	4.53176	2715	4.53176	-7871.78	29.3331	-924.95	9.55	1.65498
4.53176	2551.76	4.54847	2883	4.54847	-7866.93	29.356	-924.95	9.6	2.0659
4.54847	2714.92	4.56518	3079	4.56518	-7862.67	29.356	-924.95	9.65	2.36553
4.56518	2906.65	4.58189	3241	4.58189	-7922.93	29.4072	-924.95	9.7	2.43785
4.58189	3128.91	4.5986	3503	4.5986	-7915.02	29.4072	-924.95	9.75	2.25018
4.5986	3383	4.61531	3727	4.61531	-7977.35	29.4302	-924.95	9.8	1.91815
4.61531	3669.34	4.63202	4001	4.63202	-8021.32	29.4302	-924.95	9.85	1.58932
4.63202	3987.3	4.64874	4381	4.64874	-7989.08	29.6054	-924.95	9.9	1.35466
4.64874	4335.06	4.66545	4916	4.66545	-7828.43	29.6054	-924.95	9.95	1.23917
4.66545	4709.41	4.68216	5201	4.68216	-7939.7	29.6281	-924.95	10	1.2125
4.68216	5105.68	4.69887	5636	4.69887	-7916.66	29.6281	-924.95	10.05	1.20496
4.69887	5517.64	4.71558	5958	4.71558	-8014.47	29.6802	-924.95	10.1	1.14138
4.71558	5937.45	4.73229	6370	4.73229	-8020.6	29.6802	-924.95	10.15	0.98963
4.73229	6355.58	4.749	6647	4.749	-8148.8	29.703	-924.95	10.2	0.78531
4.749	6760.78	4.76572	7073	4.76572	-8102.16	29.703	-924.95	10.25	0.57941
4.76572	7140.14	4.78243	7209	4.78243	-8305.39	29.7406	-924.95	10.3	0.4047
4.78243	7479.37	4.79914	7670	4.79914	-8128.47	29.7406	-924.95	10.35	0.27366
4.79914	7763.45	4.81585	7762	4.81585	-8250.87	29.8158	-924.95	10.4	0.18438
4.81585	7977.85	4.83256	7854	4.83256	-8291.27	29.8158	-924.95	10.45	0.12751
4.83256	8110.25	4.84927	7838	4.84927	-8348.71			10.5	0.09245
4.84927	8151.69	4.86598	8090	4.86598	-8033.48			10.55	0.07261
4.86598	8088.47	4.88269	7921	4.88269	-8031.34			10.6	0.06213
4.88269	7917.33	4.89941	7922	4.89941	-7762.74			10.65	0.05532
4.89941	7649.72	4.91612	7725	4.91612	-7612.69			10.7	0.05063
4.91612	7302.68	4.93283	7277	4.93283	-7653.79			10.75	0.0474
4.93283	6895.77	4.94954	6795	4.94954	-7689.02			10.8	0.04573
4.94954	6449.01	4.96625	6037	4.96625	-7979.18			10.85	0.04565
4.96625	5981.17	4.98296	5663	4.98296	-7880.97			10.9	0.04691
4.98296	5508.95	4.99967	4929	4.99967	-8152.54			10.95	0.04985
4.99967	5046.52	5.01638	4347	5.01638	-8293.37			11	0.05493
5.01638	4605.36	5.0331	3862	5.0331	-8367.3			11.05	0.06039
5.0331	4194.28	5.04981	3424	5.04981	-8430.6			11.1	0.06546
5.04981	3819.58	5.06652	3153	5.06652	-8367.26			11.15	0.06914
5.06652	3485.24	5.08323	2906	5.08323	-8322.21			11.2	0.07077
5.08323	3193.19	5.09994	2712	5.09994	-8266.71			11.25	0.07039
5.09994	2943.69	5.11665	2479	5.11665	-8291.71			11.3	0.06889
5.11665	2735.7	5.13336	2520	5.13336	-8082.26			11.35	0.06742
5.13336	2567.24	5.15007	2393	5.15007	-8077.86			11.4	0.06675
5.15007	2435.84	5.16679	2322	5.16679	-8051.88			11.45	0.06736
5.16679	2338.86	5.1835	2294	5.1835	-8014.79			11.5	0.06958
5.1835	2273.77	5.20021	2312	5.20021	-7961.43			11.55	0.07345
5.20021	2238.41	5.21692	2277	5.21692	-7989.17			11.6	0.07918
5.21692	2231.15	5.23363	2204	5.23363	-8081.96			11.65	0.08741
5.23363	2250.95	5.25034	2366	5.25034	-7966.38			11.7	0.09961
5.25034	2297.36	5.26705	2503	5.26705	-7902.53			11.75	0.11852
5.26705	2370.51	5.28376	2594	5.28376	-7911.97			11.8	0.14848
5.28376	2470.95	5.30048	2497	5.30048	-8137.53			11.85	0.19533
5.30048	2599.51	5.31719	2715	5.31719	-8077.11			11.9	0.26541
5.31719	2757.09	5.3339	2884	5.3339	-8095.44			11.95	0.3632
5.3339	2944.43	5.35061	3120	5.35061	-8076.89			12	0.48823
5.35061	3161.88	5.36732	3260	5.36732	-8184.2			12.05	0.63158
5.36732	3409.19	5.38403	3569	5.38403	-8151.31			12.1	0.7717
5.38403	3685.29	5.40074	3850	5.40074	-8173.15			12.15	0.87184
5.40074	3988.13	5.41745	4281	5.41745	-8068.5			12.2	0.89208
5.41745	4314.48	5.43417	4630	5.43417	-8064.86			12.25	0.81837
5.43417	4659.84	5.45088	4881	5.45088	-8175.88			12.3	0.68302
5.45088	5021.86	5.46759	5333	5.46759	-8095.45			12.35	0.53278
5.46759	5393.44	5.4843	5725	5.4843	-8071.57			12.4	0.40033
5.4843	5761.56	5.50101	5968	5.50101	-8182.54			12.45	0.30176
5.50101	6115.52	5.51772	6291	5.51772	-8187.37			12.5	0.24127
5.51772	6443.36	5.53443	6553	5.53443	-8213.91			12.55	0.21583
5.53443	6731.89	5.55114	6677	5.55114	-8325.52			12.6	0.21873
5.55114	6967.5	5.56786	6898	5.56786	-8274.35			12.65	0.24162
5.56786	7137.34	5.58457	7200	5.58457	-8066.06			12.7	0.27489
5.58457	7231.05	5.60128	7135	5.60128	-8140.31			12.75	0.30636
5.60128	7240.29	5.61799	7279	5.61799	-7911.1			12.8	0.32136
5.61799	7155.08	5.6347	7121	5.6347	-7891.38			12.85	0.30902
5.6347	6977.36	5.65141	6933	5.65141	-7820.92			12.9	0.27132
5.65141	6718.9	5.66812	6820	5.66812	-7610.39			12.95	0.22157
5.66812	6395.37	5.68483	6524	5.68483	-7535.07			13	0.17219
5.68483	6024.05	5.70155	6131	5.70155	-7526.09			13.05	0.13023
5.70155	5622.08	5.71826	5519	5.71826	-7721.23			13.1	0.09823
5.71826	5205.21	5.73497	4966	5.73497	-7856.23			13.15	0.07649
5.73497	4787.21	5.75168	4392	5.75168	-8022.58			13.2	0.06345
5.75168	4379.56	5.76839	3884	5.76839	-8142.4			13.25	0.05592
5.76839	3991.39	5.7851	3439	5.7851	-8225.54			13.3	0.05195
5.7851	3629.52	5.80181	3201	5.80181	-8132.66			13.35	0.0503
5.80181	3298.64	5.81852	2847	5.81852	-8189.5			13.4	0.05032
5.81852	3001.48	5.83524	2569	5.83524	-8205.04			13.45	0.05189
5.83524	2739.02	5.85195	2454	5.85195	-8091.81			13.5	0.0554
5.85195	2510.8	5.86866	2202	5.86866	-8148.23			13.55	0.06165
5.86866	2315.21	5.88537	2253	5.88537	-7931.82			13.6	0.07192
5.88537	2149.8	5.90208	2085	5.90208	-7961.58			13.65	0.08777
5.90208	2011.57	5.91879	1952	5.91879	-7980.24			13.7	0.11065
5.91879	1897.22	5.9355	1947	5.9355	-7891.43			13.75	0.1414
5.9355	1803.41	5.95222	1786	5.95222	-7975.91			13.8	0.17962
5.95222	1726.89	5.96893	1785	5.96893	-7914.69			13.85	0.22244
5.96893	1664.68	5.98564	1818	5.98564	-7831.1			13.9	0.26313
5.98564	1614.08	6.00235	1627	6.00235	-7980.8			13.95	0.29124
6.00235	1572.78	6.01906	1614	6.01906	-7959.85			14	0.29643
6.01906	1538.83	6.03577	1695	6.03577	-7850.63			14.05	0.27626
6.03577	1510.62	6.05248	1535	6.05248	-7986.87			14.1	0.24031
6.05248	1486.86	6.06919	1554	6.06919	-7947.55			14.15	0.20142
6.06919	1466.54	6.08591	1588	6.08591	-7895.89			14.2	0.16872
6.08591	1448.88	6.10262	1505	6.10262	-7963.3			14.25	0.147
6.10262	1433.29	6.11933	1408	6.11933	-8046.33			14.3	0.13809
6.11933	1419.31	6.13604	1536	6.13604	-7905.65			14.35	0.14204
6.13604	1406.64	6.15275	1460	6.15275	-7970.1			14.4	0.15794
6.15275	1395.08	6.16946	1490	6.16946	-7929.57			14.45	0.18418
6.16946	1384.55	6.18617	1467	6.18617	-7942.97			14.5	0.21843
6.18617	1374.95	6.20288	1346	6.20288	-8055.17			14.55	0.25816
6.20288	1366.15	6.2196	1399	6.2196	-7994.08			14.6	0.30181
6.2196	1358.06	6.23631	1362	6.23631	-8024.9			14.65	0.34862
6.23631	1351.89	6.25302	1355	6.25302	-8029.76			14.7	0.3944
6.25302	1349.74	6.26973	1396	6.26973	-7987.85			14.75	0.42814
6.26973	1348.83	6.28644	1284	6.28644	-8099			14.8	0.43503
6.28644	1347.98	6.30315	1400	6.30315	-7982.2			14.85	0.40639
6.30315	1347.18	6.31986	1365	6.31986	-8016.43			14.9	0.34982
6.31986	1346.41	6.33657	1288	6.33657	-8092.67			14.95	0.28246
6.33657	1345.65	6.35329	1263	6.35329	-8116.91			15	0.21843
6.35329	1344.89	6.37	1311	6.37	-8068.14			15.05	0.16557
6.37	1344.12	6.38671	1268	6.38671	-8110.34			15.1	0.12642
6.38671	1343.32	6.40342	1281	6.40342	-8096.51			15.15	0.10081
6.40342	1342.49	6.42013	1199	6.42013	-8177.63			15.2	0.08726
6.42013	1341.62	6.43684	1250	6.43684	-8125.7			15.25	0.0839
6.43684	1340.68	6.45355	1315	6.45355	-8059.71			15.3	0.089
6.45355	1339.69	6.47026	1255	6.47026	-8118.65			15.35	0.101
6.47026	1338.63	6.48698	1269	6.48698	-8103.51			15.4	0.1182
6.48698	1337.49	6.50369	1259	6.50369	-8112.34			15.45	0.138
6.50369	1336.32	6.5204	1224	6.5204	-8146.26			15.5	0.15612
6.5204	1335.24	6.53711	1260	6.53711	-8109.35			15.55	0.16663
6.53711	1334.33	6.55382	1337	6.55382	-8031.65			15.6	0.16447
6.55382	1333.63	6.57053	1329	6.57053	-8039.16			15.65	0.14908
6.57053	1333.14	6.58724	1286	6.58724	-8081.88			15.7	0.12564
6.58724	1332.86	6.60395	1265	6.60395	-8102.81			15.75	0.10034
6.60395	1332.79	6.62067	1186	6.62067	-8181.95			15.8	0.07729
6.62067	1332.93	6.63738	1207	6.63738	-8161.32			15.85	0.05859
6.63738	1333.3	6.65409	1266	6.65409	-8102.92			15.9	0.04488
6.65409	1333.9	6.6708	1196	6.6708	-8173.76			15.95	0.03533
6.6708	1334.74	6.68751	1216	6.68751	-8154.85			16	0.02901
6.68751	1335.83	6.70422	1284	6.70422	-8088.21			16.05	0.02501
6.70422	1337.19	6.72093	1326	6.72093	-8047.87			16.1	0.02258
6.72093	1338.85	6.73764	1237	6.73764	-8138.84			16.15	0.02118
6.73764	1340.82	6.75436	1297	6.75436	-8081.17			16.2	0.02048
6.75436	1343.15	6.77107	1290	6.77107	-8090.9			16.25	0.02032
6.77107	1345.88	6.78778	1289	6.78778	-8095.1			16.3	0.02064
6.78778	1349.08	6.80449	1288	6.80449	-8099.84			16.35	0.02146
6.80449	1352.82	6.8212	1311	6.8212	-8081.23			16.4	0.02288
6.8212	1357.21	6.83791	1282	6.83791	-8115.42			16.45	0.02513
6.83791	1362.4	6.85462	1278	6.85462	-8125.58			16.5	0.02855
6.85462	1368.57	6.87133	1372	6.87133	-8038.99			16.55	0.03366
6.87133	1375.97	6.88805	1376	6.88805	-8043.99			16.6	0.04113
6.88805	1384.97	6.90476	1427	6.90476	-8004.02			16.65	0.0518
6.90476	1396	6.92147	1306	6.92147	-8138.6			16.7	0.06648
6.92147	1409.58	6.93818	1427	6.93818	-8034.37			16.75	0.08547
6.93818	1426.35	6.95489	1468	6.95489	-8014.14			16.8	0.10866
6.95489	1447.12	6.9716	1512	6.9716	-7995.85			16.85	0.13512
6.9716	1472.83	6.98831	1549	6.98831	-7990.64			16.9	0.16245
6.98831	1504.62	7.00503	1612	7.00503	-7966.81			16.95	0.18604
7.00503	1543.8	7.02174	1623	7.02174	-8003.86			17	0.19942
7.02174	1591.84	7.03845	1624	7.03845	-8061.41			17.05	0.19735
7.03845	1650.4	7.05516	1738	7.05516	-8018.23			17.1	0.18
7.05516	1721.22	7.07187	1804	7.07187	-8037.14			17.15	0.15359
7.07187	1806.12	7.08858	1894	7.08858	-8047.94			17.2	0.12517
7.08858	1906.92	7.10529	2043	7.10529	-8017.35			17.25	0.09946
7.10529	2025.33	7.122	2169	7.122	-8028.87			17.3	0.07863
7.122	2162.85	7.13872	2288	7.13872	-8067.68			17.35	0.0631
7.13872	2320.66	7.15543	2421	7.15543	-8113.5			17.4	0.0521
7.15543	2499.49	7.17214	2707	7.17214	-8027.47			17.45	0.04425
7.17214	2699.46	7.18885	2966	7.18885	-7989.03			17.5	0.03812
7.18885	2920.01	7.20556	3111	7.20556	-8083.78			17.55	0.03278
7.20556	3159.76	7.22227	3339	7.22227	-8112.42			17.6	0.02793
7.22227	3416.4	7.23898	3677	7.23898	-8044.62			17.65	0.02366
7.23898	3686.6	7.25569	4049	7.25569	-7951.95			17.7	0.02008
7.25569	3965.93	7.27241	4225	7.27241	-8058.77			17.75	0.01722
7.27241	4248.75	7.28912	4517	7.28912	-8046.18			17.8	0.01508
7.28912	4528.16	7.30583	4746	7.30583	-8084.94			17.85	0.01361
7.30583	4795.93	7.32254	5082	7.32254	-7995.59			17.9	0.01277
7.32254	5042.58	7.33925	5183	7.33925	-8109.73			17.95	0.01254
7.33925	5257.71	7.35596	5438	7.35596	-8027.66			18	0.01287
7.35596	5430.64	7.37267	5492	7.37267	-8094.53			18.05	0.01378
7.37267	5551.51	7.38938	5599	7.38938	-8048.66			18.1	0.01523
7.38938	5612.64	7.4061	5675	7.4061	-7967.41			18.15	0.01727
7.4061	5607.39	7.42281	5651	7.42281	-7915.47			18.2	0.01981
7.42281	5531.45	7.43952	5578	7.43952	-7845.02			18.25	0.02239
7.43952	5388.01	7.45623	5238	7.45623	-7983.35			18.3	0.02442
7.45623	5186.33	7.47294	5141	7.47294	-7832.31			18.35	0.02533
7.47294	4938.3	7.48965	4882	7.48965	-7809.73			18.4	0.02474
7.48965	4656.72	7.50636	4407	7.50636	-7982.08			18.45	0.02284
7.50636	4354.06	7.52307	3963	7.52307	-8113.67			18.5	0.02027
7.52307	4041.65	7.53979	3744	7.53979	-8020.27			18.55	0.01763
7.53979	3729.26	7.5565	3295	7.5565	-8164.94			18.6	0.01529
7.5565	3424.93	7.57321	2936	7.57321	-8234.03			18.65	0.01345
7.57321	3135.01	7.58992	2647	7.58992	-8252.26			18.7	0.01215
7.58992	2864.25	7.60663	2390	7.60663	-8260.91			18.75	0.01137
7.60663	2615.89	7.62334	2275	7.62334	-8151.87			18.8	0.01107
7.62334	2391.86	7.64005	2033	7.64005	-8194.9			18.85	0.01122
7.64005	2192.88	7.65676	1974	7.65676	-8079.73			18.9	0.01183
7.65676	2018.71	7.67348	1894	7.67348	-8009.34			18.95	0.01295
7.67348	1868.32	7.69019	1818	7.69019	-7957.09			19	0.01467
7.69019	1740.08	7.7069	1619	7.7069	-8047.98			19.05	0.01707
7.7069	1631.96	7.72361	1602	7.72361	-7974.75			19.1	0.02025
7.72361	1541.73	7.74032	1556	7.74032	-7946.08			19.15	0.02424
7.74032	1467.06	7.75703	1544	7.75703	-7896.7			19.2	0.02896
7.75703	1405.68	7.77374	1546	7.77374	-7844.48			19.25	0.03413
7.77374	1355.46	7.79045	1554	7.79045	-7795.49			19.3	0.03916
7.79045	1314.47	7.80717	1392	7.80717	-7924.02			19.35	0.04307
7.80717	1281.01	7.82388	1366	7.82388	-7922.62			19.4	0.04482
7.82388	1253.61	7.84059	1367	7.84059	-7899.07			19.45	0.04384
7.84059	1231.06	7.8573	1345	7.8573	-7902.38			19.5	0.04058
7.8573	1212.36	7.87401	1389	7.87401	-7842.75			19.55	0.03615
7.87401	1196.73	7.89072	1323	7.89072	-7895.56			19.6	0.03153
7.89072	1183.54	7.90743	1368	7.90743	-7839.34			19.65	0.02738
7.90743	1172.33	7.92414	1289	7.92414	-7908.75			19.7	0.02407
7.92414	1162.73	7.94086	1293	7.94086	-7896.51			19.75	0.02184
7.94086	1154.49	7.95757	1276	7.95757	-7906.44			19.8	0.02079
7.95757	1147.43	7.97428	1237	7.97428	-7939.42			19.85	0.02094
7.97428	1141.4	7.99099	1280	7.99099	-7891.35			19.9	0.02222
7.99099	1136.33	8.0077	1307	8.0077	-7860.19			19.95	0.02453
8.0077	1132.17	8.02441	1206	8.02441	-7957.91			20	0.02767
8.02441	1128.9	8.04112	1278	8.04112	-7883.52			20.05	0.03129
8.04112	1126.5	8.05784	1193	8.05784	-7967.02			20.1	0.03479
8.05784	1125	8.07455	1194	8.07455	-7965.43			20.15	0.03731
8.07455	1124.41	8.09126	1195	8.09126	-7964.78			20.2	0.03799
8.09126	1124.76	8.10797	1272	8.10797	-7889.08			20.25	0.03641
8.10797	1126.06	8.12468	1210	8.12468	-7953.34			20.3	0.03297
8.12468	1128.32	8.14139	1216	8.14139	-7952.53			20.35	0.02859
8.14139	1133.51	8.1581	1234	8.1581	-7941.78			20.4	0.0241
8.1581	1140.76	8.17481	1222	8.17481	-7962.16			20.45	0.02004
8.17481	1149.14	8.19153	1245	8.19153	-7948.2			20.5	0.01664
8.19153	1158.19	8.20824	1235	8.20824	-7967.85			20.55	0.01398
8.20824	1167.83	8.22495	1176	8.22495	-8036.98			20.6	0.01202
8.22495	1177.96	8.24166	1175	8.24166	-8048.46			20.65	0.01071
8.24166	1188.45	8.25837	1185	8.25837	-8049.11			20.7	0.0102
8.25837	1199.09	8.27508	1286	8.27508	-7958.7			20.75	0.0108
8.27508	1209.68	8.29179	1230	8.29179	-8024.95			20.8	0.01256
8.29179	1219.93	8.3085	1221	8.3085	-8043.56			20.85	0.0157
8.3085	1229.54	8.32522	1264	8.32522	-8009.16			20.9	0.02016
8.32522	1238.15	8.34193	1272	8.34193	-8008.41			20.95	0.02556
8.34193	1245.39	8.35864	1220	8.35864	-8065.94			21	0.03151
8.35864	1250.93	8.37535	1184	8.37535	-8105.49			21.05	0.03763
8.37535	1254.47	8.39206	1183	8.39206	-8107.83			21.1	0.04359
8.39206	1255.82	8.40877	1286	8.40877	-8003.8			21.15	0.049
8.40877	1254.79	8.42548	1303	8.42548	-7983.48			21.2	0.05362
8.42548	1251.46	8.44219	1204	8.44219	-8077.15			21.25	0.05733
8.44219	1246.13	8.45891	1226	8.45891	-8048.22			21.3	0.06026
8.45891	1239.2	8.47562	1191	8.47562	-8075.12			21.35	0.06275
8.47562	1231.1	8.49233	1183	8.49233	-8074.26			21.4	0.06497
8.49233	1222.24	8.50904	1133	8.50904	-8115.01			21.45	0.06731
8.50904	1213	8.52575	1164	8.52575	-8074.72			21.5	0.06996
8.52575	1203.71	8.54246	1152	8.54246	-8077.66			21.55	0.07317
8.54246	1194.64	8.55917	1179	8.55917	-8042.03			21.6	0.07702
8.55917	1186.02	8.57588	1101	8.57588	-8112.01			21.65	0.08141
8.57588	1178	8.5926	1101	8.5926	-8104.72			21.7	0.08626
8.5926	1170.7	8.60931	1189	8.60931	-8010.21			21.75	0.09131
8.60931	1164.19	8.62602	1124	8.62602	-8069.53			21.8	0.09627
8.62602	1158.51	8.64273	1156	8.64273	-8032.66			21.85	0.10074
8.64273	1153.65	8.65944	1065	8.65944	-8119.6			21.9	0.10429
8.65944	1149.58	8.67615	1109	8.67615	-8072.27			21.95	0.10678
8.67615	1146.26	8.69286	1098	8.69286	-8080.63			22	0.10846
8.69286	1143.61	8.70957	1116	8.70957	-8060.59			22.05	0.10984
8.70957	1141.58	8.72629	1083	8.72629	-8092.09			22.1	0.11128
8.72629	1140.07	8.743	1113	8.743	-8061.04			22.15	0.11309
8.743	1139.02	8.75971	1010	8.75971	-8163.36			22.2	0.11526
8.75971	1138.35	8.77642	1143	8.77642	-8030			22.25	0.11753
8.77642	1137.98	8.79313	1096	8.79313	-8076.89			22.3	0.11944
8.79313	1137.87	8.80984	1081	8.80984	-8091.98			22.35	0.1206
8.80984	1137.97	8.82655	1123	8.82655	-8050.26			22.4	0.12072
8.82655	1138.24	8.84326	1147	8.84326	-8026.7			22.45	0.11962
8.84326	1138.68	8.85998	1036	8.85998	-8138.26			22.5	0.1174
8.85998	1139.24	8.87669	1157	8.87669	-8017.94			22.55	0.11453
8.87669	1139.92	8.8934	1151	8.8934	-8024.7			22.6	0.11155
8.8934	1140.69	8.91011	1132	8.91011	-8044.55			22.65	0.10886
8.91011	1141.54	8.92682	1133	8.92682	-8044.47			22.7	0.10664
8.92682	1142.45	8.94353	1070	8.94353	-8108.46			22.75	0.10498
8.94353	1143.44	8.96024	1162	8.96024	-8017.51			22.8	0.10385
8.96024	1144.49	8.97695	1054	8.97695	-8126.62			22.85	0.10309
8.97695	1145.6	8.99367	1120	8.99367	-8061.8			22.9	0.10257
8.99367	1146.78	9.01038	1095	9.01038	-8088.04			22.95	0.10208
9.01038	1148.02	9.02709	1142	9.02709	-8042.36			23	0.10146
9.02709	1149.35	9.0438	1145	9.0438	-8040.77			23.05	0.1007
9.0438	1150.75	9.06051	1148	9.06051	-8039.27			23.1	0.09991
9.06051	1152.25	9.07722	1153	9.07722	-8035.87			23.15	0.09927
9.07722	1153.86	9.09393	1086	9.09393	-8104.61			23.2	0.09886
9.09393	1155.6	9.11064	1159	9.11064	-8033.51			23.25	0.0987
9.11064	1157.49	9.12736	1101	9.12736	-8093.6			23.3	0.09875
9.12736	1159.58	9.14407	1070	9.14407	-8126.92			23.35	0.09895
9.14407	1161.9	9.16078	1170	9.16078	-8029.54			23.4	0.09927
9.16078	1164.52	9.17749	1102	9.17749	-8100.57			23.45	0.09964
9.17749	1167.55	9.1942	1109	9.1942	-8097.08			23.5	0.10003
9.1942	1171.07	9.21091	1127	9.21091	-8083.16			23.55	0.10045
9.21091	1175.15	9.22762	1166	9.22762	-8048.93			23.6	0.10093
9.22762	1179.91	9.24434	1087	9.24434	-8133.52			23.65	0.10145
9.24434	1185.5	9.26105	1114	9.26105	-8113.14			23.7	0.10199
9.26105	1192.12	9.27776	1197	9.27776	-8037.98			23.75	0.10257
9.27776	1199.96	9.29447	1135	9.29447	-8109.29			23.8	0.10319
9.29447	1209.28	9.31118	1134	9.31118	-8121.33			23.85	0.10384
9.31118	1220.32	9.32789	1180	9.32789	-8088.38			23.9	0.1045
9.32789	1233.37	9.3446	1261	9.3446	-8022.73			23.95	0.10513
9.3446	1248.72	9.36131	1230	9.36131	-8071.68			24	0.10571
9.36131	1266.66	9.37803	1207	9.37803	-8115.51			24.05	0.10627
9.37803	1287.49	9.39474	1306	9.39474	-8040.47			24.1	0.10682
9.39474	1311.45	9.41145	1255	9.41145	-8118.79			24.15	0.1074
9.41145	1338.77	9.42816	1296	9.42816	-8108.62			24.2	0.10805
9.42816	1369.6	9.44487	1367	9.44487	-8072.03			24.25	0.10879
9.44487	1404.01	9.46158	1470	9.46158	-8007			24.3	0.10962
9.46158	1441.98	9.47829	1459	9.47829	-8059.39			24.35	0.11054
9.47829	1483.37	9.495	1428	9.495	-8134.93			24.4	0.11154
9.495	1527.91	9.51172	1591	9.51172	-8019.18			24.45	0.11263
9.51172	1575.16	9.52843	1650	9.52843	-8009.56			24.5	0.11382
9.52843	1624.54	9.54514	1665	9.54514	-8045.28			24.55	0.11513
9.54514	1675.26	9.56185	1753	9.56185	-8008.35			24.6	0.1166
9.56185	1726.33	9.57856	1754	9.57856	-8057.55			24.65	0.11825
9.57856	1776.53	9.59527	1833	9.59527	-8026.44			24.7	0.12012
9.59527	1824.43	9.61198	1890	9.61198	-8013.38			24.75	0.12224
9.61198	1868.36	9.62869	1869	9.62869	-8072.58			24.8	0.12461
9.62869	1906.57	9.64541	1972	9.64541	-8000.28			24.85	0.12722
9.64541	1937.27	9.66212	1976	9.66212	-8017.93			24.9	0.13002
9.66212	1958.91	9.67883	2037	9.67883	-7968.39			24.95	0.13301
9.67883	1970.37	9.69554	1985	9.69554	-8020.64			25	0.13616
9.69554	1970.62	9.71225	2007	9.71225	-7987.64			25.05	0.13949
9.71225	1959.63	9.72896	1968	9.72896	-8005.27			25.1	0.143
9.72896	1938.25	9.74567	1930	9.74567	-8013.28			25.15	0.14659
9.74567	1908.26	9.76238	1932	9.76238	-7974.84			25.2	0.15008
9.76238	1871.82	9.7791	1823	9.7791	-8043.2			25.25	0.15326
9.7791	1831.18	9.79581	1814	9.79581	-8009.51			25.3	0.15602
9.79581	1788.49	9.81252	1791	9.81252	-7989.7			25.35	0.15848
9.81252	1745.69	9.82923	1690	9.82923	-8049.41			25.4	0.16093
9.82923	1704.39	9.84594	1650	9.84594	-8050.92			25.45	0.16371
9.84594	1665.91	9.86265	1640	9.86265	-8026.24			25.5	0.16708
9.86265	1631.22	9.87936	1668	9.87936	-7968.03			25.55	0.1712
9.87936	1601.01	9.89607	1522	9.89607	-8088.69			25.6	0.17613
9.89607	1575.67	9.91279	1542	9.91279	-8048.32			25.65	0.18185
9.91279	1555.3	9.9295	1557	9.9295	-8017.78			25.7	0.18833
9.9295	1539.77	9.94621	1556	9.94621	-8007.71			25.75	0.19562
9.94621	1528.69	9.96292	1498	9.96292	-8058.49			25.8	0.20388
9.96292	1521.47	9.97963	1537	9.97963	-8015.34			25.85	0.21344
9.97963	1517.32	9.99634	1592	9.99634	-7958.3			25.9	0.2248
9.99634	1515.28	10.013	1479	10.013	-8070.28			25.95	0.23852
10.013	1514.27	10.0298	1524	10.0298	-8024.15			26	0.25529
10.0298	1513.14	10.0465	1556	10.0465	-7989.78			26.05	0.2759
10.0465	1510.77	10.0632	1426	10.0632	-8115.2			26.1	0.30132
10.0632	1506.18	10.0799	1522	10.0799	-8011.58			26.15	0.33269
10.0799	1498.57	10.0966	1500	10.0966	-8022.26			26.2	0.37131
10.0966	1487.25	10.1133	1400	10.1133	-8107.07			26.25	0.41866
10.1133	1472.06	10.13	1489	10.13	-7999.25			26.3	0.47623
10.13	1453.23	10.1467	1413	10.1467	-8053.39			26.35	0.54543
10.1467	1431.37	10.1634	1447	10.1634	-7995.21			26.4	0.62714
10.1634	1407.19	10.1802	1365	10.1802	-8051.5			26.45	0.72113
10.1802	1381.48	10.1969	1262	10.1969	-8128.01			26.5	0.82501
10.1969	1354.99	10.2136	1339	10.2136	-8024.4			26.55	0.93314
10.2136	1328.38	10.2303	1293	10.2303	-8044.25			26.6	1.03627
10.2303	1302.23	10.247	1342	10.247	-7970.01			26.65	1.12314
10.247	1276.99	10.2637	1294	10.2637	-7994.04			26.7	1.18264
10.2637	1253.02	10.2804	1235	10.2804	-8030.61			26.75	1.2084
10.2804	1230.6	10.2972	1220	10.2972	-8024.9			26.8	1.20025
10.2972	1209.88	10.3139	1134	10.3139	-8092			26.85	1.16295
10.3139	1190.98	10.3306	1205	10.3306	-8003.94			26.9	1.10577
10.3306	1173.92	10.3473	1164	10.3473	-8029.69			26.95	1.03986
10.3473	1158.67	10.364	1105	10.364	-8075.19			27	0.97487
10.364	1145.17	10.3807	1085	10.3807	-8083.32			27.05	0.91597
10.3807	1133.3	10.3974	1136	10.3974	-8021.95			27.1	0.86387
10.3974	1122.93	10.4141	1135	10.4141	-8013.94			27.15	0.81633
10.4141	1113.92	10.4308	1119	10.4308	-8022.13			27.2	0.77074
10.4308	1106.11	10.4475	1144	10.4475	-7990.37			27.25	0.72558
10.4475	1099.35	10.4643	1143	10.4643	-7985.52			27.3	0.68076
10.4643	1093.5	10.481	1127	10.481	-7996.45			27.35	0.63822
10.481	1088.43	10.4977	1133	10.4977	-7986.03			27.4	0.60094
10.4977	1084.01	10.5144	1101	10.5144	-8014.16			27.45	0.57163
10.5144	1080.14	10.5311	1094	10.5311	-8018.04			27.5	0.5512
10.5311	1077.02	10.5478	1050	10.5478	-8059.41			27.55	0.53818
10.5478	1074.39	10.5645	1081	10.5645	-8026.22			27.6	0.52872
10.5645	1072.2	10.5812	1127	10.5812	-7978.27			27.65	0.51762
10.5812	1070.25	10.598	1105	10.598	-7998.52			27.7	0.50007
10.598	1068.51	10.6147	1092	10.6147	-8009.95			27.75	0.47345
10.6147	1066.93	10.6314	1075	10.6314	-8025.54			27.8	0.43908
10.6314	1065.52	10.6481	1101	10.6481	-7998.26			27.85	0.40096
10.6481	1064.24	10.6648	1024	10.6648	-8074.12			27.9	0.36357
10.6648	1063.1	10.6815	1045	10.6815	-8052.1			27.95	0.33017
10.6815	1062.09	10.6982	1076	10.6982	-8020.21			28	0.30249
10.6982	1061.2	10.7149	1077	10.7149	-8018.46			28.05	0.28101
10.7149	1060.44	10.7316	1108	10.7316	-7986.85			28.1	0.26637
10.7316	1059.83	10.7484	1104	10.7484	-7990.39			28.15	0.25739
10.7484	1059.38	10.7651	1066	10.7651	-8028.12			28.2	0.25325
10.7651	1059.11	10.7818	1088	10.7818	-8006.05			28.25	0.25348
10.7818	1059.03	10.7985	1040	10.7985	-8054.2			28.3	0.25595
10.7985	1059.19	10.8152	1043	10.8152	-8051.6			28.35	0.2583
10.8152	1059.58	10.8319	1060	10.8319	-8035.27			28.4	0.25784
10.8319	1060.25	10.8486	1018	10.8486	-8078.22			28.45	0.25249
10.8486	1061.2	10.8653	1049	10.8653	-8048.49			28.5	0.24151
10.8653	1062.47	10.882	1117	10.882	-7982.09			28.55	0.22572
10.882	1064.07	10.8987	1015	10.8987	-8086.04			28.6	0.20649
10.8987	1066.02	10.9155	1065	10.9155	-8038.36			28.65	0.18571
10.9155	1068.34	10.9322	1039	10.9322	-8067.07			28.7	0.16543
10.9322	1071.05	10.9489	1043	10.9489	-8066.28			28.75	0.14697
10.9489	1074.26	10.9656	1083	10.9656	-8029.89			28.8	0.13119
10.9656	1077.87	10.9823	1031	10.9823	-8085.86			28.85	0.11839
10.9823	1081.85	10.999	1050	10.999	-8071.13			28.9	0.10867
10.999	1086.11	11.0157	1072	11.0157	-8053.63			28.95	0.10193
11.0157	1090.62	11.0324	1095	11.0324	-8035.31			29	0.09801
11.0324	1095.3	11.0491	1075	11.0491	-8060.08			29.05	0.09672
11.0491	1100.06	11.0659	1119	11.0659	-8020.83			29.1	0.09784
11.0659	1104.81	11.0826	1075	11.0826	-8069.43			29.15	0.10151
11.0826	1109.41	11.0993	1097	11.0993	-8051.73			29.2	0.10693
11.0993	1113.71	11.116	1103	11.116	-8049.56			29.25	0.11326
11.116	1117.54	11.1327	1081	11.1327	-8074.74			29.3	0.11926
11.1327	1120.72	11.1494	1100	11.1494	-8058.1			29.35	0.12379
11.1494	1123.08	11.1661	1092	11.1661	-8067.51			29.4	0.12592
11.1661	1124.49	11.1828	1156	11.1828	-8003.85			29.45	0.12529
11.1828	1124.83	11.1996	1060	11.1996	-8099.06			29.5	0.12215
11.1996	1124.04	11.2163	1153	11.2163	-8004.15			29.55	0.1171
11.2163	1122.13	11.233	1155	11.233	-7999.23			29.6	0.11058
11.233	1119.21	11.2497	1079	11.2497	-8071.46			29.65	0.1028
11.2497	1115.44	11.2664	1095	11.2664	-8051.04			29.7	0.09385
11.2664	1111.03	11.2831	1171	11.2831	-7970.18			29.75	0.08402
11.2831	1106.16	11.2998	1108	11.2998	-8028.06			29.8	0.07379
11.2998	1101.04	11.3165	1142	11.3165	-7988.84			29.85	0.06375
11.3165	1095.83	11.3332	1074	11.3332	-8051.69			29.9	0.05451
11.3332	1090.67	11.3499	1159	11.3499	-7961.7			29.95	0.04624
11.3499	1085.68	11.3667	1136	11.3667	-7979.97			30	0.03905
11.3667	1080.95	11.3834	1126	11.3834	-7985.57
11.3834	1076.56	11.4001	1058	11.4001	-8049.55
11.4001	1072.54	11.4168	1100	11.4168	-8003.94
11.4168	1068.93	11.4335	1120	11.4335	-7980.76
11.4335	1065.74	11.4502	1114	11.4502	-7984.01
11.4502	1062.99	11.4669	1095	11.4669	-8000.67
11.4669	1060.66	11.4837	1085	11.4837	-8008.75
11.4837	1058.73	11.5004	1079	11.5004	-8013.2
11.5004	1057.18	11.5171	1090	11.5171	-8001.01
11.5171	1055.99	11.5338	1082	11.5338	-8008.14
11.5338	1055.12	11.5505	1103	11.5505	-7986.57
11.5505	1054.55	11.5672	1076	11.5672	-8013.26
11.5672	1054.25	11.5839	1127	11.5839	-7962.2
11.5839	1054.19	11.6006	1096	11.6006	-7993.37
11.6006	1054.35	11.6173	1040	11.6173	-8049.74
11.6173	1054.72	11.6341	1117	11.6341	-7973.31
11.6341	1055.3	11.6508	1118	11.6508	-7973.08
11.6508	1056.07	11.6675	1093	11.6675	-7999.05
11.6675	1057.03	11.6842	1101	11.6842	-7992.22
11.6842	1058.2	11.7009	1140	11.7009	-7954.61
11.7009	1059.59	11.7176	1095	11.7176	-8001.24
11.7176	1061.22	11.7343	1086	11.7343	-8012.14
11.7343	1063.12	11.751	1052	11.751	-8048.35
11.751	1065.34	11.7677	1093	11.7677	-8009.91
11.7677	1067.89	11.7844	1075	11.7844	-8030.86
11.7844	1070.85	11.8012	1107	11.8012	-8002.26
11.8012	1074.24	11.8179	1090	11.8179	-8023.17
11.8179	1078.15	11.8346	1124	11.8346	-7993.63
11.8346	1082.62	11.8513	1081	11.8513	-8041.73
11.8513	1087.71	11.868	1133	11.868	-7995.5
11.868	1093.48	11.8847	1166	11.8847	-7969.01
11.8847	1099.99	11.9014	1201	11.9014	-7941.29
11.9014	1107.27	11.9181	1163	11.9181	-7987.38
11.9181	1115.36	11.9349	1105	11.9349	-8054.29
11.9349	1124.27	11.9516	1105	11.9516	-8064.02
11.9516	1134	11.9683	1163	11.9683	-8016.54
11.9683	1144.53	11.985	1222	11.985	-7968.81
11.985	1155.79	12.0017	1227	12.0017	-7975.73
12.0017	1167.71	12.0184	1120	12.0184	-8095.19
12.0184	1180.17	12.0351	1225	12.0351	-8003.04
12.0351	1193.02	12.0518	1160	12.0518	-8081.07
12.0518	1206.05	12.0685	1300	12.0685	-7954.03
12.0685	1219.01	12.0853	1313	12.0853	-7953.64
12.0853	1231.62	12.102	1299	12.102	-7979.53
12.102	1243.51	12.1187	1386	12.1187	-7903.3
12.1187	1254.29	12.1354	1221	12.1354	-8077.53
12.1354	1263.51	12.1521	1288	12.1521	-8017.8
12.1521	1270.78	12.1688	1295	12.1688	-8015.77
12.1688	1275.76	12.1855	1277	12.1855	-8036.19
12.1855	1278.18	12.2022	1277	12.2022	-8035.85
12.2022	1277.83	12.2189	1224	12.2189	-8085.8
12.2189	1274.78	12.2356	1218	12.2356	-8086.24
12.2356	1269.22	12.2524	1171	12.2524	-8125.56
12.2524	1261.54	12.2691	1219	12.2691	-8068.2
12.2691	1252.18	12.2858	1210	12.2858	-8066.64
12.2858	1241.62	12.3025	1219	12.3025	-8046.32
12.3025	1230.3	12.3192	1247	12.3192	-8006.65
12.3192	1218.63	12.3359	1179	12.3359	-8062.98
12.3359	1206.96	12.3526	1184	12.3526	-8046.57
12.3526	1195.56	12.3693	1145	12.3693	-8074.66
12.3693	1184.65	12.386	1132	12.386	-8077.42
12.386	1174.4	12.4028	1141	12.4028	-8058.97
12.4028	1164.95	12.4195	1057	12.4195	-8134.37
12.4195	1156.35	12.4362	1106	12.4362	-8077.68
12.4362	1148.67	12.4529	1162	12.4529	-8014.91
12.4529	1141.9	12.4696	1107	12.4696	-8064.05
12.4696	1136.03	12.4863	1097	12.4863	-8069.04
12.4863	1131.03	12.503	1087	12.503	-8074.86
12.503	1126.84	12.5197	1147	12.5197	-8011.42
12.5197	1123.41	12.5365	1129	12.5365	-8026.68
12.5365	1120.66	12.5532	1148	12.5532	-8005.54
12.5532	1118.52	12.5699	1118	12.5699	-8033.94
12.5699	1116.92	12.5866	1091	12.5866	-8059.81
12.5866	1115.8	12.6033	1119	12.6033	-8031.09
12.6033	1115.07	12.62	1088	12.62	-8061.71
12.62	1114.69	12.6367	1120	12.6367	-8029.62
12.6367	1114.61	12.6534	1122	12.6534	-8027.78
12.6534	1114.76	12.6701	1141	12.6701	-8009.14
12.6701	1115.12	12.6869	1129	12.6869	-8021.67
12.6869	1115.65	12.7036	1138	12.7036	-8013.34
12.7036	1116.33	12.7203	1085	12.7203	-8067.13
12.7203	1117.12	12.737	1154	12.737	-7999.02
12.737	1118	12.7537	1137	12.7537	-8016.99
12.7537	1118.97	12.7704	1166	12.7704	-7989.03
12.7704	1120.01	12.7871	1121	12.7871	-8035.13
12.7871	1121.11	12.8038	1098	12.8038	-8059.28
12.8038	1122.27	12.8206	1095	12.8206	-8063.48
12.8206	1123.46	12.8373	1023	12.8373	-8136.72
12.8373	1124.7	12.854	1121	12.854	-8039.99
12.854	1125.97	12.8707	1158	12.8707	-8004.29
12.8707	1127.28	12.8874	1085	12.8874	-8078.63
12.8874	1128.61	12.9041	1136	12.9041	-8028.99
12.9041	1129.97	12.9208	1191	12.9208	-7975.37
12.9208	1131.36	12.9375	1080	12.9375	-8087.78
12.9375	1132.77	12.9542	1162	12.9542	-8007.21
12.9542	1134.19	12.971	1081	12.971	-8089.66
12.971	1135.64	12.9877	1162	12.9877	-8010.13
12.9877	1137.11	13.0044	1162	13.0044	-8011.61
13.0044	1138.59	13.0211	1109	13.0211	-8066.11
13.0211	1140.09	13.0378	1134	13.0378	-8042.62
13.0378	1141.61	13.0545	1171	13.0545	-8007.15
13.0545	1143.14	13.0712	1182	13.0712	-7997.7
13.0712	1144.68	13.0879	1080	13.0879	-8101.25
13.0879	1146.23	13.1046	1165	13.1046	-8017.82
13.1046	1147.8	13.1213	1163	13.1213	-8021.39
13.1213	1149.38	13.1381	1121	13.1381	-8065.06
13.1381	1151.05	13.1548	1200	13.1548	-7987.75
13.1548	1152.73	13.1715	1074	13.1715	-8115.47
13.1715	1154.46	13.1882	1072	13.1882	-8119.2
13.1882	1156.19	13.2049	1107	13.2049	-8085.94
13.2049	1157.92	13.2216	1149	13.2216	-8045.68
13.2216	1159.66	13.2383	1083	13.2383	-8113.42
13.2383	1161.4	13.255	1090	13.255	-8108.16
13.255	1163.14	13.2718	1155	13.2718	-8044.91
13.2718	1164.89	13.2885	1191	13.2885	-8010.66
13.2885	1166.64	13.3052	1171	13.3052	-8032.42
13.3052	1168.4	13.3219	1118	13.3219	-8087.18
13.3219	1170.16	13.3386	1138	13.3386	-8068.94
13.3386	1171.93	13.3553	1128	13.3553	-8080.72
13.3553	1173.7	13.372	1126	13.372	-8084.49
13.372	1175.48	13.3887	1104	13.3887	-8108.28
13.3887	1177.26	13.4054	1134	13.4054	-8080.08
13.4054	1179.06	13.4222	1143	13.4222	-8072.89
13.4222	1180.87	13.4389	1133	13.4389	-8084.71
13.4389	1182.69	13.4556	1170	13.4556	-8049.55
13.4556	1184.53	13.4723	1193	13.4723	-8028.41
13.4723	1186.39	13.489	1144	13.489	-8079.29
13.489	1188.27	13.5057	1125	13.5057	-8100.2
13.5057	1190.18	13.5224	1119	13.5224	-8108.15
13.5224	1192.13	13.5391	1252	13.5391	-7977.13
13.5391	1194.11	13.5558	1176	13.5558	-8055.16
13.5558	1196.14	13.5725	1152	13.5725	-8081.24
13.5725	1198.22	13.5893	1230	13.5893	-8005.38
13.5893	1200.37	13.606	1211	13.606	-8026.59
13.606	1202.57	13.6227	1148	13.6227	-8091.88
13.6227	1204.86	13.6394	1129	13.6394	-8113.24
13.6394	1207.22	13.6561	1206	13.6561	-8038.7
13.6561	1209.68	13.6728	1198	13.6728	-8049.25
13.6728	1212.23	13.6895	1220	13.6895	-8029.9
13.6895	1214.88	13.7062	1242	13.7062	-8010.66
13.7062	1217.64	13.723	1200	13.723	-8055.52
13.723	1220.51	13.7397	1319	13.7397	-7939.49
13.7397	1223.47	13.7564	1201	13.7564	-8060.56
13.7564	1226.55	13.7731	1228	13.7731	-8036.73
13.7731	1229.71	13.7898	1224	13.7898	-8043.99
13.7898	1232.97	13.8065	1227	13.8065	-8044.32
13.8065	1236.3	13.8232	1265	13.8232	-8009.7
13.8232	1239.68	13.8399	1282	13.8399	-7996.12
13.8399	1243.11	13.8567	1191	13.8567	-8090.54
13.8567	1246.53	13.8734	1233	13.8734	-8051.93
13.8734	1249.91	13.8901	1297	13.8901	-7991.23
13.8901	1253.21	13.9068	1366	13.9068	-7925.39
13.9068	1256.37	13.9235	1245	13.9235	-8049.35
13.9235	1259.34	13.9402	1217	13.9402	-8080.07
13.9402	1262.05	13.9569	1246	13.9569	-8053.48
13.9569	1264.47	13.9736	1230	13.9736	-8071.56
13.9736	1266.55	13.9903	1277	13.9903	-8026.27
13.9903	1268.26	14.007	1289	14.007	-8015.61
14.007	1269.59	14.0238	1311	14.0238	-7994.59
14.0238	1270.57	14.0405	1256	14.0405	-8050.26
14.0405	1271.24	14.0572	1319	14.0572	-7987.67
14.0572	1271.65	14.0739	1241	14.0739	-8065.9
14.0739	1271.88	14.0906	1328	14.0906	-7979.01
14.0906	1271.99	14.1073	1253	14.1073	-8054.06
14.1073	1272.04	14.124	1279	14.124	-8028.1
14.124	1272.09	14.1407	1249	14.1407	-8058.19
14.1407	1272.18	14.1575	1255	14.1575	-8052.38
14.1575	1272.36	14.1742	1299	14.1742	-8008.68
14.1742	1272.66	14.1909	1278	14.1909	-8030.13
14.1909	1273.12	14.2076	1283	14.2076	-8025.76
14.2076	1273.74	14.2243	1241	14.2243	-8068.57
14.2243	1274.55	14.241	1271	14.241	-8039.58
14.241	1275.56	14.2577	1211	14.2577	-8100.81
14.2577	1276.79	14.2744	1303	14.2744	-8010.25
14.2744	1278.23	14.2911	1329	14.2911	-7985.92
14.2911	1279.9	14.3079	1209	14.3079	-8107.81
14.3079	1281.8	14.3246	1248	14.3246	-8070.94
14.3246	1283.92	14.3413	1284	14.3413	-8037.28
14.3413	1286.27	14.358	1289	14.358	-8034.85
14.358	1288.84	14.3747	1312	14.3747	-8014.63
14.3747	1291.62	14.3914	1282	14.3914	-8047.62
14.3914	1294.6	14.4081	1388	14.4081	-7944.79
14.4081	1297.78	14.4248	1388	14.4248	-7948.15
14.4248	1301.13	14.4415	1300	14.4415	-8039.66
14.4415	1304.64	14.4582	1331	14.4582	-8012.31
14.4582	1308.29	14.475	1325	14.475	-8022.07
14.475	1312.06	14.4917	1372	14.4917	-7978.93
14.4917	1315.91	14.5084	1298	14.5084	-8056.85
14.5084	1319.83	14.5251	1368	14.5251	-7990.82
14.5251	1323.8	14.5418	1354	14.5418	-8008.81
14.5418	1327.8	14.5585	1319	14.5585	-8047.83
14.5585	1331.81	14.5752	1335	14.5752	-8035.87
14.5752	1335.85	14.5919	1321	14.5919	-8053.94
14.5919	1339.92	14.6087	1344	14.6087	-8035.03
14.6087	1344.01	14.6254	1373	14.6254	-8010.16
14.6254	1348.14	14.6421	1247	14.6421	-8140.31
14.6421	1352.29	14.6588	1328	14.6588	-8063.44
14.6588	1356.43	14.6755	1322	14.6755	-8073.53
14.6755	1360.51	14.6922	1365	14.6922	-8034.5
14.6922	1364.48	14.7089	1309	14.7089	-8094.27
14.7089	1368.25	14.7256	1292	14.7256	-8114.74
14.7256	1371.72	14.7423	1360	14.7423	-8049.8
14.7423	1374.78	14.7591	1350	14.7591	-8062.32
14.7591	1377.31	14.7758	1362	14.7758	-8052.22
14.7758	1379.2	14.7925	1415	14.7925	-8000.4
14.7925	1380.38	14.8092	1362	14.8092	-8053.79
14.8092	1380.77	14.8259	1419	14.8259	-7996.38
14.8259	1380.37	14.8426	1436	14.8426	-7978.23
14.8426	1379.21	14.8593	1334	14.8593	-8078.4
14.8593	1377.39	14.876	1403	14.876	-8007.04
14.876	1375.02	14.8927	1361	14.8927	-8046.26
14.8927	1372.24	14.9095	1323	14.9095	-8081.2
14.9095	1369.18	14.9262	1423	14.9262	-7977.99
14.9262	1365.97	14.9429	1334	14.9429	-8063.73
14.9429	1362.72	14.9596	1463	14.9596	-7931.53
14.9596	1359.51	14.9763	1428	14.9763	-7963.44
14.9763	1356.43	14.993	1431	14.993	-7957.55
14.993	1353.53	15.0097	1403	15.0097	-7982.88
15.0097	1350.86	15.0264	1331	15.0264	-8052.48
15.0264	1348.46	15.0432	1433	15.0432	-7948.35
15.0432	1346.34	15.0599	1358	15.0599	-8021.52
15.0599	1344.51	15.0766	1278	15.0766	-8099.99
15.0766	1342.97	15.0933	1320	15.0933	-8056.75
15.0933	1341.74	15.11	1317	15.11	-8058.81
15.11	1340.8	15.1267	1416	15.1267	-7959.16
15.1267	1340.14	15.1434	1295	15.1434	-8079.77
15.1434	1339.76	15.1601	1365	15.1601	-8009.66
15.1601	1339.64	15.1768	1402	15.1768	-7972.81
15.1768	1339.79	15.1936	1404	15.1936	-7971.21
15.1936	1340.19	15.2103	1367	15.2103	-8008.85
15.2103	1340.83	15.227	1369	15.227	-8007.72
15.227	1341.7	15.2437	1412	15.2437	-7965.8
15.2437	1342.79	15.2604	1408	15.2604	-7971.1
15.2604	1344.08	15.2771	1404	15.2771	-7976.59
15.2771	1345.57	15.2938	1396	15.2938	-7986.27
15.2938	1347.25	15.3105	1407	15.3105	-7977.12
15.3105	1349.1	15.3272	1393	15.3272	-7993.13
15.3272	1351.12	15.3439	1348	15.3439	-8040.3
15.3439	1353.29	15.3607	1404	15.3607	-7986.61
15.3607	1355.6	15.3774	1424	15.3774	-7969.06
15.3774	1358.04	15.3941	1353	15.3941	-8042.61
15.3941	1360.59	15.4108	1369	15.4108	-8029.24
15.4108	1363.23	15.4275	1360	15.4275	-8040.93
15.4275	1365.91	15.4442	1348	15.4442	-8055.63
15.4442	1368.61	15.4609	1418	15.4609	-7988.3
15.4609	1371.28	15.4776	1372	15.4776	-8036.87
15.4776	1373.85	15.4944	1307	15.4944	-8104.29
15.4944	1376.27	15.5111	1383	15.5111	-8030.49
15.5111	1378.47	15.5278	1331	15.5278	-8084.41
15.5278	1380.39	15.5445	1413	15.5445	-8003.98
15.5445	1381.97	15.5612	1371	15.5612	-8047.18
15.5612	1383.16	15.5779	1310	15.5779	-8108.94
15.5779	1383.92	15.5946	1348	15.5946	-8071.26
15.5946	1384.24	15.6113	1311	15.6113	-8108.14
15.6113	1384.12	15.628	1362	15.628	-8056.63
15.628	1383.61	15.6448	1370	15.6448	-8047.76
15.6448	1382.74	15.6615	1345	15.6615	-8071.61
15.6615	1381.6	15.6782	1413	15.6782	-8002.26
15.6782	1380.24	15.6949	1344	15.6949	-8069.75
15.6949	1378.73	15.7116	1355	15.7116	-8057.15
15.7116	1377.13	15.7283	1411	15.7283	-7999.52
15.7283	1375.5	15.745	1399	15.745	-8009.89
15.745	1373.87	15.7617	1338	15.7617	-8069.3
15.7617	1372.28	15.7784	1433	15.7784	-7972.78
15.7784	1370.76	15.7951	1348	15.7951	-8056.34
15.7951	1369.32	15.8119	1388	15.8119	-8015
15.8119	1367.98	15.8286	1381	15.8286	-8020.77
15.8286	1366.75	15.8453	1334	15.8453	-8066.68
15.8453	1365.66	15.862	1398	15.862	-8001.72
15.862	1364.7	15.8787	1324	15.8787	-8074.87
15.8787	1363.86	15.8954	1475	15.8954	-7923.15
15.8954	1363.14	15.9121	1446	15.9121	-7951.54
15.9121	1362.53	15.9288	1458	15.9288	-7939.03
15.9288	1362.02	15.9456	1366	15.9456	-8030.61
15.9456	1361.6	15.9623	1446	15.9623	-7950.28
15.9623	1361.26	15.979	1355	15.979	-8041.01
15.979	1360.99	15.9957	1372	15.9957	-8023.81
15.9957	1360.79	16.0124	1393	16.0124	-8002.66
16.0124	1360.64	16.0291	1431	16.0291	-7964.56
16.0291	1360.54	16.0458	1395	16.0458	-8000.49
16.0458	1360.47	16.0625	1453	16.0625	-7942.45
16.0625	1360.44	16.0792	1374	16.0792	-8021.44
16.0792	1360.42	16.096	1325	16.096	-8070.44
16.096	1360.42	16.1127	1386	16.1127	-8009.46
16.1127	1360.44	16.1294	1396	16.1294	-7999.48
16.1294	1360.46	16.1461	1406	16.1461	-7989.5
16.1461	1360.49	16.1628	1358	16.1628	-8037.53
16.1628	1360.51	16.1795	1427	16.1795	-7968.55
16.1795	1360.54	16.1962	1427	16.1962	-7968.57
16.1962	1360.56	16.2129	1403	16.2129	-7992.59
16.2129	1360.57	16.2296	1397	16.2296	-7998.59
16.2296	1360.58	16.2464	1375	16.2464	-8020.59
16.2464	1360.57	16.2631	1433	16.2631	-7962.57
16.2631	1360.56	16.2798	1386	16.2798	-8009.55
16.2798	1360.53	16.2965	1391	16.2965	-8004.51
16.2965	1360.49	16.3132	1484	16.3132	-7911.46
16.3132	1360.44	16.3299	1412	16.3299	-7983.4
16.3299	1360.38	16.3466	1447	16.3466	-7948.32
16.3466	1360.3	16.3633	1436	16.3633	-7959.22
16.3633	1360.21	16.3801	1357	16.3801	-8038.12
16.3801	1360.1	16.3968	1353	16.3968	-8041.99
16.3968	1359.98	16.4135	1402	16.4135	-7992.85
16.4135	1359.84	16.4302	1382	16.4302	-8012.7
16.4302	1359.68	16.4469	1491	16.4469	-7903.53
16.4469	1359.51	16.4636	1385	16.4636	-8009.34
16.4636	1359.33	16.4803	1331	16.4803	-8063.14
16.4803	1359.12	16.497	1368	16.497	-8025.92
16.497	1358.9	16.5137	1412	16.5137	-7981.68
16.5137	1358.66	16.5304	1387	16.5304	-8006.42
16.5304	1358.41	16.5472	1434	16.5472	-7959.15
16.5472	1358.13	16.5639	1366	16.5639	-8026.86
16.5639	1357.84	16.5806	1298	16.5806	-8094.55
16.5806	1357.53	16.5973	1396	16.5973	-7996.23
16.5973	1357.21	16.614	1353	16.614	-8038.88
16.614	1356.86	16.6307	1375	16.6307	-8016.52
16.6307	1356.5	16.6474	1364	16.6474	-8027.15
16.6474	1356.13	16.6641	1375	16.6641	-8015.77
16.6641	1355.75	16.6808	1369	16.6808	-8021.37
16.6808	1355.35	16.6976	1338	16.6976	-8051.95
16.6976	1354.93	16.7143	1334	16.7143	-8055.52
16.7143	1354.5	16.731	1330	16.731	-8059.06
16.731	1354.05	16.7477	1331	16.7477	-8057.59
16.7477	1353.57	16.7644	1283	16.7644	-8105.1
16.7644	1353.08	16.7811	1333	16.7811	-8054.58
16.7811	1352.56	16.7978	1362	16.7978	-8025.05
16.7978	1352.03	16.8145	1265	16.8145	-8121.49
16.8145	1351.48	16.8313	1300	16.8313	-8085.92
16.8313	1350.9	16.848	1325	16.848	-8060.33
16.848	1350.31	16.8647	1348	16.8647	-8036.72
16.8647	1349.7	16.8814	1271	16.8814	-8113.08
16.8814	1349.07	16.8981	1290	16.8981	-8093.43
16.8981	1348.41	16.9148	1306	16.9148	-8076.76
16.9148	1347.74	16.9315	1373	16.9315	-8009.07
16.9315	1347.05	16.9482	1322	16.9482	-8059.36
16.9482	1346.34	16.9649	1351	16.9649	-8029.63
16.9649	1345.61	16.9816	1307	16.9816	-8072.88
16.9816	1344.86	16.9984	1291	16.9984	-8088.11
16.9984	1344.09	17.0151	1268	17.0151	-8110.32
17.0151	1343.3	17.0318	1262	17.0318	-8115.51
17.0318	1342.49	17.0485	1243	17.0485	-8133.69
17.0485	1341.67	17.0652	1291	17.0652	-8084.84
17.0652	1340.82	17.0819	1210	17.0819	-8164.98
17.0819	1339.96	17.0986	1382	17.0986	-7992.09
17.0986	1339.08	17.1153	1330	17.1153	-8043.19
17.1153	1338.17	17.132	1311	17.132	-8061.27
17.132	1337.25	17.1488	1234	17.1488	-8137.33
17.1488	1336.32	17.1655	1290	17.1655	-8080.38
17.1655	1335.36	17.1822	1344	17.1822	-8025.4
17.1822	1334.38	17.1989	1248	17.1989	-8120.41
17.1989	1333.39	17.2156	1216	17.2156	-8151.4
17.2156	1332.38	17.2323	1343	17.2323	-8023.37
17.2323	1331.36	17.249	1311	17.249	-8054.33
17.249	1330.31	17.2657	1325	17.2657	-8039.27
17.2657	1329.25	17.2825	1280	17.2825	-8083.19
17.2825	1328.17	17.2992	1288	17.2992	-8074.09
17.2992	1327.08	17.3159	1250	17.3159	-8110.98
17.3159	1325.96	17.3326	1348	17.3326	-8011.85
17.3326	1324.84	17.3493	1324	17.3493	-8034.71
17.3493	1323.69	17.366	1271	17.366	-8086.55
17.366	1322.53	17.3827	1335	17.3827	-8021.38
17.3827	1321.36	17.3994	1339	17.3994	-8016.19
17.3994	1320.17	17.4161	1309	17.4161	-8044.99
17.4161	1318.97	17.4329	1279	17.4329	-8073.77
17.4329	1317.75	17.4496	1291	17.4496	-8060.54
17.4496	1316.52	17.4663	1294	17.4663	-8056.29
17.4663	1315.28	17.483	1267	17.483	-8082.04
17.483	1314.02	17.4997	1278	17.4997	-8069.77
17.4997	1312.75	17.5164	1284	17.5164	-8062.48
17.5164	1311.47	17.5331	1221	17.5331	-8124.19
17.5331	1310.18	17.5498	1244	17.5498	-8099.89
17.5498	1308.87	17.5665	1276	17.5665	-8066.58
17.5665	1307.56	17.5833	1292	17.5833	-8049.25
17.5833	1306.24	17.6	1231	17.6	-8108.92
17.6	1304.91	17.6167	1245	17.6167	-8093.59
17.6167	1303.57	17.6334	1307	17.6334	-8030.24
17.6334	1302.22	17.6501	1238	17.6501	-8097.9
17.6501	1300.88	17.6668	1252	17.6668	-8082.56
17.6668	1299.54	17.6835	1328	17.6835	-8005.22
17.6835	1298.2	17.7002	1360	17.7002	-7971.89
17.7002	1296.87	17.717	1296	17.717	-8034.56
17.717	1295.54	17.7337	1308	17.7337	-8021.25
17.7337	1294.23	17.7504	1244	17.7504	-8083.94
17.7504	1292.92	17.7671	1334	17.7671	-7992.65
17.7671	1291.64	17.7838	1306	17.7838	-8019.38
17.7838	1290.37	17.8005	1327	17.8005	-7997.13
17.8005	1289.11	17.8172	1261	17.8172	-8061.9
17.8172	1287.89	17.8339	1294	17.8339	-8027.71
17.8339	1286.69	17.8506	1228	17.8506	-8092.54
17.8506	1285.53	17.8673	1278	17.8673	-8041.42
17.8673	1284.4	17.8841	1325	17.8841	-7993.34
17.8841	1283.32	17.9008	1261	17.9008	-8056.31
17.9008	1282.29	17.9175	1300	17.9175	-8016.33
17.9175	1281.31	17.9342	1272	17.9342	-8043.41
17.9342	1280.4	17.9509	1312	17.9509	-8002.57
17.9509	1279.55	17.9676	1302	17.9676	-8011.8
17.9676	1278.78	17.9843	1201	17.9843	-8112.11
17.9843	1278.09	18.001	1268	18.001	-8044.51
18.001	1277.49	18.0177	1289	18.0177	-8022.99
18.0177	1276.98	18.0345	1337	18.0345	-7974.58
18.0345	1276.56	18.0512	1252	18.0512	-8059.26
18.0512	1276.24	18.0679	1269	18.0679	-8042.04
18.0679	1276.02	18.0846	1333	18.0846	-7977.92
18.0846	1275.9	18.1013	1235	18.1013	-8075.9
18.1013	1275.88	18.118	1241	18.118	-8069.97
18.118	1275.95	18.1347	1268	18.1347	-8043.12
18.1347	1276.11	18.1514	1242	18.1514	-8069.35
18.1514	1276.34	18.1682	1276	18.1682	-8035.65
18.1682	1276.63	18.1849	1298	18.1849	-8013.98
18.1849	1276.97	18.2016	1249	18.2016	-8063.34
18.2016	1277.32	18.2183	1235	18.2183	-8077.69
18.2183	1277.67	18.235	1321	18.235	-7991.98
18.235	1277.96	18.2517	1220	18.2517	-8093.18
18.2517	1278.16	18.2684	1261	18.2684	-8052.23
18.2684	1278.22	18.2851	1272	18.2851	-8041.09
18.2851	1278.07	18.3018	1249	18.3018	-8063.68
18.3018	1277.67	18.3185	1281	18.3185	-8030.98
18.3185	1276.96	18.3353	1257	18.3353	-8053.92
18.3353	1275.9	18.352	1291	18.352	-8018.49
18.352	1274.47	18.3687	1277	18.3687	-8030.64
18.3687	1272.63	18.3854	1172	18.3854	-8133.4
18.3854	1270.38	18.4021	1360	18.4021	-7942.78
18.4021	1267.76	18.4188	1265	18.4188	-8034.82
18.4188	1264.81	18.4355	1245	18.4355	-8051.58
18.4355	1261.56	18.4522	1291	18.4522	-8002.11
18.4522	1258.09	18.469	1227	18.469	-8062.48
18.469	1254.47	18.4857	1195	18.4857	-8090.77
18.4857	1250.75	18.5024	1264	18.5024	-8018.01
18.5024	1247	18.5191	1264	18.5191	-8014.27
18.5191	1243.25	18.5358	1284	18.5358	-7990.58
18.5358	1239.56	18.5525	1267	18.5525	-8003.97
18.5525	1235.95	18.5692	1258	18.5692	-8009.47
18.5692	1232.45	18.5859	1305	18.5859	-7959.09
18.5859	1229.08	18.6027	1244	18.6027	-8016.85
18.6027	1225.84	18.6194	1185	18.6194	-8072.76
18.6194	1222.74	18.6361	1292	18.6361	-7962.82
18.6361	1219.8	18.6528	1307	18.6528	-7945.03
18.6528	1217.02	18.6695	1214	18.6695	-8035.4
18.6695	1214.38	18.6862	1267	18.6862	-7979.93
18.6862	1211.91	18.7029	1211	18.7029	-8033.6
18.7029	1209.58	18.7196	1321	18.7196	-7921.42
18.7196	1207.4	18.7363	1238	18.7363	-8002.39
18.7363	1205.37	18.7531	1193	18.7531	-8045.49
18.7531	1203.48	18.7698	1235	18.7698	-8001.74
18.7698	1201.72	18.7865	1232	18.7865	-8003.12
18.7865	1200.1	18.8032	1211	18.8032	-8022.63
18.8032	1198.61	18.8199	1226	18.8199	-8006.27
18.8199	1197.26	18.8366	1226	18.8366	-8005.05
18.8366	1196.03	18.8533	1289	18.8533	-7940.95
18.8533	1194.94	18.87	1206	18.87	-8023
18.87	1193.98	18.8867	1195	18.8867	-8033.19
18.8867	1193.17	18.9034	1217	18.9034	-8010.53
18.9034	1192.51	18.9202	1256	18.9202	-7971.03
18.9202	1192.02	18.9369	1266	18.9369	-7960.7
18.9369	1191.69	18.9536	1231	18.9536	-7995.55
18.9536	1191.54	18.9703	1203	18.9703	-8023.59
18.9703	1191.57	18.987	1222	18.987	-8004.82
18.987	1191.8	19.0037	1227	19.0037	-8000.26
19.0037	1192.24	19.0204	1247	19.0204	-7980.91
19.0204	1192.89	19.0371	1274	19.0371	-7954.8
19.0371	1193.78	19.0539	1182	19.0539	-8047.93
19.0539	1194.92	19.0706	1175	19.0706	-8056.32
19.0706	1196.3	19.0873	1213	19.0873	-8019.97
19.0873	1197.95	19.104	1219	19.104	-8015.88
19.104	1199.87	19.1207	1204	19.1207	-8033.07
19.1207	1202.05	19.1374	1211	19.1374	-8028.51
19.1374	1204.49	19.1541	1222	19.1541	-8020.22
19.1541	1207.2	19.1708	1169	19.1708	-8076.16
19.1708	1210.14	19.1875	1199	19.1875	-8049.33
19.1875	1213.32	19.2042	1259	19.2042	-7992.7
19.2042	1216.68	19.221	1218	19.221	-8037.23
19.221	1220.21	19.2377	1249	19.2377	-8009.87
19.2377	1223.85	19.2544	1248	19.2544	-8014.56
19.2544	1227.54	19.2711	1259	19.2711	-8007.22
19.2711	1231.2	19.2878	1227	19.2878	-8042.76
19.2878	1234.75	19.3045	1235	19.3045	-8038.09
19.3045	1238.08	19.3212	1252	19.3212	-8024.09
19.3212	1241.08	19.3379	1195	19.3379	-8083.65
19.3379	1243.64	19.3546	1274	19.3546	-8006.66
19.3546	1245.64	19.3714	1183	19.3714	-8099.02
19.3714	1247.01	19.3881	1233	19.3881	-8049.67
19.3881	1247.65	19.4048	1207	19.4048	-8075.51
19.4048	1247.49	19.4215	1258	19.4215	-8023.53
19.4215	1246.51	19.4382	1235	19.4382	-8044.77
19.4382	1244.75	19.4549	1234	19.4549	-8043.27
19.4549	1242.26	19.4716	1292	19.4716	-7982.12
19.4716	1239.1	19.4883	1194	19.4883	-8076.42
19.4883	1235.4	19.5051	1205	19.5051	-8061.28
19.5051	1231.27	19.5218	1220	19.5218	-8041.84
19.5218	1226.82	19.5385	1157	19.5385	-8100.15
19.5385	1222.13	19.5552	1225	19.5552	-8027.33
19.5552	1217.31	19.5719	1214	19.5719	-8033.44
19.5719	1212.42	19.5886	1183	19.5886	-8059.54
19.5886	1207.53	19.6053	1249	19.6053	-7988.69
19.6053	1202.68	19.622	1155	19.622	-8077.94
19.622	1197.92	19.6387	1143	19.6387	-8085.32
19.6387	1193.3	19.6555	1228	19.6555	-7995.88
19.6555	1188.86	19.6722	1182	19.6722	-8037.65
19.6722	1184.63	19.6889	1164	19.6889	-8051.67
19.6889	1180.65	19.7056	1224	19.7056	-7987.97
19.7056	1176.95	19.7223	1188	19.7223	-8020.57
19.7223	1173.55	19.739	1169	19.739	-8036.5
19.739	1170.48	19.7557	1263	19.7557	-7939.77
19.7557	1167.76	19.7724	1120	19.7724	-8080.41
19.7724	1165.39	19.7891	1195	19.7891	-8003.4
19.7891	1163.39	19.8059	1144	19.8059	-8052.77
19.8059	1161.75	19.8226	1139	19.8226	-8056.51
19.8226	1160.49	19.8393	1209	19.8393	-7985.61
19.8393	1159.6	19.856	1142	19.856	-8052.08
19.856	1159.06	19.8727	1195	19.8727	-7998.91
19.8727	1158.89	19.8894	1157	19.8894	-8037.08
19.8894	1159.06	19.9061	1207	19.9061	-7987.59
19.9061	1159.57	19.9228	1229	19.9228	-7966.41
19.9228	1160.4	19.9396	1172	19.9396	-8024.55
19.9396	1161.53	19.9563	1143	19.9563	-8054.96
19.9563	1162.95	19.973	1186	19.973	-8013.64
19.973	1164.62	19.9897	1174	19.9897	-8027.55
19.9897	1166.54	20.0064	1143	20.0064	-8060.66
20.0064	1168.64	20.0231	1173	20.0231	-8032.92
20.0231	1170.9	20.0398	1163	20.0398	-8045.29
20.0398	1173.28	20.0565	1133	20.0565	-8077.71
20.0565	1175.69	20.0732	1141	20.0732	-8072.11
20.0732	1178.09	20.09	1215	20.09	-8000.41
20.09	1180.4	20.1067	1152	20.1067	-8065.54
20.1067	1182.52	20.1234	1186	20.1234	-8033.39
20.1234	1184.38	20.1401	1196	20.1401	-8024.89
20.1401	1185.88	20.1568	1156	20.1568	-8065.96
20.1568	1186.94	20.1735	1193	20.1735	-8029.52
20.1735	1187.5	20.1902	1171	20.1902	-8051.52
20.1902	1187.51	20.2069	1159	20.2069	-8062.92
20.2069	1186.9	20.2236	1094	20.2236	-8126.71
20.2236	1185.69	20.2403	1222	20.2403	-7996.93
20.2403	1183.91	20.2571	1188	20.2571	-8028.61
20.2571	1181.59	20.2738	1170	20.2738	-8043.82
20.2738	1178.81	20.2905	1200	20.2905	-8010.67
20.2905	1175.65	20.3072	1163	20.3072	-8044.22
20.3072	1172.21	20.3239	1145	20.3239	-8058.58
20.3239	1168.56	20.3406	1168	20.3406	-8031.82
20.3406	1164.8	20.3573	1179	20.3573	-8017.01
20.3573	1160.99	20.374	1209	20.374	-7983.21
20.374	1157.2	20.3908	1157	20.3908	-8031.49
20.3908	1153.47	20.4075	1143	20.4075	-8041.87
20.4075	1149.85	20.4242	1196	20.4242	-7985.39
20.4242	1146.37	20.4409	1155	20.4409	-8023.07
20.4409	1143.06	20.4576	1157	20.4576	-8017.93
20.4576	1139.92	20.4743	1164	20.4743	-8007.98
20.4743	1136.97	20.491	1129	20.491	-8040.23
20.491	1134.21	20.5077	1132	20.5077	-8034.67
20.5077	1131.65	20.5244	1136	20.5244	-8028.3
20.5244	1129.28	20.5411	1187	20.5411	-7975.12
20.5411	1127.11	20.5579	1125	20.5579	-8035.13
20.5579	1125.11	20.5746	1077	20.5746	-8081.31
20.5746	1123.29	20.5913	1163	20.5913	-7993.68
20.5913	1121.66	20.608	1114	20.608	-8041.22
20.608	1120.21	20.6247	1116	20.6247	-8037.91
20.6247	1118.89	20.6414	1121	20.6414	-8031.74
20.6414	1117.72	20.6581	1147	20.6581	-8004.69
20.6581	1116.67	20.6748	1107	20.6748	-8043.76
20.6748	1115.74	20.6915	1131	20.6915	-8018.91
20.6915	1114.9	20.7083	1150	20.7083	-7999.16
20.7083	1114.14	20.725	1098	20.725	-8050.49
20.725	1113.47	20.7417	1100	20.7417	-8047.88
20.7417	1112.86	20.7584	1141	20.7584	-8006.33
20.7584	1112.31	20.7751	1137	20.7751	-8009.84
20.7751	1111.82	20.7918	1065	20.7918	-8081.39
20.7918	1111.37	20.8085	1159	20.8085	-7986.98
20.8085	1110.97	20.8252	1098	20.8252	-8047.61
20.8252	1110.6	20.842	1117	20.842	-8028.27
20.842	1110.25	20.8587	1180	20.8587	-7964.96
20.8587	1109.94	20.8754	1094	20.8754	-8050.66
20.8754	1109.64	20.8921	1122	20.8921	-8022.38
20.8921	1109.36	20.9088	1121	20.9088	-8023.11
20.9088	1109.1	20.9255	1123	20.9255	-8020.86
20.9255	1108.84	20.9422	1143	20.9422	-8000.61
20.9422	1108.59	20.9589	1080	20.9589	-8063.36
20.9589	1108.34	20.9757	1165	20.9757	-7978.12
20.9757	1108.1	20.9924	1086	20.9924	-8056.88
20.9924	1107.86	21.0091	1065	21.0091	-8077.64
21.0091	1107.62	21.0258	1077	21.0258	-8065.4
21.0258	1107.38	21.0425	1066	21.0425	-8076.16
21.0425	1107.14	21.0592	1094	21.0592	-8047.91
21.0592	1106.89	21.0759	1168	21.0759	-7973.65
21.0759	1106.64	21.0926	1117	21.0926	-8024.39
21.0926	1106.38	21.1093	1116	21.1093	-8025.12
21.1093	1106.11	21.126	1133	21.126	-8007.85
21.126	1105.83	21.1428	1096	21.1428	-8044.56
21.1428	1105.55	21.1595	1107	21.1595	-8033.27
21.1595	1105.25	21.1762	1172	21.1762	-7967.96
21.1762	1104.94	21.1929	1137	21.1929	-8002.64
21.1929	1104.62	21.2096	1066	21.2096	-8073.31
21.2096	1104.29	21.2263	1140	21.2263	-7998.96
21.2263	1103.95	21.243	1116	21.243	-8022.6
21.243	1103.59	21.2597	1073	21.2597	-8065.23
21.2597	1103.21	21.2765	1030	21.2765	-8107.84
21.2765	1102.82	21.2932	1116	21.2932	-8021.43
21.2932	1102.41	21.3099	1042	21.3099	-8095.01
21.3099	1101.99	21.3266	1059	21.3266	-8077.57
21.3266	1101.55	21.3433	1125	21.3433	-8011.11
21.3433	1101.09	21.36	1108	21.36	-8027.63
21.36	1100.61	21.3767	1055	21.3767	-8080.13
21.3767	1100.11	21.3934	1066	21.3934	-8068.61
21.3934	1099.6	21.4101	1036	21.4101	-8098.1
21.4101	1099.08	21.4269	1073	21.4269	-8060.57
21.4269	1098.55	21.4436	1067	21.4436	-8066.02
21.4436	1098.01	21.4603	1126	21.4603	-8006.46
21.4603	1097.44	21.477	1076	21.477	-8055.89
21.477	1096.87	21.4937	1057	21.4937	-8074.29
21.4937	1096.27	21.5104	1065	21.5104	-8065.69
21.5104	1095.68	21.5271	1047	21.5271	-8083.1
21.5271	1095.08	21.5438	1020	21.5438	-8109.5
21.5438	1094.49	21.5605	1070	21.5605	-8058.91
21.5605	1093.9	21.5772	1105	21.5772	-8023.33
21.5772	1093.31	21.594	1054	21.594	-8073.75
21.594	1092.73	21.6107	1109	21.6107	-8018.18
21.6107	1092.16	21.6274	1086	21.6274	-8040.6
21.6274	1091.58	21.6441	1059	21.6441	-8067.02
21.6441	1091	21.6608	1105	21.6608	-8020.43
21.6608	1090.41	21.6775	1029	21.6775	-8095.83
21.6775	1089.81	21.6942	1123	21.6942	-8001.22
21.6942	1089.2	21.7109	1133	21.7109	-7990.6
21.7109	1088.58	21.7277	1064	21.7277	-8058.95
21.7277	1087.94	21.7444	1076	21.7444	-8046.3
21.7444	1087.28	21.7611	1061	21.7611	-8060.61
21.7611	1086.6	21.7778	1066	21.7778	-8054.91
21.7778	1085.89	21.7945	1140	21.7945	-7980.18
21.7945	1085.16	21.8112	1039	21.8112	-8080.42
21.8112	1084.4	21.8279	1093	21.8279	-8025.65
21.8279	1083.63	21.8446	1117	21.8446	-8000.89
21.8446	1082.88	21.8613	1054	21.8613	-8063.14
21.8613	1082.13	21.8781	1148	21.8781	-7968.4
21.8781	1081.38	21.8948	1056	21.8948	-8059.67
21.8948	1080.65	21.9115	1078	21.9115	-8036.95
21.9115	1079.93	21.9282	1060	21.9282	-8054.24
21.9282	1079.22	21.9449	1080	21.9449	-8033.53
21.9449	1078.51	21.9616	1056	21.9616	-8056.82
21.9616	1077.8	21.9783	1153	21.9783	-7959.09
21.9783	1077.08	21.995	1004	21.995	-8107.35
21.995	1076.34	22.0117	1128	22.0117	-7982.59
22.0117	1075.57	22.0285	1033	22.0285	-8076.81
22.0285	1074.79	22.0452	1021	22.0452	-8087.99
22.0452	1073.97	22.0619	1032	22.0619	-8076.14
22.0619	1073.12	22.0786	1066	22.0786	-8041.25
22.0786	1072.23	22.0953	1077	22.0953	-8029.33
22.0953	1071.31	22.112	1004	22.112	-8101.37
22.112	1070.35	22.1287	1118	22.1287	-7986.38
22.1287	1069.36	22.1454	1092	22.1454	-8011.37
22.1454	1068.36	22.1622	1029	22.1622	-8073.34
22.1622	1067.32	22.1789	1104	22.1789	-7997.29
22.1789	1066.27	22.1956	1076	22.1956	-8024.27
22.1956	1065.26	22.2123	1142	22.2123	-7957.3
22.2123	1064.28	22.229	1009	22.229	-8089.35
22.229	1063.34	22.2457	1066	22.2457	-8031.45
22.2457	1062.44	22.2624	1016	22.2624	-8080.61
22.2624	1061.59	22.2791	1056	22.2791	-8039.8
22.2791	1060.79	22.2958	1062	22.2958	-8033.04
22.2958	1060.02	22.3126	1065	22.3126	-8029.3
22.3126	1059.28	22.3293	1076	22.3293	-8017.59
22.3293	1058.57	22.346	1013	22.346	-8079.89
22.346	1057.87	22.3627	1038	22.3627	-8054.2
22.3627	1057.18	22.3794	1029	22.3794	-8062.52
22.3794	1056.5	22.3961	1036	22.3961	-8054.83
22.3961	1055.81	22.4128	1096	22.4128	-7994.13
22.4128	1055.12	22.4295	1052	22.4295	-8037.43
22.4295	1054.41	22.4462	1100	22.4462	-7988.71
22.4462	1053.69	22.4629	988	22.4629	-8100
22.4629	1052.98	22.4797	1017	22.4797	-8070.3
22.4797	1052.29	22.4964	1057	22.4964	-8029.62
22.4964	1051.6	22.5131	1058	22.5131	-8027.95
22.5131	1050.93	22.5298	1041	22.5298	-8044.36
22.5298	1050.35	22.5465	1010	22.5465	-8074.87
22.5465	1049.85	22.5632	1063	22.5632	-8021.45
22.5632	1049.44	22.5799	1060	22.5799	-8024.13
22.5799	1049.11	22.5966	1017	22.5966	-8066.91
22.5966	1048.89	22.6134	1085	22.6134	-7998.78
22.6134	1048.77	22.6301	1038	22.6301	-8045.74
22.6301	1048.73	22.6468	1071	22.6468	-8012.78
22.6468	1048.76	22.6635	1057	22.6635	-8026.88
22.6635	1048.86	22.6802	1072	22.6802	-8012.03
22.6802	1049.02	22.6969	1063	22.6969	-8021.23
22.6969	1049.21	22.7136	1040	22.7136	-8044.46
22.7136	1049.44	22.7303	1067	22.7303	-8017.7
22.7303	1049.68	22.747	1074	22.747	-8010.94
22.747	1049.92	22.7638	1044	22.7638	-8041.16
22.7638	1050.15	22.7805	1118	22.7805	-7967.34
22.7805	1050.33	22.7972	1045	22.7972	-8040.45
22.7972	1050.43	22.8139	1021	22.8139	-8064.47
22.8139	1050.45	22.8306	1014	22.8306	-8071.4
22.8306	1050.38	22.8473	1010	22.8473	-8075.27
22.8473	1050.25	22.864	1004	22.864	-8081.03
22.864	1050.01	22.8807	1097	22.8807	-7987.66
22.8807	1049.64	22.8974	1095	22.8974	-7989.16
22.8974	1049.14	22.9141	1011	22.9141	-8072.49
22.9141	1048.47	22.9309	1066	22.9309	-8016.64
22.9309	1047.62	22.9476	1019	22.9476	-8062.57
22.9476	1046.55	22.9643	1010	22.9643	-8070.26
22.9643	1045.25	22.981	1066	22.981	-8012.72
22.981	1043.71	22.9977	978	22.9977	-8098.95
22.9977	1041.93	23.0144	1003	23.0144	-8071.96
23.0144	1039.95	23.0311	1016	23.0311	-8056.78
23.0311	1037.76	23.0478	996	23.0478	-8074.42
23.0478	1035.4	23.0646	1005	23.0646	-8062.92
23.0646	1032.9	23.0813	1039	23.0813	-8026.3
23.0813	1030.28	23.098	1066	23.098	-7996.6
23.098	1027.58	23.1147	1026	23.1147	-8033.83
23.1147	1024.81	23.1314	1019	23.1314	-8038.01
23.1314	1021.99	23.1481	1013	23.1481	-8041.17
23.1481	1019.15	23.1648	1052	23.1648	-7999.33
23.1648	1016.31	23.1815	1001	23.1815	-8047.54
23.1815	1013.52	23.1982	1035	23.1982	-8010.81
23.1982	1010.79	23.215	1060	23.215	-7983.15
23.215	1008.14	23.2317	954	23.2317	-8086.59
23.2317	1005.57	23.2484	1024	23.2484	-8014.13
23.2484	1003.11	23.2651	1081	23.2651	-7954.77
23.2651	1000.76	23.2818	1029	23.2818	-8004.53
23.2818	998.511	23.2985	1025	23.2985	-8006.4
23.2985	996.378	23.3152	1112	23.3152	-7917.37
23.3152	994.355	23.3319	1031	23.3319	-7996.46
23.3319	992.445	23.3486	1010	23.3486	-8015.66
23.3486	990.647	23.3654	964	23.3654	-8059.98
23.3654	988.963	23.3821	1052	23.3821	-7970.41
23.3821	987.394	23.3988	1044	23.3988	-7976.96
23.3988	985.94	23.4155	1027	23.4155	-7992.62
23.4155	984.603	23.4322	997	23.4322	-8021.4
23.4322	983.384	23.4489	995	23.4489	-8022.31
23.4489	982.287	23.4656	1031	23.4656	-7985.33
23.4656	981.314	23.4823	992	23.4823	-8023.49
23.4823	980.477	23.4991	1016	23.4991	-7998.82
23.4991	979.803	23.5158	1017	23.5158	-7997.32
23.5158	979.305	23.5325	1052	23.5325	-7962.01
23.5325	978.99	23.5492	1012	23.5492	-8001.89
23.5492	978.872	23.5659	1015	23.5659	-7998.98
23.5659	978.966	23.5826	974	23.5826	-8040.3
23.5826	979.279	23.5993	1085	23.5993	-7929.83
23.5993	979.816	23.616	1046	23.616	-7969.6
23.616	980.582	23.6327	999	23.6327	-8017.6
23.6327	981.58	23.6495	1033	23.6495	-7984.83
23.6495	982.812	23.6662	979	23.6662	-8040.3
23.6662	984.278	23.6829	988	23.6829	-8032.99
23.6829	985.976	23.6996	968	23.6996	-8054.92
23.6996	987.901	23.7163	987	23.7163	-8038.06
23.7163	990.045	23.733	1036	23.733	-7991.41
23.733	992.393	23.7497	1056	23.7497	-7973.94
23.7497	994.928	23.7664	1024	23.7664	-8008.64
23.7664	997.622	23.7831	1051	23.7831	-7984.46
23.7831	1000.44	23.7998	974	23.7998	-8064.36
23.7998	1003.35	23.8166	1055	23.8166	-7986.3
23.8166	1006.28	23.8333	957	23.8333	-8087.21
23.8333	1009.19	23.85	985	23.85	-8062.03
23.85	1012.01	23.8667	966	23.8667	-8083.67
23.8667	1014.65	23.8834	1055	23.8834	-7997.07
23.8834	1017.05	23.9001	943	23.9001	-8111.14
23.9001	1019.12	23.9168	969	23.9168	-8086.82
23.9168	1020.8	23.9335	1046	23.9335	-8011.05
23.9335	1022.03	23.9503	1028	23.9503	-8029.78
23.9503	1022.76	23.967	934	23.967	-8123.95
23.967	1022.93	23.9837	1067	23.9837	-7990.57
23.9837	1022.55	24.0004	994	24.0004	-8062.66
24.0004	1021.64	24.0171	983	24.0171	-8072.26
24.0171	1020.24	24.0338	1004	24.0338	-8049.42
24.0338	1018.4	24.0505	979	24.0505	-8072.23
24.0505	1016.21	24.0672	1097	24.0672	-7951.77
24.0672	1013.75	24.0839	1077	24.0839	-7969.14
24.0839	1011.12	24.1007	1005	24.1007	-8038.43
24.1007	1008.41	24.1174	983	24.1174	-8057.71
24.1174	1005.7	24.1341	959	24.1341	-8079.08
24.1341	1003.06	24.1508	965	24.1508	-8070.58
24.1508	1000.57	24.1675	970	24.1675	-8063.28
24.1675	998.265	24.1842	1028	24.1842	-8003.22
24.1842	996.201	24.2009	985	24.2009	-8044.42
24.2009	994.403	24.2176	924	24.2176	-8103.91
24.2176	992.89	24.2343	1054	24.2343	-7972.69
24.2343	991.672	24.251	1009	24.251	-8016.78
24.251	990.764	24.2678	982	24.2678	-8043.15
24.2678	990.135	24.2845	942	24.2845	-8082.78
24.2845	989.766	24.3012	971	24.3012	-8053.65
24.3012	989.631	24.3179	1032	24.3179	-7992.71
24.3179	989.692	24.3346	950	24.3346	-8074.91
24.3346	989.898	24.3513	938	24.3513	-8087.22
24.3513	990.199	24.368	981	24.368	-8044.56
24.368	990.538	24.3847	996	24.3847	-8029.88
24.3847	990.859	24.4015	969	24.4015	-8057.12
24.4015	991.106	24.4182	1004	24.4182	-8022.24
24.4182	991.227	24.4349	1025	24.4349	-8001.2
24.4349	991.183	24.4516	1003	24.4516	-8022.94
24.4516	990.926	24.4683	999	24.4683	-8026.44
24.4683	990.427	24.485	995	24.485	-8029.7
24.485	989.682	24.5017	986	24.5017	-8037.72
24.5017	988.702	24.5184	1015	24.5184	-8007.52
24.5184	987.5	24.5352	947	24.5352	-8074.12
24.5352	986.108	24.5519	993	24.5519	-8026.58
24.5519	984.566	24.5686	987	24.5686	-8030.94
24.5686	982.92	24.5853	1046	24.5853	-7970.23
24.5853	981.217	24.602	983	24.602	-8031.52
24.602	979.5	24.6187	937	24.6187	-8075.83
24.6187	977.812	24.6354	1049	24.6354	-7962.21
24.6354	976.189	24.6521	989	24.6521	-8020.68
24.6521	974.662	24.6688	967	24.6688	-8041.27
24.6688	973.257	24.6855	992	24.6855	-8015.01
24.6855	971.994	24.7023	966	24.7023	-8039.9
24.7023	970.887	24.719	1002	24.719	-8002.97
24.719	969.948	24.7357	983	24.7357	-8021.2
24.7357	969.184	24.7524	979	24.7524	-8024.61
24.7524	968.598	24.7691	971	24.7691	-8032.21
24.7691	968.192	24.7858	961	24.7858	-8041.98
24.7858	967.963	24.8025	976	24.8025	-8026.93
24.8025	967.911	24.8192	937	24.8192	-8066.05
24.8192	968.031	24.836	1015	24.836	-7988.33
24.836	968.317	24.8527	1051	24.8527	-7952.78
24.8527	968.763	24.8694	1000	24.8694	-8004.38
24.8694	969.364	24.8861	999	24.8861	-8006.13
24.8861	970.112	24.9028	981	24.9028	-8025.02
24.9028	971	24.9195	934	24.9195	-8073.04
24.9195	972.021	24.9362	932	24.9362	-8076.18
24.9362	973.166	24.9529	1000	24.9529	-8009.45
24.9529	974.43	24.9696	891	24.9696	-8119.82
24.9696	975.803	24.9864	903	24.9864	-8109.3
24.9864	977.278	25.0031	989	25.0031	-8024.87
25.0031	978.85	25.0198	984	25.0198	-8031.53
25.0198	980.51	25.0365	955	25.0365	-8062.27
25.0365	982.252	25.0532	940	25.0532	-8079.09
25.0532	984.07	25.0699	1000	25.0699	-8020.97
25.0699	985.957	25.0866	1054	25.0866	-7968.93
25.0866	987.908	25.1033	988	25.1033	-8036.93
25.1033	989.917	25.12	1001	25.12	-8025.99
25.12	991.978	25.1367	982	25.1367	-8047.1
25.1367	994.087	25.1535	1007	25.1535	-8024.26
25.1535	996.239	25.1702	953	25.1702	-8080.45
25.1702	998.429	25.1869	980	25.1869	-8055.67
25.1869	1000.65	25.2036	949	25.2036	-8088.92
25.2036	1002.91	25.2203	983	25.2203	-8057.2
25.2203	1005.19	25.237	964	25.237	-8078.5
25.237	1007.49	25.2537	985	25.2537	-8059.82
25.2537	1009.81	25.2704	965	25.2704	-8082.16
25.2704	1012.14	25.2872	1035	25.2872	-8014.54
25.2872	1014.52	25.3039	973	25.3039	-8078.94
25.3039	1016.93	25.3206	984	25.3206	-8070.36
25.3206	1019.34	25.3373	920	25.3373	-8136.77
25.3373	1021.75	25.354	972	25.354	-8087.2
25.354	1024.18	25.3707	1001	25.3707	-8060.63
25.3707	1026.61	25.3874	1014	25.3874	-8050.05
25.3874	1029.04	25.4041	1044	25.4041	-8022.46
25.4041	1031.44	25.4208	1031	25.4208	-8037.86
25.4208	1033.84	25.4376	961	25.4376	-8110.24
25.4376	1036.22	25.4543	981	25.4543	-8092.6
25.4543	1038.58	25.471	1034	25.471	-8041.94
25.471	1040.92	25.4877	1029	25.4877	-8049.25
25.4877	1043.23	25.5044	976	25.5044	-8104.53
25.5044	1045.52	25.5211	1010	25.5211	-8072.79
25.5211	1047.78	25.5378	995	25.5378	-8090.02
25.5378	1050	25.5545	998	25.5545	-8089.21
25.5545	1052.19	25.5712	983	25.5712	-8106.36
25.5712	1054.35	25.588	990	25.588	-8101.48
25.588	1056.46	25.6047	961	25.6047	-8132.55
25.6047	1058.53	25.6214	970	25.6214	-8125.58
25.6214	1060.56	25.6381	1016	25.6381	-8081.56
25.6381	1062.54	25.6548	1021	25.6548	-8078.49
25.6548	1064.47	25.6715	1077	25.6715	-8024.37
25.6715	1066.35	25.6882	1039	25.6882	-8064.2
25.6882	1068.18	25.7049	1043	25.7049	-8061.97
25.7049	1069.95	25.7217	1072	25.7217	-8034.68
25.7217	1071.66	25.7384	1080	25.7384	-8028.32
25.7384	1073.31	25.7551	1034	25.7551	-8075.91
25.7551	1074.89	25.7718	1070	25.7718	-8041.43
25.7718	1076.41	25.7885	1056	25.7885	-8056.89
25.7885	1077.87	25.8052	1064	25.8052	-8050.3
25.8052	1079.29	25.8219	1136	25.8219	-7979.64
25.8219	1080.63	25.8386	1043	25.8386	-8073.91
25.8386	1081.89	25.8553	1111	25.8553	-8007.1
25.8553	1083.08	25.8721	1137	25.8721	-7982.22
25.8721	1084.2	25.8888	1149	25.8888	-7971.26
25.8888	1085.24	25.9055	1120	25.9055	-8001.21
25.9055	1086.19	25.9222	1140	25.9222	-7982.07
25.9222	1087.05	25.9389	1150	25.9389	-7972.84
25.9389	1087.83	25.9556	1094	25.9556	-8029.52
25.9556	1088.51	25.9723	1129	25.9723	-7995.11
25.9723	1089.09	25.989	1165	25.989	-7959.6
25.989	1089.58	26.0057	1151	26.0057	-7973.99
26.0057	1089.97	26.0224	1194	26.0224	-7931.28
26.0224	1090.27	26.0392	1229	26.0392	-7896.48
26.0392	1090.46	26.0559	1186	26.0559	-7939.56
26.0559	1090.54	26.0726	1224	26.0726	-7901.54
26.0726	1090.53	26.0893	1240	26.0893	-7885.41
26.0893	1090.4	26.106	1162	26.106	-7963.18
26.106	1090.16	26.1227	1163	26.1227	-7961.83
26.1227	1089.81	26.1394	1178	26.1394	-7946.37
26.1394	1089.35	26.1561	1227	26.1561	-7896.8
26.1561	1088.78	26.1729	1123	26.1729	-8000.11
26.1729	1088.09	26.1896	1140	26.1896	-7982.3
26.1896	1087.28	26.2063	1121	26.2063	-8000.37
26.2063	1086.35	26.223	1120	26.223	-8000.32
26.223	1085.31	26.2397	1163	26.2397	-7956.15
26.2397	1084.14	26.2564	1224	26.2564	-7893.86
26.2564	1082.85	26.2731	1200	26.2731	-7916.44
26.2731	1081.43	26.2898	1132	26.2898	-7982.9
26.2898	1079.89	26.3065	1081	26.3065	-8032.23
26.3065	1078.22	26.3233	1109	26.3233	-8002.44
26.3233	1076.42	26.34	1114	26.34	-7995.51
26.34	1074.49	26.3567	1118	26.3567	-7989.46
26.3567	1072.44	26.3734	1071	26.3734	-8034.27
26.3734	1070.26	26.3901	1143	26.3901	-7959.96
26.3901	1067.94	26.4068	1090	26.4068	-8010.51
26.4068	1065.49	26.4235	1082	26.4235	-8015.93
26.4235	1062.91	26.4402	1078	26.4402	-8017.21
26.4402	1060.2	26.4569	1059	26.4569	-8033.37
26.4569	1057.35	26.4736	1065	26.4736	-8024.39
26.4736	1054.37	26.4904	995	26.4904	-8091.27
26.4904	1051.26	26.5071	1044	26.5071	-8039.03
26.5071	1048.01	26.5238	1025	26.5238	-8054.65
26.5238	1044.63	26.5405	1042	26.5405	-8034.13
26.5405	1041.12	26.5572	961	26.5572	-8111.49
26.5572	1037.47	26.5739	1013	26.5739	-8055.71
26.5739	1033.69	26.5906	1039	26.5906	-8025.79
26.5906	1029.78	26.6073	1009	26.6073	-8051.75
26.6073	1025.73	26.6241	987	26.6241	-8069.58
26.6241	1021.56	26.6408	956	26.6408	-8096.27
26.6408	1017.26	26.6575	955	26.6575	-8092.85
26.6575	1012.83	26.6742	996	26.6742	-8047.29
26.6742	1008.27	26.6909	1014	26.6909	-8024.6
26.6909	1003.59	26.7076	966	26.7076	-8067.8
26.7076	998.782	26.7243	986	26.7243	-8042.87
26.7243	993.856	26.741	921	26.741	-8102.83
26.741	988.81	26.7577	930	26.7577	-8088.67
26.7577	983.649	26.7745	1000	26.7745	-8013.39
26.7745	978.374	26.7912	900	26.7912	-8108.01
26.7912	972.99	26.8079	934	26.8079	-8068.52
26.8079	967.499	26.8246	922	26.8246	-8074.92
26.8246	961.905	26.8413	923	26.8413	-8068.23
26.8413	956.212	26.858	917	26.858	-8068.44
26.858	950.426	26.8747	911	26.8747	-8068.57
26.8747	944.55	26.8914	902	26.8914	-8071.61
26.8914	938.591	26.9081	968	26.9081	-7999.57
26.9081	932.554	26.9249	901	26.9249	-8060.46
26.9249	926.446	26.9416	932	26.9416	-8023.29
26.9416	920.274	26.9583	817	26.9583	-8132.06
26.9583	914.045	26.975	931	26.975	-8011.78
26.975	907.766	26.9917	915	26.9917	-8021.47
26.9917	901.447	27.0084	873	27.0084	-8057.11
27.0084	895.097	27.0251	872	27.0251	-8051.74
27.0251	888.726	27.0418	895	27.0418	-8022.36
27.0418	882.343	27.0586	894	27.0586	-8016.98
27.0586	875.961	27.0753	850	27.0753	-8054.61
27.0753	869.591	27.092	853	27.092	-8045.26
27.092	863.245	27.1087	839	27.1087	-8052.95
27.1087	856.937	27.1254	843	27.1254	-8042.7
27.1254	850.68	27.1421	846	27.1421	-8033.51
27.1421	844.49	27.1588	784	27.1588	-8089.4
27.1588	838.382	27.1755	856	27.1755	-8011.39
27.1755	832.371	27.1922	763	27.1922	-8098.49
27.1922	826.475	27.209	838	27.209	-8017.73
27.209	820.711	27.2257	798	27.2257	-8052.11
27.2257	815.097	27.2424	824	27.2424	-8020.67
27.2424	809.65	27.2591	842	27.2591	-7997.41
27.2591	804.391	27.2758	823	27.2758	-8011.35
27.2758	799.338	27.2925	864	27.2925	-7965.53
27.2925	794.51	27.3092	825	27.3092	-7999.94
27.3092	789.926	27.3259	792	27.3259	-8028.62
27.3259	785.605	27.3426	804	27.3426	-8012.58
27.3426	781.564	27.3593	735	27.3593	-8077.84
27.3593	777.818	27.3761	790	27.3761	-8019.4
27.3761	774.383	27.3928	756	27.3928	-8050.29
27.3928	771.269	27.4095	762	27.4095	-8041.5
27.4095	768.484	27.4262	775	27.4262	-8026.05
27.4262	766.03	27.4429	803	27.4429	-7995.92
27.4429	763.904	27.4596	771	27.4596	-8026.11
27.4596	762.095	27.4763	747	27.4763	-8048.6
27.4763	760.582	27.493	764	27.493	-8030.35
27.493	759.337	27.5098	748	27.5098	-8045.34
27.5098	758.318	27.5265	756	27.5265	-8036.49
27.5265	757.473	27.5432	773	27.5432	-8018.75
27.5432	756.737	27.5599	742	27.5599	-8049.05
27.5599	756.035	27.5766	769	27.5766	-8021.3
27.5766	755.283	27.5933	759	27.5933	-8030.41
27.5933	754.392	27.61	798	27.61	-7990.29
27.61	753.269	27.6267	680	27.6267	-8106.84
27.6267	751.827	27.6434	754	27.6434	-8031.01
27.6434	749.99	27.6602	793	27.6602	-7989.71
27.6602	747.696	27.6769	691	27.6769	-8088.92
27.6769	744.902	27.6936	717	27.6936	-8059.56
27.6936	741.544	27.7103	784	27.7103	-7988.64
27.7103	737.621	27.727	744	27.727	-8024.2
27.727	733.185	27.7437	692	27.7437	-8071.33
27.7437	728.309	27.7604	736	27.7604	-8022.09
27.7604	723.074	27.7771	720	27.7771	-8032.6
27.7771	717.586	27.7938	696	27.7938	-8050.99
27.7938	711.978	27.8105	726	27.8105	-8015.4
27.8105	706.384	27.8273	715	27.8273	-8020.95
27.8273	700.936	27.844	703	27.844	-8027.77
27.844	695.752	27.8607	710	27.8607	-8015.95
27.8607	690.934	27.8774	692	27.8774	-8029.57
27.8774	686.558	27.8941	702	27.8941	-8015.69
27.8941	682.674	27.9108	642	27.9108	-8072.32
27.9108	679.3	27.9275	677	27.9275	-8034.44
27.9275	676.422	27.9443	654	27.9443	-8055.01
27.9443	673.995	27.961	668	27.961	-8038.96
27.961	671.945	27.9777	691	27.9777	-8014.19
27.9777	670.17	27.9944	698	27.9944	-8005.57
27.9944	668.551	28.0111	682	28.0111	-8019.97
28.0111	666.954	28.0278	664	28.0278	-8036.26
28.0278	665.245	28.0445	659	28.0445	-8039.31
28.0445	663.294	28.0612	665	28.0612	-8031.01
28.0612	660.991	28.0779	644	28.0779	-8049.27
28.0779	658.253	28.0947	614	28.0947	-8075.99
28.0947	654.97	28.1114	629	28.1114	-8057.1
28.1114	651.084	28.1281	601	28.1281	-8080.65
28.1281	646.637	28.1448	660	28.1448	-8016.73
28.1448	641.713	28.1615	591	28.1615	-8080.44
28.1615	636.419	28.1782	646	28.1782	-8019.89
28.1782	630.873	28.1949	656	28.1949	-8004.27
28.1949	625.253	28.2116	662	28.2116	-7992.77
28.2116	619.749	28.2283	592	28.2283	-8057.56
28.2283	614.548	28.245	587	28.245	-8057.85
28.245	609.829	28.2618	626	28.2618	-8014.77
28.2618	605.748	28.2785	693	28.2785	-7944.45
28.2785	602.432	28.2952	622	28.2952	-8012.99
28.2952	599.973	28.3119	590	28.3119	-8043.44
28.3119	598.421	28.3286	690	28.3286	-7942.8
28.3286	597.787	28.3453	577	28.3453	-8056.05
28.3453	598.037	28.362	601	28.362	-8033.11
28.362	599.095	28.3787	568	28.3787	-8067.86
28.3787	600.844	28.3955	612	28.3955	-8026.15
28.3955	603.128	28.4122	624	28.4122	-8016.76
28.4122	605.747	28.4289	646	28.4289	-7997.51
28.4289	608.493	28.4456	610	28.4456	-8036.16
28.4456	611.145	28.4623	553	28.4623	-8095.49
28.4623	613.477	28.479	567	28.479	-8083.28
28.479	615.267	28.4957	592	28.4957	-8059.34
28.4957	616.319	28.5124	653	28.5124	-7998.49
28.5124	616.478	28.5291	595	28.5291	-8055.65
28.5291	615.628	28.5459	545	28.5459	-8103.62
28.5459	613.601	28.5626	620	28.5626	-8025.38
28.5626	610.358	28.5793	626	28.5793	-8015
28.5793	605.98	28.596	553	28.596	-8082.63
28.596	600.611	28.6127	571	28.6127	-8058.43
28.6127	594.412	28.6294	606	28.6294	-8016.59
28.6294	587.576	28.6461	591	28.6461	-8024.39
28.6461	580.375	28.6628	546	28.6628	-8062.11
28.6628	573.093	28.6795	595	28.6795	-8006.03
28.6795	566.013	28.6962	578	28.6962	-8016.42
28.6962	559.401	28.713	585	28.713	-8003.51
28.713	553.489	28.7297	568	28.7297	-8015.49
28.7297	548.469	28.7464	571	28.7464	-8008.5
28.7464	544.482	28.7631	566	28.7631	-8010.63
28.7631	541.611	28.7798	583	28.7798	-7991.9
28.7798	539.88	28.7965	531	28.7965	-8043.27
28.7965	539.256	28.8132	570	28.8132	-8004.66
28.8132	539.644	28.8299	556	28.8299	-8019.92
28.8299	540.899	28.8467	579	28.8467	-7998.85
28.8467	542.833	28.8634	544	28.8634	-8036.24
28.8634	545.221	28.8801	555	28.8801	-8027.84
28.8801	547.819	28.8968	527	28.8968	-8058.4
28.8968	550.379	28.9135	523	28.9135	-8064.68
28.9135	552.662	28.9302	572	28.9302	-8017.47
28.9302	554.454	28.9469	580	28.9469	-8010.6
28.9469	555.581	28.9636	518	28.9636	-8072.82
28.9636	555.805	28.9803	534	28.9803	-8056.03
28.9803	555.014	28.9971	548	28.9971	-8040.24
28.9971	553.222	29.0138	533	29.0138	-8052.53
29.0138	550.509	29.0305	536	29.0305	-8045.99
29.0305	546.978	29.0472	530	29.0472	-8047.77
29.0472	542.757	29.0639	537	29.0639	-8036.08
29.0639	538.063	29.0806	533	29.0806	-8035.15
29.0806	533.131	29.0973	516	29.0973	-8047.22
29.0973	528.201	29.114	504	29.114	-8054.55
29.114	523.527	29.1307	507	29.1307	-8047.38
29.1307	519.362	29.1475	500	29.1475	-8050.79
29.1475	515.776	29.1642	494	29.1642	-8053.9
29.1642	512.886	29.1809	545	29.1809	-8000.77
29.1809	510.756	29.1976	535	29.1976	-8009.47
29.1976	509.457	29.2143	512	29.2143	-8031.91
29.2143	508.893	29.231	512	29.231	-8032
29.231	508.979	29.2477	490	29.2477	-8054.61
29.2477	509.592	29.2644	577	29.2644	-7968.59
29.2644	510.577	29.2812	528	29.2812	-8018.78
29.2812	511.761	29.2979	512	29.2979	-8035.98
29.2979	512.961	29.3146	519	29.3146	-8030.02
29.3146	514.001	29.3313	550	29.3313	-7999.74
29.3313	514.72	29.348	490	29.348	-8059.96
29.348	514.945	29.3647	468	29.3647	-8081.53
29.3647	514.515	29.3814	520	29.3814	-8028.37
29.3814	513.356	29.3981	506	29.3981	-8040.47
29.3981	511.457	29.4148	497	29.4148	-8046.87
29.4148	508.85	29.4316	528	29.4316	-8012.59
29.4316	505.571	29.4483	476	29.4483	-8060.73
29.4483	501.714	29.465	544	29.465	-7988.42
29.465	497.405	29.4817	444	29.4817	-8083.81
29.4817	492.79	29.4984	494	29.4984	-8029.04
29.4984	488.022	29.5151	481	29.5151	-8037.26
29.5151	483.247	29.5318	500	29.5318	-8013.68
29.5318	478.666	29.5485	454	29.5485	-8055.49
29.5485	474.47	29.5652	508	29.5652	-7997.64
29.5652	470.623	29.5819	490	29.5819	-8012.22
29.5819	467.206	29.5987	467	29.5987	-8032.29
29.5987	464.275	29.6154	428	29.6154	-8068.98
29.6154	461.958	29.6321	460	29.6321	-8035.19
29.6321	460.177	29.6488	472	29.6488	-8021.94
29.6488	458.922	29.6655	458	29.6655	-8035.19
29.6655	458.17	29.6822	506	29.6822	-7986.9
29.6822	457.882	29.6989	414	29.6989	-8079.02
29.6989	458.008	29.7156	444	29.7156	-8049.5
29.7156	458.483	29.7324	482	29.7324	-8012.25
29.7324	459.236	29.7491	474	29.7491	-8021.2
29.7491	460.186	29.7658	465	29.7658	-8031.26
29.7658	461.245	29.7825	442	29.7825	-8055.34
29.7825	462.319	29.7992	448	29.7992	-8050.33
29.7992	463.308	29.8159	490	29.8159	-8009.13
29.8159	464.11	29.8326	486	29.8326	-8013.63
29.8326	464.616	29.8493	436	29.8493	-8063.75
29.8493	464.73	29.866	474	29.866	-8025.36
29.866	464.34	29.8828	438	29.8828	-8060.32
29.8828	463.306	29.8995	440	29.8995	-8056.52
29.8995	461.505	29.9162	479	29.9162	-8014.83
29.9162	458.812	29.9329	444	29.9329	-8046.13
29.9329	455.114	29.9496	468	29.9496	-8017.27
29.9496	450.257	29.9663	461	29.9663	-8018.12
29.9663	444.106	29.983	439	29.983	-8032.53
29.983	436.517	29.9997	422	29.9997	-8040.6
29.9997	427.583
