# Supplementary material for: Ionic covalent organic framework based electrolyte for fast-response ultra-low voltage electrochemical actuators
Source: Nat Commun. 2022 Jan 19;13:390. doi: 10.1038/s41467-022-28023-2 (PMC8770580; doi:10.1038/s41467-022-28023-2)
Supplement: Supplementary file 6 — Source Data [file 41467_2022_28023_MOESM6_ESM.zip › Source Data/Figure 3b.xlsx]

## Sheet: Figure 2e
2 Theta	COF-DT	COF-DT-SO3H	COF-DT-SO3Na
2.50969	0.416	1	0.85222
2.5264	0.43861	0.83433	0.78388
2.54312	0.46111	0.73349	0.76257
2.55983	0.49206	0.56062	0.70266
2.57654	0.5253	0.46499	0.66065
2.59325	0.5707	0.32973	0.64556
2.60996	0.61152	0.2549	0.62559
2.62667	0.66779	0.27291	0.64083
2.64338	0.70945	0.23169	0.65947
2.6601	0.76634	0.2397	0.66124
2.67681	0.81111	0.2421	0.69956
2.69352	0.85872	0.22169	0.71021
2.71023	0.89622	0.2421	0.73121
2.72694	0.93314	0.2613	0.7892
2.74365	0.95264	0.23729	0.81376
2.76036	0.98244	0.2565	0.8287
2.77707	0.9944	0.28331	0.87959
2.79379	1	0.3266	0.89956
2.8105	0.99588	0.36134	0.9392
2.82721	0.99751	0.36636	0.95947
2.84392	0.98925	0.43619	0.98817
2.86063	0.96293	0.51738	1
2.87734	0.92049	0.57885	0.96538
2.89405	0.88353	0.64534	0.9713
2.91076	0.83267	0.65436	0.9466
2.92748	0.75343	0.71317	0.90533
2.94419	0.661	0.58086	0.86716
2.9609	0.57367	0.5431	0.84719
2.97761	0.48656	0.45289	0.81938
2.99432	0.40972	0.34464	0.78314
3.01103	0.34837	0.29118	0.76701
3.02774	0.29961	0.26044	0.75947
3.04445	0.26131	0.18287	0.76065
3.06117	0.22921	0.19688	0.7358
3.07788	0.20332	0.17287	0.70828
3.09459	0.18897	0.14566	0.72115
3.1113	0.17217	0.12125	0.71287
3.12801	0.16475	0.12205	0.71642
3.14472	0.14805	0.10844	0.67663
3.16143	0.14147	0.10924	0.67737
3.17814	0.13376	0.11485	0.675
3.19486	0.12427	0.08884	0.6503
3.21157	0.11682	0.09284	0.63343
3.22828	0.11408	0.09044	0.60947
3.24499	0.10821	0.09404	0.61036
3.2617	0.10333	0.08363	0.59571
3.27841	0.09901	0.08123	0.59497
3.29512	0.09443	0.08283	0.57012
3.31183	0.0917	0.07403	0.5503
3.32855	0.0857	0.07803	0.52973
3.34526	0.08202	0.07843	0.5395
3.36197	0.07911	0.05602	0.51021
3.37868	0.07648	0.08403	0.49453
3.39539	0.07514	0.07603	0.46849
3.4121	0.07129	0.04442	0.45533
3.42881	0.06822	0.05242	0.44201
3.44552	0.0696	0.04082	0.44482
3.46224	0.06777	0.05722	0.41672
3.47895	0.06431	0.04682	0.41672
3.49566	0.06246	0.05242	0.38891
3.51237	0.06046	0.05082	0.38476
3.52908	0.05737	0.04762	0.37352
3.54579	0.05595	0.04362	0.36908
3.5625	0.05321	0.05122	0.35163
3.57921	0.05057	0.05562	0.33062
3.59593	0.05125	0.04482	0.32012
3.61264	0.04897	0.03802	0.30607
3.62935	0.04784	0.04802	0.31834
3.64606	0.04769	0.04202	0.30799
3.66277	0.04687	0.04522	0.28462
3.67948	0.04466	0.03081	0.27352
3.69619	0.04372	0.03481	0.2821
3.71291	0.04182	0.04402	0.27678
3.72962	0.03914	0.02441	0.26642
3.74633	0.03871	0.02561	0.26124
3.76304	0.03902	0.03441	0.25592
3.77975	0.03853	0.03121	0.24601
3.79646	0.03834	0.02761	0.24645
3.81317	0.0381	0.02681	0.23639
3.82988	0.03682	0.03481	0.23846
3.8466	0.03585	0.03281	0.2284
3.86331	0.03478	0.01841	0.21982
3.88002	0.03482	0.02121	0.20651
3.89673	0.03361	0.03561	0.20725
3.91344	0.03186	0.03161	0.20015
3.93015	0.03358	0.03441	0.19941
3.94686	0.03122	0.02121	0.19571
3.96357	0.03126	0.02121	0.19704
3.98029	0.03161	0.03561	0.18609
3.997	0.02992	0.02161	0.17633
4.01371	0.02957	0.02561	0.19275
4.03042	0.03045	0.02601	0.17737
4.04713	0.03006	0.02721	0.17101
4.06384	0.02801	0.02401	0.16568
4.08055	0.03056	0.03441	0.16139
4.09726	0.0293	0.01401	0.16657
4.11398	0.02941	0.02441	0.15873
4.13069	0.02903	0.0104	0.15592
4.1474	0.02982	0.02321	0.15488
4.16411	0.03083	0.01961	0.14808
4.18082	0.03068	0.02001	0.15488
4.19753	0.02961	0.02961	0.15266
4.21424	0.03134	0.02561	0.14083
4.23095	0.02938	0.01721	0.1426
4.24767	0.03149	0.01961	0.14808
4.26438	0.03015	0	0.12973
4.28109	0.03278	0.01401	0.13018
4.2978	0.03208	0.02081	0.14038
4.31451	0.03245	0.02001	0.13506
4.33122	0.03342	0.02001	0.12426
4.34793	0.03114	0.02201	0.13284
4.36464	0.03183	0.02601	0.13047
4.38136	0.03249	0.01801	0.13269
4.39807	0.03377	0.02521	0.12175
4.41478	0.03659	0.02161	0.12692
4.43149	0.03665	0.01281	0.12411
4.4482	0.03618	0.0088	0.12914
4.46491	0.039	0.01801	0.12589
4.48162	0.04032	0.02561	0.11849
4.49833	0.04192	0.02401	0.12352
4.51505	0.04475	0.02001	0.11509
4.53176	0.04473	0.01641	0.1253
4.54847	0.048	0.02001	0.12115
4.56518	0.05181	0.0096	0.12574
4.58189	0.05496	0.02481	0.11731
4.5986	0.06005	0.02841	0.11967
4.61531	0.06441	0.0124	0.13151
4.63202	0.06974	0.02641	0.13269
4.64874	0.07712	0.03681	0.13033
4.66545	0.08752	0.02641	0.12899
4.68216	0.09307	0.02961	0.13269
4.69887	0.10152	0.02481	0.12618
4.71558	0.10778	0.02961	0.13521
4.73229	0.11579	0.02161	0.15104
4.749	0.12118	0.03922	0.14941
4.76572	0.12946	0.04202	0.14911
4.78243	0.1321	0.04042	0.14852
4.79914	0.14107	0.02801	0.16183
4.81585	0.14285	0.05627	0.15577
4.83256	0.14464	0.06263	0.16716
4.84927	0.14433	0.06944	0.15577
4.86598	0.14923	0.07875	0.15192
4.88269	0.14595	0.09533	0.15828
4.89941	0.14596	0.12326	0.15547
4.91612	0.14214	0.14915	0.14453
4.93283	0.13343	0.15982	0.15488
4.94954	0.12405	0.15573	0.15666
4.96625	0.10932	0.15414	0.13964
4.98296	0.10205	0.14483	0.13432
4.99967	0.08778	0.13757	0.12692
5.01638	0.07646	0.11418	0.11538
5.0331	0.06703	0.09465	0.12293
5.04981	0.05852	0.08239	0.12101
5.06652	0.05325	0.06127	0.11553
5.08323	0.04845	0.05264	0.11731
5.09994	0.04468	0.03265	0.10695
5.11665	0.04015	0.03842	0.11021
5.13336	0.04094	0.03521	0.09482
5.15007	0.03847	0.03361	0.10148
5.16679	0.03709	0.02521	0.10266
5.1835	0.03655	0.04522	0.09911
5.20021	0.0369	0.02641	0.09911
5.21692	0.03622	0.03281	0.10621
5.23363	0.0348	0.04442	0.10858
5.25034	0.03795	0.03441	0.08935
5.26705	0.04061	0.03762	0.0932
5.28376	0.04238	0.03201	0.09778
5.30048	0.0405	0.03121	0.08891
5.31719	0.04473	0.01641	0.09231
5.3339	0.04802	0.03121	0.08092
5.35061	0.05261	0.02881	0.10059
5.36732	0.05533	0.03081	0.09763
5.38403	0.06134	0.03561	0.1034
5.40074	0.0668	0.02281	0.09822
5.41745	0.07518	0.03721	0.10296
5.43417	0.08196	0.03361	0.1071
5.45088	0.08684	0.02921	0.10621
5.46759	0.09563	0.02281	0.10562
5.4843	0.10325	0.03681	0.12382
5.50101	0.10798	0.04202	0.11923
5.51772	0.11426	0.05202	0.12885
5.53443	0.11935	0.04042	0.13077
5.55114	0.12176	0.02721	0.12973
5.56786	0.12606	0.06558	0.12885
5.58457	0.13193	0.0926	0.13358
5.60128	0.13066	0.10101	0.14172
5.61799	0.13346	0.11645	0.1284
5.6347	0.13039	0.14529	0.14083
5.65141	0.12674	0.15165	0.1355
5.66812	0.12454	0.14869	0.13077
5.68483	0.11879	0.14847	0.1182
5.70155	0.11115	0.13098	0.10917
5.71826	0.09925	0.11872	0.10917
5.73497	0.0885	0.12462	0.10385
5.75168	0.07734	0.09011	0.11006
5.76839	0.06746	0.07194	0.11317
5.7851	0.05881	0.04002	0.09778
5.80181	0.05418	0.04522	0.09334
5.81852	0.0473	0.04322	0.09068
5.83524	0.0419	0.03561	0.0926
5.85195	0.03966	0.02521	0.0929
5.86866	0.03476	0.02961	0.08713
5.88537	0.03575	0.02801	0.0858
5.90208	0.03249	0.03481	0.08536
5.91879	0.0299	0.04202	0.08402
5.9355	0.0298	0.04682	0.08802
5.95222	0.02667	0.03762	0.08565
5.96893	0.02665	0.02961	0.08343
5.98564	0.0273	0.03121	0.07855
6.00235	0.02358	0.01721	0.07426
6.01906	0.02333	0.02401	0.07515
6.03577	0.0249	0.02281	0.08417
6.05248	0.02179	0.02121	0.08195
6.06919	0.02216	0.01481	0.08121
6.08591	0.02282	0.03681	0.07012
6.10262	0.02121	0.02721	0.07692
6.11933	0.01932	0.02881	0.07559
6.13604	0.02181	0.02721	0.08077
6.15275	0.02034	0.0124	0.0716
6.16946	0.02092	0.02241	0.06997
6.18617	0.02047	0.01921	0.06864
6.20288	0.01812	0.02241	0.06953
6.2196	0.01915	0.02481	0.07041
6.23631	0.01843	0.01841	0.06938
6.25302	0.01829	0.02241	0.06923
6.26973	0.01909	0.03201	0.06834
6.28644	0.01691	0.0096	0.0784
6.30315	0.01917	0.03481	0.07352
6.31986	0.01849	0.02761	0.05518
6.33657	0.01699	0.03521	0.06716
6.35329	0.01651	0.02521	0.06642
6.37	0.01744	0.02321	0.0608
6.38671	0.0166	0.04042	0.06893
6.40342	0.01686	0.02561	0.06583
6.42013	0.01526	0.02121	0.06287
6.43684	0.01625	0.02241	0.07041
6.45355	0.01752	0.02561	0.06331
6.47026	0.01635	0.02281	0.06805
6.48698	0.01662	0.02081	0.06405
6.50369	0.01643	0.02601	0.05902
6.5204	0.01575	0.02841	0.05858
6.53711	0.01645	0.02201	0.06095
6.55382	0.01794	0.02281	0.06272
6.57053	0.01779	0.01281	0.06317
6.58724	0.01695	0.02441	0.06139
6.60395	0.01654	0.02001	0.05902
6.62067	0.01501	0.02641	0.06568
6.63738	0.01542	0.02561	0.06775
6.65409	0.01656	0.02401	0.0608
6.6708	0.0152	0.03521	0.05991
6.68751	0.01559	0.01521	0.06405
6.70422	0.01691	0.0096	0.06612
6.72093	0.01773	0.02601	0.06568
6.73764	0.016	0.01401	0.06036
6.75436	0.01717	0.03681	0.06095
6.77107	0.01703	0.03121	0.05355
6.78778	0.01701	0.02841	0.05814
6.80449	0.01699	0.02601	0.06139
6.8212	0.01744	0.02641	0.06479
6.83791	0.01688	0.03121	0.05444
6.85462	0.0168	0.03161	0.06036
6.87133	0.01862	0.04122	0.06095
6.88805	0.0187	0.03962	0.06169
6.90476	0.01969	0.02321	0.06036
6.92147	0.01734	0.02121	0.06198
6.93818	0.01969	0.02601	0.06109
6.95489	0.02049	0.03241	0.06627
6.9716	0.02135	0.01681	0.0645
6.98831	0.02207	0.02921	0.05784
7.00503	0.02329	0.02041	0.05888
7.02174	0.0235	0.02281	0.06213
7.03845	0.02352	0.02801	0.05962
7.05516	0.02574	0.04002	0.05962
7.07187	0.02702	0.02641	0.06139
7.08858	0.02877	0.03361	0.06287
7.10529	0.03167	0.01281	0.06361
7.122	0.03412	0.02881	0.06346
7.13872	0.03643	0.02521	0.07352
7.15543	0.03902	0.04082	0.06183
7.17214	0.04458	0.03161	0.07278
7.18885	0.04961	0.03721	0.07027
7.20556	0.05243	0.03922	0.06701
7.22227	0.05687	0.05322	0.07189
7.23898	0.06344	0.04602	0.07278
7.25569	0.07067	0.04322	0.07396
7.27241	0.07409	0.05602	0.07914
7.28912	0.07977	0.04802	0.08713
7.30583	0.08422	0.04962	0.08284
7.32254	0.09075	0.06603	0.09231
7.33925	0.09272	0.05802	0.09556
7.35596	0.09767	0.06483	0.08565
7.37267	0.09872	0.08083	0.09749
7.38938	0.1008	0.06843	0.09719
7.4061	0.10228	0.06443	0.09172
7.42281	0.10181	0.06403	0.09127
7.43952	0.10039	0.07923	0.08432
7.45623	0.09378	0.07843	0.09112
7.47294	0.0919	0.08123	0.08462
7.48965	0.08686	0.08884	0.08743
7.50636	0.07763	0.08163	0.08402
7.52307	0.069	0.06603	0.08121
7.53979	0.06474	0.07483	0.07855
7.5565	0.05601	0.07643	0.07337
7.57321	0.04903	0.06202	0.05902
7.58992	0.04341	0.06563	0.07012
7.60663	0.03842	0.06042	0.05784
7.62334	0.03618	0.05962	0.06672
7.64005	0.03148	0.05322	0.06391
7.65676	0.03033	0.04722	0.06124
7.67348	0.02877	0.04202	0.06243
7.69019	0.0273	0.04322	0.06287
7.7069	0.02343	0.04802	0.06376
7.72361	0.0231	0.04042	0.05429
7.74032	0.0222	0.05242	0.06124
7.75703	0.02197	0.04082	0.06213
7.77374	0.02201	0.04922	0.06272
7.79045	0.02216	0.04042	0.05621
7.80717	0.01901	0.04562	0.05962
7.82388	0.01851	0.04362	0.06243
7.84059	0.01853	0.05682	0.05695
7.8573	0.0181	0.04402	0.05562
7.87401	0.01896	0.04762	0.06139
7.89072	0.01767	0.03641	0.05695
7.90743	0.01855	0.04482	0.05503
7.92414	0.01701	0.05442	0.0605
7.94086	0.01709	0.04722	0.0574
7.95757	0.01676	0.03641	0.05178
7.97428	0.016	0.05082	0.06716
7.99099	0.01684	0.05082	0.05636
8.0077	0.01736	0.04442	0.05178
8.02441	0.0154	0.05002	0.05577
8.04112	0.0168	0.04762	0.04719
8.05784	0.01514	0.04522	0.06095
8.07455	0.01516	0.05202	0.05488
8.09126	0.01518	0.04322	0.06287
8.10797	0.01668	0.05042	0.04882
8.12468	0.01548	0.04562	0.0568
8.14139	0.01559	0.04082	0.0503
8.1581	0.01594	0.03882	0.05577
8.17481	0.01571	0.04442	0.06139
8.19153	0.01616	0.04402	0.05089
8.20824	0.01596	0.04802	0.05725
8.22495	0.01481	0.04162	0.05311
8.24166	0.01479	0.05522	0.05932
8.25837	0.01499	0.04762	0.05917
8.27508	0.01695	0.05242	0.04911
8.29179	0.01586	0.04562	0.0503
8.3085	0.01569	0.05042	0.05828
8.32522	0.01653	0.05042	0.06124
8.34193	0.01668	0.04762	0.05089
8.35864	0.01567	0.03241	0.06169
8.37535	0.01497	0.05082	0.0568
8.39206	0.01495	0.03802	0.05799
8.40877	0.01695	0.05522	0.05399
8.42548	0.01728	0.04562	0.04896
8.44219	0.01536	0.05802	0.0503
8.45891	0.01579	0.05282	0.05621
8.47562	0.01511	0.05682	0.04778
8.49233	0.01495	0.06202	0.05562
8.50904	0.01398	0.05762	0.0574
8.52575	0.01458	0.06242	0.05399
8.54246	0.01435	0.05082	0.05414
8.55917	0.01487	0.05842	0.04734
8.57588	0.01336	0.05802	0.05074
8.5926	0.01336	0.05842	0.05104
8.60931	0.01507	0.06042	0.04512
8.62602	0.0138	0.06283	0.05473
8.64273	0.01443	0.05402	0.05237
8.65944	0.01266	0.04722	0.05429
8.67615	0.01351	0.05402	0.05104
8.69286	0.0133	0.03962	0.04601
8.70957	0.01365	0.04602	0.05163
8.72629	0.01301	0.04962	0.05266
8.743	0.01359	0.05122	0.0568
8.75971	0.01159	0.05322	0.04882
8.77642	0.01417	0.05002	0.0568
8.79313	0.01326	0.05962	0.04438
8.80984	0.01297	0.05002	0.05207
8.82655	0.01378	0.04762	0.04216
8.84326	0.01425	0.05682	0.05207
8.85998	0.01209	0.03521	0.04985
8.87669	0.01444	0.05082	0.05266
8.8934	0.01433	0.04322	0.05222
8.91011	0.01396	0.05802	0.05503
8.92682	0.01398	0.04762	0.04985
8.94353	0.01275	0.06643	0.05399
8.96024	0.01454	0.05282	0.05636
8.97695	0.01244	0.05362	0.04852
8.99367	0.01373	0.05042	0.05207
9.01038	0.01324	0.05642	0.05325
9.02709	0.01415	0.04722	0.05325
9.0438	0.01421	0.05802	0.05444
9.06051	0.01427	0.03802	0.04808
9.07722	0.01437	0.05802	0.05237
9.09393	0.01306	0.06643	0.05414
9.11064	0.01448	0.05722	0.04837
9.12736	0.01336	0.06923	0.05178
9.14407	0.01275	0.04682	0.05266
9.16078	0.0147	0.05002	0.05325
9.17749	0.01338	0.04762	0.04911
9.1942	0.01351	0.04562	0.04837
9.21091	0.01386	0.04562	0.0432
9.22762	0.01462	0.04122	0.05104
9.24434	0.01308	0.05962	0.04808
9.26105	0.01361	0.06202	0.05266
9.27776	0.01522	0.06042	0.05399
9.29447	0.01402	0.05682	0.04512
9.31118	0.014	0.06403	0.04852
9.32789	0.01489	0.06122	0.04778
9.3446	0.01647	0.05602	0.05325
9.36131	0.01586	0.05802	0.05592
9.37803	0.01542	0.06483	0.05473
9.39474	0.01734	0.05842	0.05976
9.41145	0.01635	0.07203	0.05178
9.42816	0.01715	0.06563	0.04941
9.44487	0.01853	0.05842	0.05503
9.46158	0.02053	0.07923	0.04837
9.47829	0.02032	0.07123	0.05074
9.495	0.01971	0.06683	0.05207
9.51172	0.02288	0.05442	0.05163
9.52843	0.02403	0.05802	0.05178
9.54514	0.02432	0.05522	0.05858
9.56185	0.02603	0.05242	0.05281
9.57856	0.02605	0.07043	0.06169
9.59527	0.02759	0.07163	0.06376
9.61198	0.0287	0.06162	0.05799
9.62869	0.02829	0.07843	0.05651
9.64541	0.03029	0.07483	0.04941
9.66212	0.03037	0.07083	0.05562
9.67883	0.03155	0.07523	0.05651
9.69554	0.03054	0.06923	0.05917
9.71225	0.03097	0.07603	0.07027
9.72896	0.03021	0.08363	0.06391
9.74567	0.02947	0.07803	0.06095
9.76238	0.02951	0.07643	0.0497
9.7791	0.02739	0.07523	0.05947
9.79581	0.02722	0.08123	0.05444
9.81252	0.02677	0.06683	0.0605
9.82923	0.02481	0.06523	0.05281
9.84594	0.02403	0.09484	0.06287
9.86265	0.02383	0.08363	0.05355
9.87936	0.02438	0.07363	0.0574
9.89607	0.02154	0.05882	0.05444
9.91279	0.02193	0.06763	0.05518
9.9295	0.02222	0.07163	0.05562
9.94621	0.0222	0.07483	0.0537
9.96292	0.02107	0.06002	0.04734
9.97963	0.02183	0.06923	0.05074
9.99634	0.0229	0.06563	0.05562
10.013	0.0207	0.06763	0.07071
10.0298	0.02158	0.08163	0.05725
10.0465	0.0222	0.08804	0.05296
10.0632	0.01967	0.07083	0.05962
10.0799	0.02154	0.07043	0.06346
10.0966	0.02111	0.08844	0.0503
10.1133	0.01917	0.07683	0.06331
10.13	0.0209	0.08403	0.05858
10.1467	0.01942	0.07443	0.05118
10.1634	0.02008	0.08323	0.05399
10.1802	0.01849	0.07283	0.05251
10.1969	0.01649	0.10004	0.05444
10.2136	0.01798	0.07483	0.05799
10.2303	0.01709	0.07123	0.05636
10.247	0.01804	0.07243	0.05059
10.2637	0.01711	0.07043	0.0503
10.2804	0.01596	0.07483	0.05947
10.2972	0.01567	0.06363	0.05459
10.3139	0.014	0.06643	0.04719
10.3306	0.01538	0.08643	0.04882
10.3473	0.01458	0.08884	0.05444
10.364	0.01343	0.09004	0.05888
10.3807	0.01305	0.08243	0.05533
10.3974	0.01404	0.07363	0.05518
10.4141	0.01402	0.08683	0.05178
10.4308	0.01371	0.07803	0.05651
10.4475	0.01419	0.08283	0.06109
10.4643	0.01417	0.07563	0.05311
10.481	0.01386	0.07563	0.05592
10.4977	0.01398	0.07163	0.05207
10.5144	0.01336	0.09004	0.04719
10.5311	0.01322	0.08884	0.04379
10.5478	0.01236	0.07723	0.04615
10.5645	0.01297	0.06202	0.05281
10.5812	0.01386	0.07043	0.05207
10.598	0.01343	0.08764	0.04852
10.6147	0.01318	0.08043	0.05503
10.6314	0.01285	0.08203	0.05237
10.6481	0.01336	0.07643	0.05414
10.6648	0.01186	0.08123	0.05089
10.6815	0.01227	0.07603	0.0537
10.6982	0.01287	0.07643	0.05281
10.7149	0.01289	0.07043	0.04822
10.7316	0.01349	0.07283	0.04719
10.7484	0.01341	0.07803	0.04423
10.7651	0.01268	0.05802	0.05814
10.7818	0.0131	0.08003	0.05044
10.7985	0.01217	0.08844	0.05621
10.8152	0.01223	0.09284	0.0568
10.8319	0.01256	0.08603	0.04719
10.8486	0.01174	0.06242	0.04615
10.8653	0.01235	0.07683	0.05237
10.882	0.01367	0.07523	0.05488
10.8987	0.01168	0.08043	0.04305
10.9155	0.01266	0.07643	0.06287
10.9322	0.01215	0.07523	0.0534
10.9489	0.01223	0.06523	0.04541
10.9656	0.01301	0.08804	0.05281
10.9823	0.012	0.08723	0.05059
10.999	0.01236	0.07403	0.05266
11.0157	0.01279	0.07003	0.04837
11.0324	0.01324	0.07363	0.05621
11.0491	0.01285	0.07283	0.05503
11.0659	0.01371	0.07523	0.0429
11.0826	0.01285	0.09364	0.05044
11.0993	0.01328	0.08043	0.05488
11.116	0.0134	0.08403	0.05296
11.1327	0.01297	0.07523	0.04763
11.1494	0.01334	0.07083	0.05444
11.1661	0.01318	0.07563	0.05725
11.1828	0.01443	0.09044	0.05266
11.1996	0.01256	0.08363	0.05355
11.2163	0.01437	0.08964	0.05251
11.233	0.01441	0.07843	0.04749
11.2497	0.01293	0.08683	0.04793
11.2664	0.01324	0.08363	0.0463
11.2831	0.01472	0.08723	0.05
11.2998	0.01349	0.08844	0.04719
11.3165	0.01415	0.08403	0.0534
11.3332	0.01283	0.09324	0.04822
11.3499	0.01448	0.08643	0.05163
11.3667	0.01404	0.09084	0.05473
11.3834	0.01384	0.07443	0.04793
11.4001	0.01252	0.10204	0.0537
11.4168	0.01334	0.08884	0.05429
11.4335	0.01373	0.09724	0.05784
11.4502	0.01361	0.09764	0.05488
11.4669	0.01324	0.08123	0.04645
11.4837	0.01305	0.08283	0.04127
11.5004	0.01293	0.08964	0.04482
11.5171	0.01314	0.09324	0.05547
11.5338	0.01299	0.09084	0.0568
11.5505	0.0134	0.09684	0.05429
11.5672	0.01287	0.08243	0.05089
11.5839	0.01386	0.08283	0.05044
11.6006	0.01326	0.07363	0.05473
11.6173	0.01217	0.07883	0.04985
11.6341	0.01367	0.09044	0.05133
11.6508	0.01369	0.08163	0.05118
11.6675	0.0132	0.09244	0.05414
11.6842	0.01336	0.07163	0.04689
11.7009	0.01411	0.09724	0.05163
11.7176	0.01324	0.10204	0.05518
11.7343	0.01306	0.09324	0.05192
11.751	0.0124	0.10164	0.04941
11.7677	0.0132	0.08003	0.05266
11.7844	0.01285	0.09244	0.0534
11.8012	0.01347	0.09564	0.05251
11.8179	0.01314	0.08523	0.06095
11.8346	0.0138	0.09844	0.04896
11.8513	0.01297	0.07763	0.05621
11.868	0.01398	0.07563	0.05325
11.8847	0.01462	0.09564	0.05296
11.9014	0.0153	0.08723	0.0463
11.9181	0.01456	0.09164	0.05444
11.9349	0.01343	0.09524	0.05695
11.9516	0.01343	0.08683	0.05251
11.9683	0.01456	0.08403	0.05459
11.985	0.01571	0.08804	0.05592
12.0017	0.01581	0.07803	0.05547
12.0184	0.01373	0.11805	0.05222
12.0351	0.01577	0.09284	0.05222
12.0518	0.0145	0.08443	0.05932
12.0685	0.01722	0.08043	0.05399
12.0853	0.01748	0.09124	0.05089
12.102	0.01721	0.08844	0.05311
12.1187	0.0189	0.10164	0.05666
12.1354	0.01569	0.09404	0.06494
12.1521	0.01699	0.10124	0.05104
12.1688	0.01713	0.09844	0.04852
12.1855	0.01678	0.11525	0.05281
12.2022	0.01678	0.11765	0.05725
12.2189	0.01575	0.10084	0.05592
12.2356	0.01563	0.09444	0.04837
12.2524	0.01472	0.10724	0.05621
12.2691	0.01565	0.09604	0.06198
12.2858	0.01548	0.09844	0.05725
12.3025	0.01565	0.10284	0.05325
12.3192	0.01619	0.09724	0.04911
12.3359	0.01487	0.09524	0.05266
12.3526	0.01497	0.10884	0.04719
12.3693	0.01421	0.11204	0.05089
12.386	0.01396	0.10564	0.05178
12.4028	0.01413	0.11004	0.05651
12.4195	0.0125	0.09644	0.05725
12.4362	0.01345	0.12885	0.06346
12.4529	0.01454	0.10684	0.05947
12.4696	0.01347	0.11885	0.05577
12.4863	0.01328	0.10604	0.05562
12.503	0.01308	0.10364	0.06346
12.5197	0.01425	0.11485	0.05074
12.5365	0.0139	0.09044	0.05207
12.5532	0.01427	0.10644	0.05503
12.5699	0.01369	0.10404	0.05459
12.5866	0.01316	0.11124	0.05089
12.6033	0.01371	0.10284	0.05222
12.62	0.0131	0.08163	0.06183
12.6367	0.01373	0.09164	0.0568
12.6534	0.01376	0.08723	0.05355
12.6701	0.01413	0.10164	0.05562
12.6869	0.0139	0.12565	0.05163
12.7036	0.01408	0.09884	0.05873
12.7203	0.01305	0.09844	0.05399
12.737	0.01439	0.10164	0.06213
12.7537	0.01406	0.10884	0.05621
12.7704	0.01462	0.09884	0.04778
12.7871	0.01374	0.10884	0.05281
12.8038	0.0133	0.10164	0.05251
12.8206	0.01324	0.10364	0.06228
12.8373	0.01184	0.08203	0.05074
12.854	0.01374	0.09964	0.05207
12.8707	0.01446	0.11405	0.04941
12.8874	0.01305	0.10884	0.05976
12.9041	0.01404	0.08884	0.06154
12.9208	0.01511	0.09684	0.05503
12.9375	0.01295	0.09524	0.0605
12.9542	0.01454	0.09564	0.06331
12.971	0.01297	0.10884	0.05192
12.9877	0.01454	0.12005	0.06391
13.0044	0.01454	0.09084	0.05503
13.0211	0.01351	0.11004	0.05754
13.0378	0.014	0.11204	0.05015
13.0545	0.01472	0.10044	0.05547
13.0712	0.01493	0.12245	0.05444
13.0879	0.01295	0.11124	0.05104
13.1046	0.0146	0.12445	0.06109
13.1213	0.01456	0.12085	0.05621
13.1381	0.01374	0.10844	0.05296
13.1548	0.01528	0.09724	0.04527
13.1715	0.01283	0.11204	0.05518
13.1882	0.01279	0.10724	0.0608
13.2049	0.01347	0.10844	0.0568
13.2216	0.01429	0.10364	0.05192
13.2383	0.01301	0.12125	0.0608
13.255	0.01314	0.10804	0.06124
13.2718	0.01441	0.12645	0.04719
13.2885	0.01511	0.14646	0.05547
13.3052	0.01472	0.11965	0.05296
13.3219	0.01369	0.10684	0.05976
13.3386	0.01408	0.11525	0.05814
13.3553	0.01388	0.13205	0.05651
13.372	0.01384	0.11645	0.05577
13.3887	0.01341	0.12005	0.05488
13.4054	0.014	0.11605	0.05059
13.4222	0.01417	0.10204	0.05444
13.4389	0.01398	0.12085	0.05325
13.4556	0.0147	0.11725	0.05118
13.4723	0.01514	0.09844	0.06183
13.489	0.01419	0.11405	0.05562
13.5057	0.01382	0.12045	0.0503
13.5224	0.01371	0.12565	0.0645
13.5391	0.01629	0.10644	0.06036
13.5558	0.01481	0.11325	0.05473
13.5725	0.01435	0.09644	0.06139
13.5893	0.01586	0.12085	0.05814
13.606	0.01549	0.12725	0.06746
13.6227	0.01427	0.10964	0.05991
13.6394	0.0139	0.12645	0.05784
13.6561	0.0154	0.11885	0.06287
13.6728	0.01524	0.12085	0.05932
13.6895	0.01567	0.11244	0.0537
13.7062	0.0161	0.13645	0.05044
13.723	0.01528	0.11805	0.0645
13.7397	0.01759	0.12885	0.05902
13.7564	0.0153	0.12605	0.0537
13.7731	0.01583	0.12325	0.0645
13.7898	0.01575	0.13245	0.06095
13.8065	0.01581	0.12765	0.0645
13.8232	0.01654	0.14886	0.0608
13.8399	0.01688	0.11244	0.05621
13.8567	0.01511	0.13405	0.06006
13.8734	0.01592	0.12685	0.05459
13.8901	0.01717	0.12645	0.06183
13.9068	0.01851	0.13685	0.06479
13.9235	0.01616	0.13045	0.05666
13.9402	0.01561	0.15246	0.06109
13.9569	0.01618	0.14446	0.06494
13.9736	0.01586	0.11925	0.06183
13.9903	0.01678	0.12685	0.0534
14.007	0.01701	0.14366	0.06243
14.0238	0.01744	0.13165	0.06154
14.0405	0.01637	0.12885	0.06361
14.0572	0.01759	0.14686	0.06346
14.0739	0.01608	0.14006	0.06287
14.0906	0.01777	0.13325	0.06198
14.1073	0.01631	0.14606	0.06243
14.124	0.01682	0.15606	0.06672
14.1407	0.01623	0.13285	0.06198
14.1575	0.01635	0.13685	0.0568
14.1742	0.01721	0.12765	0.05917
14.1909	0.0168	0.14686	0.06317
14.2076	0.01689	0.12805	0.06938
14.2243	0.01608	0.12165	0.05976
14.241	0.01666	0.14086	0.06538
14.2577	0.01549	0.15686	0.06627
14.2744	0.01728	0.13886	0.06731
14.2911	0.01779	0.13725	0.0713
14.3079	0.01546	0.13365	0.06272
14.3246	0.01621	0.14526	0.05991
14.3413	0.01691	0.13846	0.06435
14.358	0.01701	0.12525	0.0608
14.3747	0.01746	0.16206	0.06805
14.3914	0.01688	0.12165	0.0642
14.4081	0.01894	0.15686	0.07396
14.4248	0.01894	0.15566	0.06435
14.4415	0.01722	0.13725	0.06627
14.4582	0.01783	0.11845	0.06893
14.475	0.01771	0.14126	0.06036
14.4917	0.01862	0.13485	0.06228
14.5084	0.01719	0.15046	0.06213
14.5251	0.01855	0.12125	0.0716
14.5418	0.01827	0.12845	0.06538
14.5585	0.01759	0.13846	0.05902
14.5752	0.01791	0.15326	0.0713
14.5919	0.01763	0.15166	0.06183
14.6087	0.01808	0.14526	0.06376
14.6254	0.01864	0.15366	0.07396
14.6421	0.01619	0.14406	0.06672
14.6588	0.01777	0.14646	0.06509
14.6755	0.01765	0.14366	0.07692
14.6922	0.01849	0.15046	0.07071
14.7089	0.0174	0.15606	0.0645
14.7256	0.01707	0.14126	0.06893
14.7423	0.01839	0.14326	0.06879
14.7591	0.0182	0.15886	0.07056
14.7758	0.01843	0.15926	0.07574
14.7925	0.01946	0.16487	0.06672
14.8092	0.01843	0.14046	0.07544
14.8259	0.01954	0.16967	0.06612
14.8426	0.01987	0.16287	0.06893
14.8593	0.01789	0.15966	0.07145
14.876	0.01923	0.14046	0.06361
14.8927	0.01841	0.15606	0.06997
14.9095	0.01767	0.16967	0.07056
14.9262	0.01962	0.15926	0.07396
14.9429	0.01789	0.16967	0.07559
14.9596	0.02039	0.15486	0.06775
14.9763	0.01971	0.17127	0.06331
14.993	0.01977	0.16246	0.06243
15.0097	0.01923	0.15086	0.07234
15.0264	0.01783	0.16126	0.07544
15.0432	0.01981	0.16126	0.06657
15.0599	0.01835	0.15886	0.06746
15.0766	0.0168	0.17207	0.07189
15.0933	0.01761	0.15806	0.06953
15.11	0.01756	0.17007	0.07382
15.1267	0.01948	0.15846	0.07027
15.1434	0.01713	0.16527	0.0713
15.1601	0.01849	0.16807	0.07515
15.1768	0.01921	0.15886	0.0682
15.1936	0.01925	0.18928	0.06775
15.2103	0.01853	0.16487	0.07456
15.227	0.01857	0.16527	0.0645
15.2437	0.0194	0.18607	0.07559
15.2604	0.01932	0.17047	0.07249
15.2771	0.01925	0.15606	0.07115
15.2938	0.01909	0.15766	0.07618
15.3105	0.01931	0.16767	0.07382
15.3272	0.01903	0.16527	0.07086
15.3439	0.01816	0.17447	0.07204
15.3607	0.01925	0.16767	0.07914
15.3774	0.01964	0.16687	0.08121
15.3941	0.01826	0.18888	0.06701
15.4108	0.01857	0.17607	0.06864
15.4275	0.01839	0.15366	0.07811
15.4442	0.01816	0.18367	0.07559
15.4609	0.01952	0.16126	0.07618
15.4776	0.01862	0.18127	0.07426
15.4944	0.01736	0.16887	0.07234
15.5111	0.01884	0.16086	0.07382
15.5278	0.01783	0.17727	0.07618
15.5445	0.01942	0.19928	0.07278
15.5612	0.01861	0.16727	0.07382
15.5779	0.01742	0.17447	0.07692
15.5946	0.01816	0.16847	0.07589
15.6113	0.01744	0.17807	0.07352
15.628	0.01843	0.18447	0.07692
15.6448	0.01859	0.18407	0.07352
15.6615	0.0181	0.18047	0.07071
15.6782	0.01942	0.17447	0.08107
15.6949	0.01808	0.18247	0.07663
15.7116	0.01829	0.17167	0.07707
15.7283	0.01938	0.19168	0.0713
15.745	0.01915	0.18327	0.06657
15.7617	0.01796	0.18968	0.07175
15.7784	0.01981	0.18087	0.075
15.7951	0.01816	0.18367	0.08432
15.8119	0.01894	0.19288	0.07604
15.8286	0.0188	0.17847	0.07308
15.8453	0.01789	0.18607	0.08062
15.862	0.01913	0.19648	0.07204
15.8787	0.01769	0.17967	0.07589
15.8954	0.02063	0.17527	0.06879
15.9121	0.02006	0.16767	0.07618
15.9288	0.0203	0.20128	0.06953
15.9456	0.01851	0.17087	0.07426
15.9623	0.02006	0.19288	0.07825
15.979	0.01829	0.18047	0.07766
15.9957	0.01862	0.22929	0.0787
16.0124	0.01903	0.20168	0.07707
16.0291	0.01977	0.18127	0.06701
16.0458	0.01907	0.18407	0.07027
16.0625	0.0202	0.18888	0.07589
16.0792	0.01866	0.18287	0.07707
16.096	0.01771	0.18167	0.07796
16.1127	0.0189	0.19768	0.07204
16.1294	0.01909	0.19928	0.07914
16.1461	0.01929	0.18968	0.07411
16.1628	0.01835	0.18848	0.07322
16.1795	0.01969	0.17167	0.07322
16.1962	0.01969	0.19528	0.07396
16.2129	0.01923	0.22529	0.07929
16.2296	0.01911	0.18127	0.07515
16.2464	0.01868	0.19408	0.07322
16.2631	0.01981	0.20408	0.07322
16.2798	0.0189	0.19368	0.07411
16.2965	0.01899	0.19288	0.08092
16.3132	0.0208	0.20088	0.07426
16.3299	0.0194	0.17487	0.07944
16.3466	0.02008	0.18808	0.08033
16.3633	0.01987	0.20408	0.07663
16.3801	0.01833	0.20288	0.0784
16.3968	0.01826	0.22849	0.07308
16.4135	0.01921	0.18287	0.07692
16.4302	0.01882	0.21248	0.07382
16.4469	0.02094	0.19808	0.07885
16.4636	0.01888	0.21008	0.07263
16.4803	0.01783	0.19968	0.07737
16.497	0.01855	0.19528	0.0679
16.5137	0.0194	0.20848	0.0753
16.5304	0.01892	0.18087	0.07885
16.5472	0.01983	0.20368	0.07766
16.5639	0.01851	0.20488	0.07722
16.5806	0.01719	0.20048	0.07367
16.5973	0.01909	0.20648	0.07737
16.614	0.01826	0.20488	0.07308
16.6307	0.01868	0.19888	0.07337
16.6474	0.01847	0.21329	0.07175
16.6641	0.01868	0.20768	0.07411
16.6808	0.01857	0.22529	0.07456
16.6976	0.01796	0.20208	0.0682
16.7143	0.01789	0.18447	0.07885
16.731	0.01781	0.19848	0.07559
16.7477	0.01783	0.20688	0.07278
16.7644	0.01689	0.20608	0.07515
16.7811	0.01787	0.21529	0.07337
16.7978	0.01843	0.20008	0.07367
16.8145	0.01654	0.20368	0.075
16.8313	0.01722	0.20768	0.07633
16.848	0.01771	0.19328	0.07959
16.8647	0.01816	0.21128	0.06642
16.8814	0.01666	0.23489	0.06834
16.8981	0.01703	0.22729	0.0753
16.9148	0.01734	0.20488	0.08609
16.9315	0.01864	0.21689	0.07204
16.9482	0.01765	0.21849	0.07544
16.9649	0.01822	0.20048	0.06967
16.9816	0.01736	0.21489	0.0824
16.9984	0.01705	0.21449	0.07885
17.0151	0.0166	0.22769	0.06598
17.0318	0.01649	0.21208	0.07189
17.0485	0.01612	0.21889	0.07249
17.0652	0.01705	0.20448	0.07086
17.0819	0.01548	0.21248	0.07308
17.0986	0.01882	0.21489	0.07012
17.1153	0.01781	0.23289	0.06642
17.132	0.01744	0.22129	0.08166
17.1488	0.01594	0.21128	0.06893
17.1655	0.01703	0.22009	0.07781
17.1822	0.01808	0.22649	0.07456
17.1989	0.01621	0.20448	0.0753
17.2156	0.01559	0.22369	0.06435
17.2323	0.01806	0.19408	0.07204
17.249	0.01744	0.22849	0.0753
17.2657	0.01771	0.21449	0.07396
17.2825	0.01684	0.23129	0.06672
17.2992	0.01699	0.23649	0.07367
17.3159	0.01625	0.23049	0.06967
17.3326	0.01816	0.23729	0.07456
17.3493	0.01769	0.20848	0.07737
17.366	0.01666	0.23289	0.0716
17.3827	0.01791	0.23489	0.07737
17.3994	0.01798	0.23689	0.06967
17.4161	0.0174	0.20768	0.06864
17.4329	0.01682	0.21008	0.07633
17.4496	0.01705	0.22409	0.0747
17.4663	0.01711	0.22329	0.08787
17.483	0.01658	0.22529	0.07515
17.4997	0.0168	0.2417	0.06834
17.5164	0.01691	0.2573	0.07944
17.5331	0.01569	0.23129	0.07737
17.5498	0.01614	0.23169	0.08299
17.5665	0.01676	0.2501	0.07411
17.5833	0.01707	0.23369	0.0747
17.6	0.01588	0.2453	0.06805
17.6167	0.01616	0.2433	0.0747
17.6334	0.01736	0.23409	0.08624
17.6501	0.01602	0.23729	0.07204
17.6668	0.01629	0.2421	0.08447
17.6835	0.01777	0.22129	0.07426
17.7002	0.01839	0.2553	0.08092
17.717	0.01715	0.2525	0.08003
17.7337	0.01738	0.2377	0.07367
17.7504	0.01614	0.2425	0.08861
17.7671	0.01789	0.26251	0.08107
17.7838	0.01734	0.2401	0.08166
17.8005	0.01775	0.2537	0.08506
17.8172	0.01647	0.26451	0.07663
17.8339	0.01711	0.27891	0.08565
17.8506	0.01583	0.26811	0.075
17.8673	0.0168	0.26451	0.09793
17.8841	0.01771	0.28731	0.08269
17.9008	0.01647	0.28051	0.08299
17.9175	0.01722	0.27651	0.08565
17.9342	0.01668	0.28571	0.08491
17.9509	0.01746	0.2727	0.08639
17.9676	0.01726	0.27511	0.08062
17.9843	0.0153	0.26613	0.09408
18.001	0.0166	0.29101	0.08506
18.0177	0.01701	0.28686	0.08491
18.0345	0.01794	0.2841	0.08994
18.0512	0.01629	0.3031	0.09142
18.0679	0.01662	0.29688	0.08018
18.0846	0.01787	0.30102	0.09098
18.1013	0.01596	0.3031	0.08831
18.118	0.01608	0.2879	0.08831
18.1347	0.0166	0.28202	0.09822
18.1514	0.0161	0.30137	0.08269
18.1682	0.01676	0.30102	0.08402
18.1849	0.01719	0.28721	0.08876
18.2016	0.01623	0.29964	0.08402
18.2183	0.01596	0.29411	0.08624
18.235	0.01763	0.29273	0.08831
18.2517	0.01567	0.28306	0.09024
18.2684	0.01647	0.28928	0.07973
18.2851	0.01668	0.28962	0.075
18.3018	0.01623	0.27926	0.07737
18.3185	0.01686	0.28962	0.08521
18.3353	0.01639	0.27857	0.07707
18.352	0.01705	0.28341	0.08994
18.3687	0.01678	0.27788	0.07944
18.3854	0.01474	0.26821	0.08033
18.4021	0.01839	0.25991	0.07544
18.4188	0.01654	0.2581	0.07263
18.4355	0.01616	0.2589	0.07322
18.4522	0.01705	0.27411	0.07485
18.469	0.01581	0.26251	0.07618
18.4857	0.01518	0.26691	0.07604
18.5024	0.01653	0.2605	0.07885
18.5191	0.01653	0.27731	0.07707
18.5358	0.01691	0.22769	0.07959
18.5525	0.01658	0.2605	0.07663
18.5692	0.01641	0.2393	0.07633
18.5859	0.01732	0.2581	0.06716
18.6027	0.01614	0.2585	0.07781
18.6194	0.01499	0.2541	0.06893
18.6361	0.01707	0.2517	0.07944
18.6528	0.01736	0.2577	0.07707
18.6695	0.01555	0.2581	0.0713
18.6862	0.01658	0.21769	0.0716
18.7029	0.01549	0.26571	0.07263
18.7196	0.01763	0.2381	0.07515
18.7363	0.01602	0.2381	0.08284
18.7531	0.01514	0.23009	0.06953
18.7698	0.01596	0.23009	0.06967
18.7865	0.0159	0.2521	0.07337
18.8032	0.01549	0.2385	0.06553
18.8199	0.01579	0.2389	0.07293
18.8366	0.01579	0.2621	0.06464
18.8533	0.01701	0.2577	0.07692
18.87	0.0154	0.23049	0.07973
18.8867	0.01518	0.2381	0.07322
18.9034	0.01561	0.22849	0.06228
18.9202	0.01637	0.23049	0.06154
18.9369	0.01656	0.2381	0.06598
18.9536	0.01588	0.2485	0.07056
18.9703	0.01534	0.22169	0.07707
18.987	0.01571	0.2413	0.07101
19.0037	0.01581	0.2493	0.06642
19.0204	0.01619	0.23729	0.07175
19.0371	0.01672	0.2497	0.0753
19.0539	0.01493	0.23729	0.07293
19.0706	0.01479	0.2605	0.07293
19.0873	0.01553	0.23569	0.06198
19.104	0.01565	0.2569	0.06893
19.1207	0.01536	0.23369	0.0713
19.1374	0.01549	0.2581	0.0682
19.1541	0.01571	0.2389	0.06805
19.1708	0.01468	0.2585	0.07012
19.1875	0.01526	0.2397	0.0713
19.2042	0.01643	0.2429	0.07411
19.221	0.01563	0.2425	0.06672
19.2377	0.01623	0.2497	0.06509
19.2544	0.01621	0.2401	0.06746
19.2711	0.01643	0.22849	0.06361
19.2878	0.01581	0.2401	0.06346
19.3045	0.01596	0.2421	0.06509
19.3212	0.01629	0.2401	0.07559
19.3379	0.01518	0.2445	0.06272
19.3546	0.01672	0.2401	0.07027
19.3714	0.01495	0.21889	0.07101
19.3881	0.01592	0.23649	0.07796
19.4048	0.01542	0.26411	0.07367
19.4215	0.01641	0.2481	0.06953
19.4382	0.01596	0.2485	0.07707
19.4549	0.01594	0.22049	0.07056
19.4716	0.01707	0.2613	0.07101
19.4883	0.01516	0.2401	0.0716
19.5051	0.01538	0.2433	0.06938
19.5218	0.01567	0.2489	0.06198
19.5385	0.01444	0.2505	0.06746
19.5552	0.01577	0.22489	0.06775
19.5719	0.01555	0.2513	0.06908
19.5886	0.01495	0.23089	0.0679
19.6053	0.01623	0.23209	0.07249
19.622	0.01441	0.22929	0.07071
19.6387	0.01417	0.2557	0.06036
19.6555	0.01583	0.22889	0.06938
19.6722	0.01493	0.2497	0.07426
19.6889	0.01458	0.26771	0.06598
19.7056	0.01575	0.23729	0.05828
19.7223	0.01505	0.2573	0.06568
19.739	0.01468	0.2477	0.06036
19.7557	0.01651	0.23689	0.06376
19.7724	0.01373	0.2517	0.06686
19.7891	0.01518	0.23569	0.06642
19.8059	0.01419	0.2493	0.06731
19.8226	0.01409	0.2417	0.06509
19.8393	0.01546	0.2377	0.07367
19.856	0.01415	0.2377	0.07722
19.8727	0.01518	0.2413	0.07574
19.8894	0.01444	0.23729	0.07559
19.9061	0.01542	0.2441	0.0713
19.9228	0.01584	0.2605	0.06006
19.9396	0.01474	0.23089	0.06405
19.9563	0.01417	0.21689	0.06642
19.973	0.01501	0.22769	0.06967
19.9897	0.01478	0.2433	0.06849
20.0064	0.01417	0.2601	0.07367
20.0231	0.01476	0.22849	0.07574
20.0398	0.01456	0.2505	0.06479
20.0565	0.01398	0.26971	0.06967
20.0732	0.01413	0.2393	0.06479
20.09	0.01557	0.2377	0.06657
20.1067	0.01435	0.26691	0.06361
20.1234	0.01501	0.23569	0.07204
20.1401	0.0152	0.2545	0.06494
20.1568	0.01443	0.23609	0.06716
20.1735	0.01514	0.2377	0.06435
20.1902	0.01472	0.22929	0.06849
20.2069	0.01448	0.2453	0.05947
20.2236	0.01322	0.2381	0.06391
20.2403	0.01571	0.2541	0.06908
20.2571	0.01505	0.2385	0.06228
20.2738	0.0147	0.2449	0.06346
20.2905	0.01528	0.2477	0.06464
20.3072	0.01456	0.2377	0.05814
20.3239	0.01421	0.2425	0.06672
20.3406	0.01466	0.2397	0.07115
20.3573	0.01487	0.2465	0.07249
20.374	0.01546	0.2473	0.06317
20.3908	0.01444	0.23129	0.06095
20.4075	0.01417	0.2389	0.07071
20.4242	0.0152	0.2413	0.06627
20.4409	0.01441	0.2389	0.06169
20.4576	0.01444	0.2429	0.06198
20.4743	0.01458	0.23489	0.06612
20.491	0.0139	0.22929	0.07249
20.5077	0.01396	0.2381	0.0608
20.5244	0.01404	0.2401	0.06361
20.5411	0.01503	0.22729	0.06923
20.5579	0.01382	0.2417	0.06331
20.5746	0.01289	0.2473	0.07189
20.5913	0.01456	0.23529	0.06464
20.608	0.01361	0.23649	0.06257
20.6247	0.01365	0.23169	0.06509
20.6414	0.01374	0.23689	0.06021
20.6581	0.01425	0.22889	0.06967
20.6748	0.01347	0.2421	0.0645
20.6915	0.01394	0.2389	0.07293
20.7083	0.01431	0.2441	0.06272
20.725	0.0133	0.2377	0.06849
20.7417	0.01334	0.22889	0.075
20.7584	0.01413	0.23609	0.07234
20.7751	0.01406	0.2401	0.06317
20.7918	0.01266	0.26451	0.06287
20.8085	0.01448	0.2433	0.05459
20.8252	0.0133	0.2393	0.07086
20.842	0.01367	0.23689	0.0645
20.8587	0.01489	0.21449	0.06095
20.8754	0.01322	0.23249	0.06657
20.8921	0.01376	0.22369	0.07559
20.9088	0.01374	0.2377	0.05754
20.9255	0.01378	0.2573	0.07322
20.9422	0.01417	0.21889	0.0605
20.9589	0.01295	0.2417	0.07396
20.9757	0.0146	0.2441	0.06198
20.9924	0.01306	0.2425	0.06583
21.0091	0.01266	0.2489	0.07308
21.0258	0.01289	0.22249	0.06642
21.0425	0.01268	0.2565	0.05251
21.0592	0.01322	0.2409	0.06139
21.0759	0.01466	0.23289	0.05888
21.0926	0.01367	0.2585	0.07086
21.1093	0.01365	0.22649	0.06228
21.126	0.01398	0.2521	0.0716
21.1428	0.01326	0.21929	0.06228
21.1595	0.01347	0.22409	0.07115
21.1762	0.01474	0.22409	0.07263
21.1929	0.01406	0.21449	0.06967
21.2096	0.01268	0.2417	0.06538
21.2263	0.01411	0.2493	0.06391
21.243	0.01365	0.22409	0.06553
21.2597	0.01281	0.23209	0.05547
21.2765	0.01198	0.2433	0.06435
21.2932	0.01365	0.23129	0.06672
21.3099	0.01221	0.2521	0.07027
21.3266	0.01254	0.22529	0.06479
21.3433	0.01382	0.22249	0.06598
21.36	0.01349	0.2441	0.05873
21.3767	0.01246	0.22849	0.05947
21.3934	0.01268	0.23609	0.05991
21.4101	0.01209	0.2553	0.06213
21.4269	0.01281	0.2397	0.07041
21.4436	0.0127	0.22009	0.05651
21.4603	0.01384	0.23369	0.06672
21.477	0.01287	0.20728	0.06213
21.4937	0.0125	0.22889	0.07027
21.5104	0.01266	0.23689	0.07041
21.5271	0.01231	0.23049	0.06361
21.5438	0.01178	0.22409	0.0679
21.5605	0.01275	0.22409	0.07515
21.5772	0.01343	0.2489	0.06746
21.594	0.01244	0.2449	0.06124
21.6107	0.01351	0.22089	0.07308
21.6274	0.01306	0.22689	0.06435
21.6441	0.01254	0.20448	0.06036
21.6608	0.01343	0.23489	0.0608
21.6775	0.01196	0.21889	0.05799
21.6942	0.01378	0.2417	0.06642
21.7109	0.01398	0.2401	0.06479
21.7277	0.01264	0.2381	0.06464
21.7444	0.01287	0.2537	0.06686
21.7611	0.01258	0.23129	0.05976
21.7778	0.01268	0.22849	0.0682
21.7945	0.01411	0.2497	0.06376
21.8112	0.01215	0.2445	0.06553
21.8279	0.0132	0.22769	0.06243
21.8446	0.01367	0.21849	0.06435
21.8613	0.01244	0.23689	0.06479
21.8781	0.01427	0.21088	0.06598
21.8948	0.01248	0.21208	0.06849
21.9115	0.01291	0.23329	0.07115
21.9282	0.01256	0.22769	0.06154
21.9449	0.01295	0.23689	0.06509
21.9616	0.01248	0.21929	0.06612
21.9783	0.01437	0.2493	0.0645
21.995	0.01147	0.23609	0.06124
22.0117	0.01388	0.22249	0.06095
22.0285	0.01203	0.2473	0.07056
22.0452	0.0118	0.23489	0.07456
22.0619	0.01201	0.2521	0.06287
22.0786	0.01268	0.22489	0.06228
22.0953	0.01289	0.22969	0.05947
22.112	0.01147	0.21489	0.06243
22.1287	0.01369	0.2433	0.06716
22.1454	0.01318	0.2441	0.06864
22.1622	0.01196	0.23009	0.06583
22.1789	0.01341	0.22369	0.06435
22.1956	0.01287	0.2385	0.05947
22.2123	0.01415	0.21849	0.06021
22.229	0.01157	0.2413	0.0682
22.2457	0.01268	0.22969	0.06583
22.2624	0.0117	0.22089	0.06198
22.2791	0.01248	0.23649	0.06006
22.2958	0.0126	0.23569	0.06257
22.3126	0.01266	0.2517	0.06568
22.3293	0.01287	0.22409	0.05932
22.346	0.01165	0.2493	0.06627
22.3627	0.01213	0.23609	0.07071
22.3794	0.01196	0.22849	0.07071
22.3961	0.01209	0.2493	0.07086
22.4128	0.01326	0.22529	0.06864
22.4295	0.0124	0.2457	0.06509
22.4462	0.01334	0.2453	0.06124
22.4629	0.01116	0.22689	0.0642
22.4797	0.01172	0.22969	0.06331
22.4964	0.0125	0.2477	0.06967
22.5131	0.01252	0.2537	0.07604
22.5298	0.01219	0.22449	0.06021
22.5465	0.01159	0.22609	0.05296
22.5632	0.01262	0.23729	0.06391
22.5799	0.01256	0.22769	0.06243
22.5966	0.01172	0.21609	0.05399
22.6134	0.01305	0.2497	0.06805
22.6301	0.01213	0.2437	0.06479
22.6468	0.01277	0.2581	0.06509
22.6635	0.0125	0.23689	0.05251
22.6802	0.01279	0.22329	0.0642
22.6969	0.01262	0.22089	0.07426
22.7136	0.01217	0.22329	0.05577
22.7303	0.0127	0.23329	0.06243
22.747	0.01283	0.20248	0.05873
22.7638	0.01225	0.2409	0.0716
22.7805	0.01369	0.2421	0.06479
22.7972	0.01227	0.2441	0.05769
22.8139	0.0118	0.2397	0.06686
22.8306	0.01166	0.22929	0.06109
22.8473	0.01159	0.23529	0.06213
22.864	0.01147	0.21529	0.06169
22.8807	0.01328	0.21809	0.05473
22.8974	0.01324	0.22009	0.06746
22.9141	0.01161	0.22769	0.06198
22.9309	0.01268	0.2433	0.06243
22.9476	0.01176	0.22169	0.05636
22.9643	0.01159	0.2513	0.06494
22.981	0.01268	0.23729	0.06243
22.9977	0.01096	0.2461	0.06716
23.0144	0.01145	0.21729	0.05947
23.0311	0.0117	0.22129	0.06272
23.0478	0.01131	0.2377	0.06376
23.0646	0.01149	0.22929	0.07633
23.0813	0.01215	0.2417	0.06287
23.098	0.01268	0.20648	0.06198
23.1147	0.0119	0.23089	0.05917
23.1314	0.01176	0.2493	0.06376
23.1481	0.01165	0.23489	0.06701
23.1648	0.0124	0.2533	0.06124
23.1815	0.01141	0.2477	0.06908
23.1982	0.01207	0.21449	0.05902
23.215	0.01256	0.2433	0.05976
23.2317	0.0105	0.2393	0.06213
23.2484	0.01186	0.23009	0.05947
23.2651	0.01297	0.2377	0.05828
23.2818	0.01196	0.2413	0.06612
23.2985	0.01188	0.2461	0.06805
23.3152	0.01357	0.2521	0.06479
23.3319	0.012	0.2385	0.06391
23.3486	0.01159	0.23329	0.06879
23.3654	0.01069	0.22049	0.06583
23.3821	0.0124	0.21929	0.05828
23.3988	0.01225	0.2385	0.07145
23.4155	0.01192	0.21809	0.06154
23.4322	0.01133	0.22489	0.06272
23.4489	0.0113	0.23729	0.06183
23.4656	0.012	0.22289	0.06612
23.4823	0.01124	0.2581	0.06317
23.4991	0.0117	0.21729	0.07012
23.5158	0.01172	0.23609	0.06657
23.5325	0.0124	0.21449	0.06228
23.5492	0.01163	0.23689	0.05962
23.5659	0.01168	0.23609	0.05902
23.5826	0.01089	0.23089	0.06139
23.5993	0.01305	0.2521	0.06509
23.616	0.01229	0.23009	0.05991
23.6327	0.01137	0.23569	0.06376
23.6495	0.01203	0.21969	0.06494
23.6662	0.01098	0.2513	0.05902
23.6829	0.01116	0.22249	0.05222
23.6996	0.01077	0.20408	0.06553
23.7163	0.01114	0.23209	0.0642
23.733	0.01209	0.23729	0.06317
23.7497	0.01248	0.2433	0.07263
23.7664	0.01186	0.23289	0.05917
23.7831	0.01238	0.22769	0.06509
23.7998	0.01089	0.23689	0.06154
23.8166	0.01246	0.2485	0.06124
23.8333	0.01056	0.2425	0.06953
23.85	0.0111	0.23209	0.06849
23.8667	0.01073	0.2513	0.06169
23.8834	0.01246	0.23049	0.06287
23.9001	0.01028	0.2485	0.0645
23.9168	0.01079	0.2409	0.06361
23.9335	0.01229	0.2509	0.0645
23.9503	0.01194	0.2589	0.05799
23.967	0.01011	0.2577	0.05266
23.9837	0.0127	0.23089	0.05754
24.0004	0.01128	0.2489	0.06139
24.0171	0.01106	0.2445	0.05962
24.0338	0.01147	0.23009	0.05873
24.0505	0.01098	0.2549	0.06124
24.0672	0.01328	0.22609	0.05503
24.0839	0.01289	0.2521	0.0682
24.1007	0.01149	0.22849	0.06538
24.1174	0.01106	0.23049	0.06139
24.1341	0.0106	0.21128	0.06021
24.1508	0.01071	0.23569	0.06568
24.1675	0.01081	0.22249	0.06834
24.1842	0.01194	0.2449	0.06346
24.2009	0.0111	0.2385	0.06346
24.2176	0.00992	0.21729	0.06391
24.2343	0.01244	0.23489	0.06657
24.251	0.01157	0.22649	0.06376
24.2678	0.01104	0.22649	0.06198
24.2845	0.01026	0.2425	0.05828
24.3012	0.01083	0.21449	0.05503
24.3179	0.01201	0.21889	0.06479
24.3346	0.01042	0.22169	0.06095
24.3513	0.01019	0.2417	0.06494
24.368	0.01102	0.22329	0.05636
24.3847	0.01131	0.2549	0.05976
24.4015	0.01079	0.23129	0.06686
24.4182	0.01147	0.26571	0.05917
24.4349	0.01188	0.22409	0.05769
24.4516	0.01145	0.2477	0.06361
24.4683	0.01137	0.2429	0.06509
24.485	0.0113	0.26451	0.05991
24.5017	0.01112	0.21208	0.05725
24.5184	0.01168	0.23089	0.0574
24.5352	0.01036	0.2433	0.05725
24.5519	0.01126	0.2425	0.05902
24.5686	0.01114	0.26411	0.05666
24.5853	0.01229	0.2425	0.06361
24.602	0.01106	0.23489	0.04941
24.6187	0.01017	0.2397	0.06139
24.6354	0.01235	0.2397	0.06139
24.6521	0.01118	0.27491	0.05695
24.6688	0.01075	0.2549	0.06568
24.6855	0.01124	0.22649	0.0571
24.7023	0.01073	0.22769	0.06317
24.719	0.01143	0.2409	0.06627
24.7357	0.01106	0.22249	0.05355
24.7524	0.01098	0.23369	0.06169
24.7691	0.01083	0.2461	0.06228
24.7858	0.01063	0.21128	0.05133
24.8025	0.01093	0.22049	0.05784
24.8192	0.01017	0.23089	0.06479
24.836	0.01168	0.2485	0.06331
24.8527	0.01238	0.23289	0.0645
24.8694	0.01139	0.2389	0.05799
24.8861	0.01137	0.23089	0.06095
24.9028	0.01102	0.2409	0.05325
24.9195	0.01011	0.21729	0.0608
24.9362	0.01007	0.23049	0.06376
24.9529	0.01139	0.23169	0.05799
24.9696	0.00927	0.21489	0.05192
24.9864	0.00951	0.2445	0.06243
25.0031	0.01118	0.23529	0.0574
25.0198	0.01108	0.2509	0.05695
25.0365	0.01052	0.23529	0.05533
25.0532	0.01023	0.22449	0.04778
25.0699	0.01139	0.22969	0.05754
25.0866	0.01244	0.2493	0.05725
25.1033	0.01116	0.21609	0.05799
25.12	0.01141	0.2381	0.05858
25.1367	0.01104	0.2437	0.05429
25.1535	0.01153	0.23049	0.06938
25.1702	0.01048	0.2385	0.05444
25.1869	0.011	0.23009	0.06361
25.2036	0.0104	0.23049	0.05459
25.2203	0.01106	0.2561	0.05281
25.237	0.01069	0.2473	0.0574
25.2537	0.0111	0.23729	0.04941
25.2704	0.01071	0.22089	0.06169
25.2872	0.01207	0.22889	0.05814
25.3039	0.01087	0.2425	0.06006
25.3206	0.01108	0.23009	0.04793
25.3373	0.00984	0.22409	0.05725
25.354	0.01085	0.22329	0.05932
25.3707	0.01141	0.2397	0.05902
25.3874	0.01166	0.23369	0.06154
25.4041	0.01225	0.2409	0.05311
25.4208	0.012	0.2485	0.05592
25.4376	0.01063	0.2497	0.05769
25.4543	0.01102	0.2497	0.05281
25.471	0.01205	0.2377	0.05355
25.4877	0.01196	0.2461	0.0503
25.5044	0.01093	0.2377	0.05577
25.5211	0.01159	0.21048	0.05444
25.5378	0.0113	0.2577	0.05547
25.5545	0.01135	0.23689	0.05251
25.5712	0.01106	0.2493	0.05503
25.588	0.0112	0.2421	0.05814
25.6047	0.01063	0.2433	0.06494
25.6214	0.01081	0.21369	0.05695
25.6381	0.0117	0.21208	0.06109
25.6548	0.0118	0.22009	0.05355
25.6715	0.01289	0.2377	0.04911
25.6882	0.01215	0.2393	0.06346
25.7049	0.01223	0.2413	0.05118
25.7217	0.01279	0.2417	0.04837
25.7384	0.01295	0.2417	0.05296
25.7551	0.01205	0.22729	0.05281
25.7718	0.01275	0.22169	0.05725
25.7885	0.01248	0.22449	0.06139
25.8052	0.01264	0.2461	0.05444
25.8219	0.01404	0.2513	0.05651
25.8386	0.01223	0.22129	0.05695
25.8553	0.01355	0.2449	0.05873
25.8721	0.01406	0.23489	0.05754
25.8888	0.01429	0.22689	0.05429
25.9055	0.01373	0.22729	0.05355
25.9222	0.01411	0.2409	0.05074
25.9389	0.01431	0.22929	0.05237
25.9556	0.01322	0.2525	0.05459
25.9723	0.0139	0.21088	0.05089
25.989	0.0146	0.2381	0.04808
26.0057	0.01433	0.2453	0.04645
26.0224	0.01516	0.23329	0.05296
26.0392	0.01584	0.2489	0.04985
26.0559	0.01501	0.23529	0.05621
26.0726	0.01575	0.22329	0.05932
26.0893	0.01606	0.23609	0.05311
26.106	0.01454	0.21769	0.04763
26.1227	0.01456	0.2429	0.05828
26.1394	0.01485	0.22289	0.05089
26.1561	0.01581	0.2445	0.05444
26.1729	0.01378	0.2425	0.05651
26.1896	0.01411	0.2453	0.05503
26.2063	0.01374	0.22689	0.05074
26.223	0.01373	0.22169	0.05
26.2397	0.01456	0.20688	0.04822
26.2564	0.01575	0.2433	0.04719
26.2731	0.01528	0.23409	0.05133
26.2898	0.01396	0.20608	0.05044
26.3065	0.01297	0.23529	0.04349
26.3233	0.01351	0.23609	0.0537
26.34	0.01361	0.2385	0.04689
26.3567	0.01369	0.22369	0.04719
26.3734	0.01277	0.21008	0.04571
26.3901	0.01417	0.22729	0.04852
26.4068	0.01314	0.22249	0.05858
26.4235	0.01299	0.22249	0.04527
26.4402	0.01291	0.22649	0.04423
26.4569	0.01254	0.22329	0.05
26.4736	0.01266	0.2437	0.05192
26.4904	0.0113	0.22849	0.0463
26.5071	0.01225	0.22409	0.04453
26.5238	0.01188	0.22529	0.0463
26.5405	0.01221	0.22889	0.04837
26.5572	0.01063	0.21208	0.04956
26.5739	0.01165	0.22329	0.04852
26.5906	0.01215	0.23689	0.04837
26.6073	0.01157	0.22329	0.04808
26.6241	0.01114	0.21809	0.04882
26.6408	0.01054	0.21729	0.04393
26.6575	0.01052	0.22169	0.04053
26.6742	0.01131	0.23569	0.04142
26.6909	0.01166	0.23169	0.04512
26.7076	0.01073	0.22129	0.04438
26.7243	0.01112	0.20648	0.04142
26.741	0.00986	0.19448	0.05237
26.7577	0.01003	0.21649	0.04837
26.7745	0.01139	0.22009	0.03831
26.7912	0.00945	0.21369	0.04038
26.8079	0.01011	0.20808	0.04186
26.8246	0.00988	0.19328	0.04112
26.8413	0.0099	0.21369	0.03402
26.858	0.00978	0.19648	0.03728
26.8747	0.00966	0.20808	0.03905
26.8914	0.00949	0.20088	0.04275
26.9081	0.01077	0.21128	0.04349
26.9249	0.00947	0.20448	0.03713
26.9416	0.01007	0.19608	0.04083
26.9583	0.00783	0.19928	0.04083
26.975	0.01005	0.20088	0.03846
26.9917	0.00974	0.21329	0.04556
27.0084	0.00892	0.21489	0.04098
27.0251	0.0089	0.18167	0.03343
27.0418	0.00935	0.21809	0.03831
27.0586	0.00933	0.20528	0.04349
27.0753	0.00848	0.21208	0.03876
27.092	0.00853	0.21128	0.03683
27.1087	0.00826	0.19528	0.04127
27.1254	0.00834	0.20008	0.04083
27.1421	0.0084	0.20408	0.04675
27.1588	0.00719	0.19488	0.04172
27.1755	0.00859	0.19448	0.04438
27.1922	0.00678	0.19208	0.03817
27.209	0.00824	0.19928	0.03358
27.2257	0.00747	0.19888	0.03743
27.2424	0.00797	0.19048	0.03269
27.2591	0.00832	0.18407	0.03462
27.2758	0.00795	0.17727	0.03373
27.2925	0.00875	0.17407	0.03402
27.3092	0.00799	0.19648	0.03639
27.3259	0.00735	0.17967	0.03151
27.3426	0.00758	0.19568	0.04024
27.3593	0.00624	0.20128	0.03225
27.3761	0.00731	0.16287	0.04157
27.3928	0.00665	0.17807	0.03979
27.4095	0.00677	0.18768	0.02988
27.4262	0.00702	0.17847	0.04098
27.4429	0.00756	0.17687	0.03151
27.4596	0.00694	0.16807	0.0253
27.4763	0.00647	0.16927	0.02781
27.493	0.0068	0.16847	0.02737
27.5098	0.00649	0.15766	0.04098
27.5265	0.00665	0.17767	0.03195
27.5432	0.00698	0.18087	0.03343
27.5599	0.00638	0.17807	0.02707
27.5766	0.0069	0.16687	0.03417
27.5933	0.00671	0.17527	0.02885
27.61	0.00747	0.16687	0.03047
27.6267	0.00517	0.17287	0.03225
27.6434	0.00661	0.16487	0.03195
27.6602	0.00737	0.17607	0.02988
27.6769	0.00539	0.15646	0.02722
27.6936	0.00589	0.16086	0.02737
27.7103	0.00719	0.16327	0.02441
27.727	0.00642	0.18327	0.02515
27.7437	0.0054	0.16206	0.02914
27.7604	0.00626	0.17447	0.03107
27.7771	0.00595	0.16567	0.02781
27.7938	0.00548	0.16447	0.02322
27.8105	0.00607	0.16367	0.02914
27.8273	0.00585	0.14726	0.02988
27.844	0.00562	0.15646	0.03047
27.8607	0.00575	0.16327	0.02456
27.8774	0.0054	0.17327	0.0247
27.8941	0.0056	0.16527	0.02456
27.9108	0.00443	0.17847	0.02707
27.9275	0.00511	0.16967	0.02204
27.9443	0.00467	0.14886	0.02751
27.961	0.00494	0.15926	0.03003
27.9777	0.00539	0.15046	0.0247
27.9944	0.00552	0.15446	0.02574
28.0111	0.00521	0.15286	0.02544
28.0278	0.00486	0.16246	0.02056
28.0445	0.00476	0.13645	0.02604
28.0612	0.00488	0.17047	0.03254
28.0779	0.00447	0.15286	0.02722
28.0947	0.00389	0.13645	0.0216
28.1114	0.00418	0.14646	0.02115
28.1281	0.00364	0.15766	0.0182
28.1448	0.00478	0.14606	0.01893
28.1615	0.00344	0.15006	0.02737
28.1782	0.00451	0.14366	0.02589
28.1949	0.0047	0.14806	0.03136
28.2116	0.00482	0.14046	0.02796
28.2283	0.00346	0.14006	0.02678
28.245	0.00336	0.13806	0.01435
28.2618	0.00412	0.13926	0.02722
28.2785	0.00542	0.13445	0.02101
28.2952	0.00404	0.11965	0.02367
28.3119	0.00342	0.15086	0.02604
28.3286	0.00537	0.15646	0.01583
28.3453	0.00317	0.12845	0.01879
28.362	0.00364	0.12965	0.02766
28.3787	0.00299	0.13725	0.01154
28.3955	0.00385	0.12325	0.02189
28.4122	0.00408	0.14646	0.01864
28.4289	0.00451	0.13645	0.02263
28.4456	0.00381	0.13285	0.0213
28.4623	0.0027	0.12565	0.01642
28.479	0.00297	0.15526	0.02485
28.4957	0.00346	0.12765	0.02352
28.5124	0.00465	0.12845	0.01627
28.5291	0.00352	0.11885	0.02027
28.5459	0.00255	0.13966	0.01923
28.5626	0.004	0.12445	0.0284
28.5793	0.00412	0.14326	0.01923
28.596	0.0027	0.12445	0.01775
28.6127	0.00305	0.12605	0.02041
28.6294	0.00373	0.12645	0.0145
28.6461	0.00344	0.13325	0.01879
28.6628	0.00257	0.13085	0.01938
28.6795	0.00352	0.12685	0.01598
28.6962	0.00319	0.12565	0.01361
28.713	0.00332	0.12205	0.01642
28.7297	0.00299	0.12325	0.01893
28.7464	0.00305	0.12845	0.01598
28.7631	0.00296	0.12045	0.0216
28.7798	0.00329	0.10884	0.01864
28.7965	0.00227	0.11485	0.02249
28.8132	0.00303	0.11244	0.01923
28.8299	0.00276	0.10804	0.01967
28.8467	0.00321	0.12805	0.01775
28.8634	0.00253	0.13045	0.02056
28.8801	0.00274	0.11004	0.01805
28.8968	0.0022	0.10924	0.01435
28.9135	0.00212	0.12205	0.01775
28.9302	0.00307	0.10884	0.01834
28.9469	0.00323	0.11325	0.01642
28.9636	0.00202	0.10004	0.01124
28.9803	0.00233	0.11805	0.01124
28.9971	0.00261	0.10764	0.0142
29.0138	0.00231	0.13846	0.01287
29.0305	0.00237	0.11885	0.01553
29.0472	0.00226	0.11765	0.00666
29.0639	0.00239	0.11765	0.01538
29.0806	0.00231	0.12565	0.01405
29.0973	0.00198	0.09924	0.01065
29.114	0.00175	0.10124	0.01376
29.1307	0.00181	0.10564	0.01524
29.1475	0.00167	0.10884	0.01893
29.1642	0.00156	0.11965	0.01006
29.1809	0.00255	0.11525	0.01317
29.1976	0.00235	0.10724	0.01391
29.2143	0.00191	0.09564	0.00991
29.231	0.00191	0.10764	0.01139
29.2477	0.00148	0.11565	0.00547
29.2644	0.00317	0.10004	0.00843
29.2812	0.00222	0.09924	0.00651
29.2979	0.00191	0.10484	0.01169
29.3146	0.00204	0.11525	0.01923
29.3313	0.00264	0.10044	0.0074
29.348	0.00148	0.10764	0.01538
29.3647	0.00105	0.10884	0.01435
29.3814	0.00206	0.10884	0.0068
29.3981	0.00179	0.10604	0.00902
29.4148	0.00161	0.10484	0.00814
29.4316	0.00222	0.08483	0.00562
29.4483	0.00121	0.10804	0.0068
29.465	0.00253	0.09604	0.01006
29.4817	0.000583238	0.09484	0.00666
29.4984	0.00156	0.09084	0.01021
29.5151	0.0013	0.09644	0.01198
29.5318	0.00167	0.10484	0.01109
29.5485	0.00077765	0.10084	0.01021
29.5652	0.00183	0.11885	0.00251
29.5819	0.00148	0.10044	0.0108
29.5987	0.00103	0.08043	0
29.6154	0.000272178	0.10204	0.00902
29.6321	0.000894298	0.09164	0.0142
29.6488	0.00113	0.10724	0.00251
29.6655	0.000855415	0.08804	0.00725
29.6822	0.00179	0.10884	0.00163
29.6989	0	0.10044	0.00902
29.7156	0.000583238	0.09644	0.01124
29.7324	0.00132	0.10164	0.00562
29.7491	0.00117	0.09004	0.00695
29.7658	0.000991504	0.10044	0.00828
29.7825	0.000544355	0.09444	0.01006
29.7992	0.000661003	0.07443	0.00547
29.8159	0.00148	0.09444	0.00607
29.8326	0.0014	0.09484	0.00725
29.8493	0.000427708	0.09284	0.00858
29.866	0.00117	0.10524	0.00355
29.8828	0.00046659	0.09364	0.01109
29.8995	0.000505473	0.08283	0.00725
29.9162	0.00126	0.07603	0.01021
29.9329	0.000583238	0.08443	0.00311
29.9496	0.00105	0.07563	0.00962
29.9663	0.000913739	0.07363	0.0071
29.983	0.000486031	0.09724	0.00178
29.9997	0.00015553	0.07843	0.01154
