# Supplementary material for: Ionic covalent organic framework based electrolyte for fast-response ultra-low voltage electrochemical actuators
Source: Nat Commun. 2022 Jan 19;13:390. doi: 10.1038/s41467-022-28023-2 (PMC8770580; doi:10.1038/s41467-022-28023-2)
Supplement: Supplementary file 6 — Source Data [file 41467_2022_28023_MOESM6_ESM.zip › Source Data/Figure 3d.xlsx]

## Sheet: Figure 2e
COF-DT					COF-DT-SO3H					COF-DT-SO3Na
Relative Pressure (P/Po)	Quantity Adsorbed (cm3 g-1 STP)	Relative Pressure (P/Po)	Quantity Adsorbed (cm3 g-1 STP)		Relative Pressure (P/Po)	Quantity Adsorbed (cm3 g-1 STP)	Relative Pressure (P/Po)	Quantity Adsorbed (cm3 g-1 STP)		Relative Pressure (P/Po)	Quantity Adsorbed (cm3 g-1 STP)	Relative Pressure (P/Po)	Quantity Adsorbed (cm3 g-1 STP)
0.00491	184.677	0.99398	610.347		0.000965906	86.7189	0.98847	253.329		0.0051	57.8823	0.99171	226.771
0.00994	208.132	0.97037	603.769		0.01436	107.53	0.97424	237.314		0.02421	67.1454	0.97153	224.026
0.01579	223.871	0.95368	596.127		0.02838	117.967	0.95834	218.597		0.04847	77.2054	0.9503	209.128
0.02015	232.796	0.93588	587.811		0.03793	121.873	0.93793	206.139		0.06005	81.0402	0.92709	188.264
0.03009	247.44	0.92459	581.046		0.04994	125.321	0.9085	198.355		0.07371	84.0781	0.92797	183.042
0.03965	258.395	0.90281	573.018		0.06038	127.243	0.88676	195.265		0.08388	87.9626	0.89135	167.741
0.04976	267.665	0.87606	563.737		0.06858	128.403	0.85662	192.58		0.10042	91.3492	0.87369	157.775
0.05983	275.992	0.83881	553.889		0.08034	131.729	0.82151	190.496		0.11476	93.1919	0.8384	148.873
0.06877	282.78	0.79975	545.567		0.09266	133.835	0.8	189.54		0.12536	95.5823	0.7844	141.731
0.0803	290.361	0.73879	537.827		0.10028	135.635	0.73996	187.737		0.14053	96.7776	0.74747	138.687
0.08987	296.485	0.69591	532.728		0.11087	137.466	0.65002	185.999		0.15617	98.421	0.72276	137.194
0.10017	302.483	0.64912	528.833		0.12048	139.205	0.55027	184.531		0.16665	100.015	0.69441	136.134
0.11015	308.225	0.60008	525.226		0.12946	140.731	0.45002	182.35		0.18714	104.347	0.65873	135.297
0.12005	313.888	0.54958	522.179		0.14006	142.44	0.34963	180.147		0.20018	109.128	0.63239	134.678
0.12968	319.334	0.50003	518.906		0.14763	143.966	0.32565	180.099		0.21817	110.666	0.62276	134.333
0.14004	324.714	0.44977	513.218		0.15999	146.041	0.30506	179.041		0.23877	111.575	0.58694	133.958
0.15002	330.047	0.39829	509.413		0.17216	148.512	0.28879	178.415		0.2492	112.286	0.5322	133.438
0.15991	335.353	0.35063	505.25		0.18424	150.557	0.27443	178.031		0.26982	113.05	0.51565	133.039
0.17003	340.659	0.32231	501.784		0.19635	153.486	0.26301	177.55		0.29052	113.939	0.47976	132.673
0.18002	346.355	0.29457	498.103		0.20195	155.897	0.25341	176.732		0.3007	114.319	0.43154	131.454
0.19006	351.918	0.27673	495.213		0.21504	165.265	0.24052	176.106		0.33646	114.94	0.40767	130.505
0.20016	357.227	0.26033	486.566		0.22711	166.341	0.2252	175.144		0.37005	115.683	0.37223	129.782
0.21949	367.728	0.2231	426.231		0.23969	167.127	0.2073	172.932		0.37157	116.141	0.3311	129.108
0.22986	374.737	0.19084	398.943		0.24987	167.585	0.18411	163.503		0.40805	116.759	0.30053	128.487
0.23901	383.37	0.17074	386.18		0.26227	168.012	0.16637	157.442		0.46303	117.646	0.27959	127.867
0.24631	399.013	0.15207	375.129		0.27538	168.897	0.154	155.085		0.4794	118.427	0.25904	127.47
0.26925	431.263	0.1507	373.481		0.29433	169.568	0.14206	151.237		0.51534	119.226	0.24044	127.114
0.28469	446.947	0.13033	361.878		0.31247	169.995	0.1296	149.216		0.57014	120.242	0.22817	126.804
0.30715	454.567	0.10239	344.856		0.3278	170.422	0.1129	146.138		0.58664	121.051	0.19771	124.866
0.33033	458.713	0.09556	339.935		0.35006	170.931	0.09136	143.203		0.62285	122.006	0.1572	112.864
0.35244	462.022	0.07703	326.612		0.4689	172.907	0.07847	140.75		0.67004	123.199	0.14549	110.374
0.37492	465.006	0.05987	312.759		0.54983	174.508	0.06454	138.874		0.69386	124.286	0.11469	106.489
0.40002	467.951	0.04189	294.48		0.65011	176.566	0.05312	136.565		0.73004	125.596	0.08035	102.804
0.42474	470.898	0.03197	281.856		0.73996	179.021	0.04066	132.861		0.74122	126.606	0.06273	98.0724
0.45011	473.79	0.02338	268.166		0.7999	181.668	0.02682	129.349		0.76577	127.803	0.04234	91.4488
0.49991	477.801	0.01462	248.93		0.84012	184.207	0.01531	122.518		0.80109	129.753	0.02175	82.1856
0.54917	482.324	0.00514	210.086		0.8749	187.122	0.00675	107.943		0.84132	132.88	0.00493	66.9462
0.59998	486.983				0.90487	190.792	0.000911993	92.6457		0.87642	137.042	--	--
0.64971	491.636				0.92474	194.455				0.90657	142.526	--	--
0.69462	496.134				0.93985	198.52				0.92645	148.609	--	--
0.73962	500.695				0.95268	203.406				0.94181	155.119	--	--
0.76929	504.602				0.96367	209.484				0.95471	162.442	--	--
0.7999	508.347				0.97072	215.602				0.96559	171.195	--	--
0.81903	511.64				0.97675	222.787				0.97279	179.409	--	--
0.83997	514.915				0.98153	231.222				0.97888	188.15	--	--
0.87461	519.118				0.98396	237.031				0.98359	197.607	--	--
0.90357	524.03				0.98576	242.409				0.9857	205.015	--	--
0.92424	529.15				0.98772	249.069				0.98839	212.53	--	--
0.93934	534.268				0.98847	253.329				0.98875	219.005	--	--
0.95244	539.728				--	--				0.99171	226.771	--	--
0.96322	545.492				--	--
0.97014	550.975				--	--
0.97652	556.862				--	--
0.98116	562.115				--	--
0.98278	566.576				--	--
0.98626	571.522
0.99398	610.347
