# Supplementary material for: Ionic covalent organic framework based electrolyte for fast-response ultra-low voltage electrochemical actuators
Source: Nat Commun. 2022 Jan 19;13:390. doi: 10.1038/s41467-022-28023-2 (PMC8770580; doi:10.1038/s41467-022-28023-2)
Supplement: Supplementary file 6 — Source Data [file 41467_2022_28023_MOESM6_ESM.zip › Source Data/Figure 4a.xlsx]

## Sheet: Figure 2e
20 oC		30 oC		40 oC		50 oC		60 oC		70 oC		80 oC
Z' (W)	-Z'' (W)	Z' (W)	-Z'' (W)	Z' (W)	-Z'' (W)	Z' (W)	-Z'' (W)	Z' (W)	-Z'' (W)	Z' (W)	-Z'' (W)	Z' (W)	-Z'' (W)
133.518	24.423	125.743	23.2665	112.519	19.4607	93.9336	13.1507	86.4681	10.5245	78.9562	8.16216	73.4644	6.77153
136.53	24.3551	128.734	23.9754	115.181	20.5993	95.6273	14.1655	87.6508	11.7898	80.1133	9.5367	74.5944	8.36996
140.194	24.5383	131.671	25.1683	117.743	22.226	97.55	15.1804	89.748	12.9603	81.7195	10.8249	75.7916	9.6849
142.998	25.6147	134.445	27.1087	120.205	24.0967	99.564	16.5802	91.2804	14.447	83.4004	12.1991	77.355	11.0773
146.801	27.5865	137.545	29.2257	123.218	26.6587	101.807	18.085	93.248	15.8389	85.0431	13.8885	78.8186	12.4439
150.201	29.5936	141.027	32.4872	126.081	29.4241	103.867	19.9748	95.2618	17.7685	86.7609	15.5205	80.6478	14.3262
153.846	32.8171	144.726	36.233	129.648	33.0028	106.385	22.3195	97.5381	19.9195	88.8147	17.4674	82.4439	16.0537
157.637	36.5415	149.187	40.5961	133.716	37.1508	108.948	25.1192	99.816	22.4185	91.0545	19.93	84.4724	18.2711
162.176	41.0895	154.3	45.4881	138.438	41.7055	111.878	28.0238	102.794	25.3604	93.6307	22.5929	86.9002	20.7722
167.464	46.4253	159.903	51.2609	143.511	47.0735	115.494	31.8733	106.033	28.4921	96.5807	25.3988	89.6941	23.5311
173.197	52.6916	166.214	58.1348	149.589	53.0109	119.66	35.8278	109.581	32.1299	99.866	28.8062	92.7875	26.4448
179.93	59.603	173.613	65.8904	155.918	59.6803	124.054	39.8173	113.784	36.3055	103.563	32.3852	96.3801	29.7195
187.408	67.7671	181.664	74.219	163.654	67.2443	128.998	45.1717	118.642	40.7341	107.932	36.4509	100.172	33.4067
195.884	76.755	190.749	83.6932	172.042	75.8251	134.766	50.8409	123.765	45.7954	112.675	40.9174	104.696	37.3777
205.558	87.0321	201.412	94.226	181.887	84.9344	141.358	57.1402	129.718	51.2995	118.09	45.7846	109.686	41.7871
216.428	98.527	212.945	106.212	192.436	95.7112	148.59	64.0693	136.372	57.4996	124.178	51.0811	115.441	46.5576
228.847	111.311	226.001	119.653	204.842	107.423	157.105	71.6633	143.812	64.3323	131.05	57.0933	121.629	51.7149
242.358	125.885					166.397	80.5172	152.172	71.8294	138.445	63.6496	128.616	57.4653
						176.468	89.9311	161.886	80.2438	146.774	70.7497	136.668	63.7574
