# Supplementary material for: Ionic covalent organic framework based electrolyte for fast-response ultra-low voltage electrochemical actuators
Source: Nat Commun. 2022 Jan 19;13:390. doi: 10.1038/s41467-022-28023-2 (PMC8770580; doi:10.1038/s41467-022-28023-2)
Supplement: Supplementary file 6 — Source Data [file 41467_2022_28023_MOESM6_ESM.zip › Source Data/Figure 4b.xlsx]

## Sheet: Figure 2e
1000/K	lnσ
3.41297	-4.30507
3.30033	-4.10439
3.19489	-3.94248
3.09598	-3.73807
3.003	-3.4546
2.91545	-3.2597
2.83286	-3.09666
