# Supplementary material for: Ionic covalent organic framework based electrolyte for fast-response ultra-low voltage electrochemical actuators
Source: Nat Commun. 2022 Jan 19;13:390. doi: 10.1038/s41467-022-28023-2 (PMC8770580; doi:10.1038/s41467-022-28023-2)
Supplement: Supplementary file 6 — Source Data [file 41467_2022_28023_MOESM6_ESM.zip › Source Data/Figure 4d.xlsx]

## Sheet: Figure 2e
0.1V/S		0.5V/S		1V/S
-0.5	-4.601		-0.5	-13.85		-0.5	-17.94
-0.499	-4.486		-0.499	-13.75		-0.499	-17.8
-0.498	-4.378		-0.498	-13.62		-0.498	-17.67
-0.497	-4.278		-0.497	-13.49		-0.497	-17.54
-0.496	-4.185		-0.496	-13.37		-0.496	-17.41
-0.495	-4.097		-0.495	-13.25		-0.495	-17.29
-0.494	-4.015		-0.494	-13.14		-0.494	-17.17
-0.493	-3.936		-0.493	-13.02		-0.493	-17.05
-0.492	-3.861		-0.492	-12.91		-0.492	-16.93
-0.491	-3.789		-0.491	-12.81		-0.491	-16.81
-0.49	-3.72		-0.49	-12.7		-0.49	-16.7
-0.489	-3.653		-0.489	-12.59		-0.489	-16.59
-0.488	-3.589		-0.488	-12.49		-0.488	-16.47
-0.487	-3.526		-0.487	-12.39		-0.487	-16.36
-0.486	-3.466		-0.486	-12.29		-0.486	-16.26
-0.485	-3.407		-0.485	-12.19		-0.485	-16.15
-0.484	-3.349		-0.484	-12.09		-0.484	-16.04
-0.483	-3.294		-0.483	-12		-0.483	-15.93
-0.482	-3.239		-0.482	-11.91		-0.482	-15.83
-0.481	-3.185		-0.481	-11.81		-0.481	-15.73
-0.48	-3.133		-0.48	-11.72		-0.48	-15.62
-0.479	-3.082		-0.479	-11.63		-0.479	-15.52
-0.478	-3.031		-0.478	-11.54		-0.478	-15.42
-0.477	-2.982		-0.477	-11.45		-0.477	-15.32
-0.476	-2.934		-0.476	-11.37		-0.476	-15.22
-0.475	-2.886		-0.475	-11.28		-0.475	-15.12
-0.474	-2.84		-0.474	-11.2		-0.474	-15.03
-0.473	-2.794		-0.473	-11.11		-0.473	-14.93
-0.472	-2.748		-0.472	-11.03		-0.472	-14.83
-0.471	-2.704		-0.471	-10.95		-0.471	-14.74
-0.47	-2.66		-0.47	-10.87		-0.47	-14.64
-0.469	-2.617		-0.469	-10.79		-0.469	-14.55
-0.468	-2.574		-0.468	-10.71		-0.468	-14.46
-0.467	-2.532		-0.467	-10.64		-0.467	-14.37
-0.466	-2.49		-0.466	-10.56		-0.466	-14.27
-0.465	-2.45		-0.465	-10.48		-0.465	-14.18
-0.464	-2.409		-0.464	-10.41		-0.464	-14.09
-0.463	-2.369		-0.463	-10.33		-0.463	-14
-0.462	-2.33		-0.462	-10.26		-0.462	-13.92
-0.461	-2.291		-0.461	-10.18		-0.461	-13.83
-0.46	-2.252		-0.46	-10.11		-0.46	-13.74
-0.459	-2.214		-0.459	-10.04		-0.459	-13.66
-0.458	-2.176		-0.458	-9.966		-0.458	-13.57
-0.457	-2.139		-0.457	-9.895		-0.457	-13.49
-0.456	-2.102		-0.456	-9.825		-0.456	-13.4
-0.455	-2.066		-0.455	-9.754		-0.455	-13.32
-0.454	-2.03		-0.454	-9.687		-0.454	-13.23
-0.453	-1.994		-0.453	-9.619		-0.453	-13.15
-0.452	-1.958		-0.452	-9.552		-0.452	-13.07
-0.451	-1.924		-0.451	-9.481		-0.451	-12.99
-0.45	-1.889		-0.45	-9.416		-0.45	-12.9
-0.449	-1.855		-0.449	-9.349		-0.449	-12.82
-0.448	-1.821		-0.448	-9.281		-0.448	-12.74
-0.447	-1.787		-0.447	-9.217		-0.447	-12.66
-0.446	-1.753		-0.446	-9.152		-0.446	-12.58
-0.445	-1.72		-0.445	-9.091		-0.445	-12.5
-0.444	-1.687		-0.444	-9.027		-0.444	-12.43
-0.443	-1.655		-0.443	-8.962		-0.443	-12.35
-0.442	-1.622		-0.442	-8.901		-0.442	-12.27
-0.441	-1.59		-0.441	-8.836		-0.441	-12.19
-0.44	-1.559		-0.44	-8.775		-0.44	-12.12
-0.439	-1.527		-0.439	-8.713		-0.439	-12.04
-0.438	-1.496		-0.438	-8.652		-0.438	-11.97
-0.437	-1.465		-0.437	-8.591		-0.437	-11.89
-0.436	-1.434		-0.436	-8.529		-0.436	-11.82
-0.435	-1.404		-0.435	-8.471		-0.435	-11.75
-0.434	-1.373		-0.434	-8.413		-0.434	-11.67
-0.433	-1.343		-0.433	-8.354		-0.433	-11.6
-0.432	-1.313		-0.432	-8.293		-0.432	-11.53
-0.431	-1.284		-0.431	-8.235		-0.431	-11.45
-0.43	-1.254		-0.43	-8.176		-0.43	-11.38
-0.429	-1.225		-0.429	-8.118		-0.429	-11.31
-0.428	-1.196		-0.428	-8.063		-0.428	-11.24
-0.427	-1.167		-0.427	-8.004		-0.427	-11.17
-0.426	-1.139		-0.426	-7.949		-0.426	-11.1
-0.425	-1.11		-0.425	-7.894		-0.425	-11.03
-0.424	-1.082		-0.424	-7.835		-0.424	-10.95
-0.423	-1.054		-0.423	-7.78		-0.423	-10.89
-0.422	-1.026		-0.422	-7.725		-0.422	-10.82
-0.421	-0.9986		-0.421	-7.67		-0.421	-10.75
-0.42	-0.9711		-0.42	-7.614		-0.42	-10.68
-0.419	-0.944		-0.419	-7.559		-0.419	-10.61
-0.418	-0.9167		-0.418	-7.507		-0.418	-10.55
-0.417	-0.8898		-0.417	-7.455		-0.417	-10.48
-0.416	-0.863		-0.416	-7.4		-0.416	-10.41
-0.415	-0.8363		-0.415	-7.347		-0.415	-10.34
-0.414	-0.81		-0.414	-7.295		-0.414	-10.28
-0.413	-0.7838		-0.413	-7.243		-0.413	-10.21
-0.412	-0.7576		-0.412	-7.188		-0.412	-10.14
-0.411	-0.7319		-0.411	-7.136		-0.411	-10.08
-0.41	-0.7058		-0.41	-7.083		-0.41	-10.02
-0.409	-0.6798		-0.409	-7.031		-0.409	-9.948
-0.408	-0.6543		-0.408	-6.979		-0.408	-9.883
-0.407	-0.6288		-0.407	-6.93		-0.407	-9.819
-0.406	-0.6038		-0.406	-6.878		-0.406	-9.754
-0.405	-0.5787		-0.405	-6.825		-0.405	-9.693
-0.404	-0.5537		-0.404	-6.776		-0.404	-9.628
-0.403	-0.5292		-0.403	-6.727		-0.403	-9.567
-0.402	-0.5043		-0.402	-6.678		-0.402	-9.502
-0.401	-0.4798		-0.401	-6.626		-0.401	-9.435
-0.4	-0.4556		-0.4	-6.577		-0.4	-9.377
-0.399	-0.4314		-0.399	-6.528		-0.399	-9.312
-0.398	-0.4074		-0.398	-6.479		-0.398	-9.251
-0.397	-0.3834		-0.397	-6.429		-0.397	-9.189
-0.396	-0.3594		-0.396	-6.383		-0.396	-9.128
-0.395	-0.3359		-0.395	-6.331		-0.395	-9.07
-0.394	-0.3122		-0.394	-6.282		-0.394	-9.005
-0.393	-0.289		-0.393	-6.236		-0.393	-8.947
-0.392	-0.2656		-0.392	-6.187		-0.392	-8.885
-0.391	-0.2423		-0.391	-6.141		-0.391	-8.824
-0.39	-0.2193		-0.39	-6.092		-0.39	-8.766
-0.389	-0.1964		-0.389	-6.046		-0.389	-8.704
-0.388	-0.1734		-0.388	-5.997		-0.388	-8.646
-0.387	-0.1509		-0.387	-5.951		-0.387	-8.585
-0.386	-0.1281		-0.386	-5.904		-0.386	-8.526
-0.385	-0.1058		-0.385	-5.858		-0.385	-8.468
-0.384	-0.08363		-0.384	-5.812		-0.384	-8.41
-0.383	-0.0612		-0.383	-5.766		-0.383	-8.351
-0.382	-0.03912		-0.382	-5.72		-0.382	-8.293
-0.381	-0.01711		-0.381	-5.674		-0.381	-8.235
-0.38	0.00515		-0.38	-5.628		-0.38	-8.176
-0.379	0.0267		-0.379	-5.582		-0.379	-8.118
-0.378	0.04839		-0.378	-5.536		-0.378	-8.063
-0.377	0.0701		-0.377	-5.49		-0.377	-8.004
-0.376	0.09156		-0.376	-5.447		-0.376	-7.949
-0.375	0.1131		-0.375	-5.401		-0.375	-7.891
-0.374	0.1341		-0.374	-5.358		-0.374	-7.832
-0.373	0.1555		-0.373	-5.312		-0.373	-7.777
-0.372	0.1766		-0.372	-5.269		-0.372	-7.722
-0.371	0.1974		-0.371	-5.226		-0.371	-7.667
-0.37	0.2184		-0.37	-5.18		-0.37	-7.608
-0.369	0.2391		-0.369	-5.137		-0.369	-7.553
-0.368	0.2597		-0.368	-5.091		-0.368	-7.501
-0.367	0.2805		-0.367	-5.048		-0.367	-7.446
-0.366	0.3009		-0.366	-5.005		-0.366	-7.39
-0.365	0.3213		-0.365	-4.962		-0.365	-7.335
-0.364	0.3417		-0.364	-4.919		-0.364	-7.28
-0.363	0.3617		-0.363	-4.876		-0.363	-7.225
-0.362	0.3819		-0.362	-4.833		-0.362	-7.172
-0.361	0.4019		-0.361	-4.79		-0.361	-7.117
-0.36	0.4217		-0.36	-4.747		-0.36	-7.062
-0.359	0.4417		-0.359	-4.704		-0.359	-7.01
-0.358	0.4614		-0.358	-4.661		-0.358	-6.954
-0.357	0.4813		-0.357	-4.618		-0.357	-6.902
-0.356	0.501		-0.356	-4.578		-0.356	-6.85
-0.355	0.5201		-0.355	-4.535		-0.355	-6.795
-0.354	0.5396		-0.354	-4.495		-0.354	-6.743
-0.353	0.559		-0.353	-4.452		-0.353	-6.69
-0.352	0.5781		-0.352	-4.409		-0.352	-6.638
-0.351	0.5975		-0.351	-4.37		-0.351	-6.586
-0.35	0.6165		-0.35	-4.33		-0.35	-6.531
-0.349	0.6354		-0.349	-4.287		-0.349	-6.479
-0.348	0.6544		-0.348	-4.247		-0.348	-6.426
-0.347	0.6729		-0.347	-4.207		-0.347	-6.374
-0.346	0.6917		-0.346	-4.164		-0.346	-6.322
-0.345	0.7105		-0.345	-4.124		-0.345	-6.27
-0.344	0.7291		-0.344	-4.084		-0.344	-6.221
-0.343	0.7478		-0.343	-4.044		-0.343	-6.169
-0.342	0.7659		-0.342	-4.001		-0.342	-6.116
-0.341	0.7842		-0.341	-3.961		-0.341	-6.067
-0.34	0.8027		-0.34	-3.921		-0.34	-6.015
-0.339	0.8206		-0.339	-3.881		-0.339	-5.963
-0.338	0.8387		-0.338	-3.842		-0.338	-5.914
-0.337	0.8568		-0.337	-3.802		-0.337	-5.865
-0.336	0.8746		-0.336	-3.762		-0.336	-5.815
-0.335	0.8925		-0.335	-3.722		-0.335	-5.763
-0.334	0.9102		-0.334	-3.685		-0.334	-5.714
-0.333	0.928		-0.333	-3.645		-0.333	-5.662
-0.332	0.9458		-0.332	-3.605		-0.332	-5.613
-0.331	0.9632		-0.331	-3.565		-0.331	-5.564
-0.33	0.9807		-0.33	-3.525		-0.33	-5.512
-0.329	0.9982		-0.329	-3.488		-0.329	-5.462
-0.328	1.015		-0.328	-3.449		-0.328	-5.413
-0.327	1.033		-0.327	-3.412		-0.327	-5.364
-0.326	1.05		-0.326	-3.372		-0.326	-5.318
-0.325	1.067		-0.325	-3.332		-0.325	-5.266
-0.324	1.084		-0.324	-3.295		-0.324	-5.22
-0.323	1.101		-0.323	-3.255		-0.323	-5.171
-0.322	1.118		-0.322	-3.218		-0.322	-5.122
-0.321	1.135		-0.321	-3.178		-0.321	-5.073
-0.32	1.151		-0.32	-3.142		-0.32	-5.027
-0.319	1.168		-0.319	-3.102		-0.319	-4.977
-0.318	1.185		-0.318	-3.065		-0.318	-4.928
-0.317	1.202		-0.317	-3.028		-0.317	-4.882
-0.316	1.218		-0.316	-2.988		-0.316	-4.833
-0.315	1.234		-0.315	-2.951		-0.315	-4.787
-0.314	1.251		-0.314	-2.914		-0.314	-4.738
-0.313	1.267		-0.313	-2.878		-0.313	-4.689
-0.312	1.283		-0.312	-2.841		-0.312	-4.643
-0.311	1.3		-0.311	-2.804		-0.311	-4.597
-0.31	1.315		-0.31	-2.767		-0.31	-4.548
-0.309	1.332		-0.309	-2.73		-0.309	-4.502
-0.308	1.348		-0.308	-2.693		-0.308	-4.452
-0.307	1.364		-0.307	-2.653		-0.307	-4.406
-0.306	1.38		-0.306	-2.617		-0.306	-4.36
-0.305	1.395		-0.305	-2.58		-0.305	-4.314
-0.304	1.411		-0.304	-2.543		-0.304	-4.268
-0.303	1.427		-0.303	-2.506		-0.303	-4.222
-0.302	1.442		-0.302	-2.472		-0.302	-4.176
-0.301	1.458		-0.301	-2.435		-0.301	-4.13
-0.3	1.473		-0.3	-2.396		-0.3	-4.084
-0.299	1.488		-0.299	-2.362		-0.299	-4.038
-0.298	1.504		-0.298	-2.325		-0.298	-3.989
-0.297	1.519		-0.297	-2.288		-0.297	-3.946
-0.296	1.534		-0.296	-2.254		-0.296	-3.9
-0.295	1.549		-0.295	-2.218		-0.295	-3.854
-0.294	1.564		-0.294	-2.181		-0.294	-3.808
-0.293	1.58		-0.293	-2.144		-0.293	-3.762
-0.292	1.595		-0.292	-2.11		-0.292	-3.719
-0.291	1.609		-0.291	-2.073		-0.291	-3.673
-0.29	1.624		-0.29	-2.039		-0.29	-3.627
-0.289	1.639		-0.289	-2.003		-0.289	-3.581
-0.288	1.654		-0.288	-1.966		-0.288	-3.538
-0.287	1.668		-0.287	-1.932		-0.287	-3.495
-0.286	1.683		-0.286	-1.898		-0.286	-3.449
-0.285	1.697		-0.285	-1.861		-0.285	-3.403
-0.284	1.712		-0.284	-1.828		-0.284	-3.36
-0.283	1.726		-0.283	-1.791		-0.283	-3.313
-0.282	1.741		-0.282	-1.757		-0.282	-3.271
-0.281	1.755		-0.281	-1.723		-0.281	-3.224
-0.28	1.769		-0.28	-1.686		-0.28	-3.181
-0.279	1.783		-0.279	-1.653		-0.279	-3.135
-0.278	1.798		-0.278	-1.616		-0.278	-3.092
-0.277	1.812		-0.277	-1.582		-0.277	-3.049
-0.276	1.826		-0.276	-1.548		-0.276	-3.003
-0.275	1.84		-0.275	-1.511		-0.275	-2.96
-0.274	1.854		-0.274	-1.478		-0.274	-2.914
-0.273	1.867		-0.273	-1.444		-0.273	-2.871
-0.272	1.881		-0.272	-1.41		-0.272	-2.828
-0.271	1.895		-0.271	-1.376		-0.271	-2.785
-0.27	1.909		-0.27	-1.34		-0.27	-2.746
-0.269	1.922		-0.269	-1.306		-0.269	-2.7
-0.268	1.936		-0.268	-1.272		-0.268	-2.657
-0.267	1.949		-0.267	-1.238		-0.267	-2.614
-0.266	1.963		-0.266	-1.204		-0.266	-2.571
-0.265	1.976		-0.265	-1.174		-0.265	-2.528
-0.264	1.989		-0.264	-1.14		-0.264	-2.485
-0.263	2.003		-0.263	-1.106		-0.263	-2.442
-0.262	2.016		-0.262	-1.072		-0.262	-2.399
-0.261	2.029		-0.261	-1.039		-0.261	-2.356
-0.26	2.043		-0.26	-1.005		-0.26	-2.313
-0.259	2.056		-0.259	-0.9711		-0.259	-2.273
-0.258	2.069		-0.258	-0.9374		-0.258	-2.23
-0.257	2.082		-0.257	-0.9036		-0.257	-2.187
-0.256	2.094		-0.256	-0.8698		-0.256	-2.144
-0.255	2.107		-0.255	-0.8361		-0.255	-2.104
-0.254	2.12		-0.254	-0.8023		-0.254	-2.061
-0.253	2.133		-0.253	-0.7716		-0.253	-2.018
-0.252	2.146		-0.252	-0.7378		-0.252	-1.978
-0.251	2.158		-0.251	-0.7041		-0.251	-1.935
-0.25	2.171		-0.25	-0.6703		-0.25	-1.892
-0.249	2.183		-0.249	-0.6365		-0.249	-1.852
-0.248	2.196		-0.248	-0.6058		-0.248	-1.809
-0.247	2.208		-0.247	-0.5721		-0.247	-1.769
-0.246	2.221		-0.246	-0.5414		-0.246	-1.726
-0.245	2.233		-0.245	-0.5076		-0.245	-1.686
-0.244	2.245		-0.244	-0.4738		-0.244	-1.643
-0.243	2.257		-0.243	-0.4431		-0.243	-1.6
-0.242	2.27		-0.242	-0.4094		-0.242	-1.561
-0.241	2.282		-0.241	-0.3756		-0.241	-1.518
-0.24	2.294		-0.24	-0.3449		-0.24	-1.478
-0.239	2.306		-0.239	-0.3111		-0.239	-1.438
-0.238	2.318		-0.238	-0.2804		-0.238	-1.395
-0.237	2.33		-0.237	-0.2497		-0.237	-1.355
-0.236	2.342		-0.236	-0.2159		-0.236	-1.312
-0.235	2.354		-0.235	-0.1822		-0.235	-1.275
-0.234	2.365		-0.234	-0.1515		-0.234	-1.232
-0.233	2.377		-0.233	-0.1177		-0.233	-1.195
-0.232	2.388		-0.232	-0.08701		-0.232	-1.155
-0.231	2.4		-0.231	-0.05631		-0.231	-1.112
-0.23	2.411		-0.23	-0.02254		-0.23	-1.072
-0.229	2.423		-0.229	0.00816		-0.229	-1.033
-0.228	2.435		-0.228	0.04193		-0.228	-0.9926
-0.227	2.446		-0.227	0.07263		-0.227	-0.9527
-0.226	2.458		-0.226	0.1064		-0.226	-0.9128
-0.225	2.469		-0.225	0.1371		-0.225	-0.8698
-0.224	2.48		-0.224	0.1678		-0.224	-0.8299
-0.223	2.491		-0.223	0.1985		-0.223	-0.79
-0.222	2.502		-0.222	0.2292		-0.222	-0.7501
-0.221	2.514		-0.221	0.2599		-0.221	-0.7102
-0.22	2.525		-0.22	0.2937		-0.22	-0.6703
-0.219	2.536		-0.219	0.3244		-0.219	-0.6304
-0.218	2.547		-0.218	0.3551		-0.218	-0.5905
-0.217	2.558		-0.217	0.3858		-0.217	-0.5506
-0.216	2.568		-0.216	0.4165		-0.216	-0.5107
-0.215	2.579		-0.215	0.4472		-0.215	-0.4738
-0.214	2.59		-0.214	0.4809		-0.214	-0.4339
-0.213	2.601		-0.213	0.5116		-0.213	-0.394
-0.212	2.612		-0.212	0.5423		-0.212	-0.3541
-0.211	2.622		-0.211	0.57		-0.211	-0.3142
-0.21	2.633		-0.21	0.6037		-0.21	-0.2773
-0.209	2.644		-0.209	0.6344		-0.209	-0.2374
-0.208	2.654		-0.208	0.6651		-0.208	-0.2006
-0.207	2.665		-0.207	0.6958		-0.207	-0.1576
-0.206	2.675		-0.206	0.7265		-0.206	-0.1208
-0.205	2.686		-0.205	0.7572		-0.205	-0.08087
-0.204	2.696		-0.204	0.7879		-0.204	-0.04096
-0.203	2.706		-0.203	0.8186		-0.203	-0.00105
-0.202	2.717		-0.202	0.8493		-0.202	0.03886
-0.201	2.727		-0.201	0.88		-0.201	0.0757
-0.2	2.737		-0.2	0.9107		-0.2	0.1125
-0.199	2.747		-0.199	0.9414		-0.199	0.1524
-0.198	2.757		-0.198	0.9721		-0.198	0.1924
-0.197	2.767		-0.197	1.003		-0.197	0.2292
-0.196	2.777		-0.196	1.03		-0.196	0.2691
-0.195	2.787		-0.195	1.061		-0.195	0.3059
-0.194	2.797		-0.194	1.092		-0.194	0.3428
-0.193	2.807		-0.193	1.123		-0.193	0.3827
-0.192	2.816		-0.192	1.153		-0.192	0.4195
-0.191	2.826		-0.191	1.184		-0.191	0.4594
-0.19	2.836		-0.19	1.215		-0.19	0.4963
-0.189	2.846		-0.189	1.242		-0.189	0.5331
-0.188	2.855		-0.188	1.273		-0.188	0.573
-0.187	2.865		-0.187	1.304		-0.187	0.6099
-0.186	2.874		-0.186	1.331		-0.186	0.6467
-0.185	2.884		-0.185	1.362		-0.185	0.6866
-0.184	2.893		-0.184	1.39		-0.184	0.7234
-0.183	2.903		-0.183	1.42		-0.183	0.7634
-0.182	2.912		-0.182	1.451		-0.182	0.8002
-0.181	2.921		-0.181	1.482		-0.181	0.837
-0.18	2.931		-0.18	1.509		-0.18	0.8739
-0.179	2.94		-0.179	1.54		-0.179	0.9107
-0.178	2.949		-0.178	1.571		-0.178	0.9506
-0.177	2.958		-0.177	1.598		-0.177	0.9875
-0.176	2.967		-0.176	1.629		-0.176	1.024
-0.175	2.976		-0.175	1.657		-0.175	1.061
-0.174	2.985		-0.174	1.687		-0.174	1.098
-0.173	2.994		-0.173	1.715		-0.173	1.135
-0.172	3.003		-0.172	1.746		-0.172	1.172
-0.171	3.012		-0.171	1.773		-0.171	1.208
-0.17	3.021		-0.17	1.804		-0.17	1.248
-0.169	3.03		-0.169	1.832		-0.169	1.285
-0.168	3.039		-0.168	1.862		-0.168	1.322
-0.167	3.047		-0.167	1.89		-0.167	1.359
-0.166	3.056		-0.166	1.918		-0.166	1.393
-0.165	3.065		-0.165	1.948		-0.165	1.433
-0.164	3.074		-0.164	1.976		-0.164	1.469
-0.163	3.082		-0.163	2.004		-0.163	1.506
-0.162	3.091		-0.162	2.034		-0.162	1.543
-0.161	3.099		-0.161	2.062		-0.161	1.58
-0.16	3.108		-0.16	2.093		-0.16	1.617
-0.159	3.116		-0.159	2.12		-0.159	1.651
-0.158	3.125		-0.158	2.148		-0.158	1.69
-0.157	3.133		-0.157	2.176		-0.157	1.724
-0.156	3.141		-0.156	2.206		-0.156	1.761
-0.155	3.15		-0.155	2.234		-0.155	1.798
-0.154	3.158		-0.154	2.265		-0.154	1.835
-0.153	3.166		-0.153	2.292		-0.153	1.872
-0.152	3.174		-0.152	2.32		-0.152	1.905
-0.151	3.183		-0.151	2.347		-0.151	1.942
-0.15	3.191		-0.15	2.378		-0.15	1.976
-0.149	3.199		-0.149	2.406		-0.149	2.013
-0.148	3.207		-0.148	2.433		-0.148	2.05
-0.147	3.215		-0.147	2.461		-0.147	2.086
-0.146	3.223		-0.146	2.492		-0.146	2.123
-0.145	3.231		-0.145	2.519		-0.145	2.157
-0.144	3.238		-0.144	2.547		-0.144	2.194
-0.143	3.247		-0.143	2.575		-0.143	2.231
-0.142	3.254		-0.142	2.602		-0.142	2.265
-0.141	3.262		-0.141	2.63		-0.141	2.301
-0.14	3.27		-0.14	2.657		-0.14	2.338
-0.139	3.278		-0.139	2.688		-0.139	2.372
-0.138	3.285		-0.138	2.713		-0.138	2.409
-0.137	3.293		-0.137	2.74		-0.137	2.446
-0.136	3.301		-0.136	2.771		-0.136	2.479
-0.135	3.308		-0.135	2.796		-0.135	2.516
-0.134	3.316		-0.134	2.823		-0.134	2.55
-0.133	3.324		-0.133	2.854		-0.133	2.587
-0.132	3.331		-0.132	2.879		-0.132	2.621
-0.131	3.338		-0.131	2.906		-0.131	2.657
-0.13	3.346		-0.13	2.934		-0.13	2.691
-0.129	3.353		-0.129	2.964		-0.129	2.728
-0.128	3.361		-0.128	2.992		-0.128	2.762
-0.127	3.368		-0.127	3.017		-0.127	2.799
-0.126	3.376		-0.126	3.044		-0.126	2.832
-0.125	3.383		-0.125	3.072		-0.125	2.869
-0.124	3.39		-0.124	3.1		-0.124	2.903
-0.123	3.397		-0.123	3.13		-0.123	2.937
-0.122	3.404		-0.122	3.155		-0.122	2.974
-0.121	3.412		-0.121	3.182		-0.121	3.007
-0.12	3.419		-0.12	3.21		-0.12	3.041
-0.119	3.426		-0.119	3.238		-0.119	3.078
-0.118	3.433		-0.118	3.265		-0.118	3.112
-0.117	3.44		-0.117	3.293		-0.117	3.146
-0.116	3.447		-0.116	3.318		-0.116	3.182
-0.115	3.454		-0.115	3.345		-0.115	3.216
-0.114	3.462		-0.114	3.373		-0.114	3.25
-0.113	3.469		-0.113	3.397		-0.113	3.287
-0.112	3.475		-0.112	3.428		-0.112	3.318
-0.111	3.482		-0.111	3.453		-0.111	3.354
-0.11	3.489		-0.11	3.48		-0.11	3.388
-0.109	3.496		-0.109	3.505		-0.109	3.422
-0.108	3.503		-0.108	3.532		-0.108	3.459
-0.107	3.51		-0.107	3.56		-0.107	3.493
-0.106	3.516		-0.106	3.588		-0.106	3.526
-0.105	3.523		-0.105	3.612		-0.105	3.56
-0.104	3.53		-0.104	3.64		-0.104	3.594
-0.103	3.537		-0.103	3.667		-0.103	3.628
-0.102	3.543		-0.102	3.692		-0.102	3.661
-0.101	3.55		-0.101	3.72		-0.101	3.698
-0.1	3.557		-0.1	3.747		-0.1	3.732
-0.099	3.563		-0.099	3.772		-0.099	3.763
-0.098	3.57		-0.098	3.8		-0.098	3.8
-0.097	3.577		-0.097	3.827		-0.097	3.833
-0.096	3.583		-0.096	3.852		-0.096	3.867
-0.095	3.59		-0.095	3.879		-0.095	3.901
-0.094	3.596		-0.094	3.907		-0.094	3.935
-0.093	3.603		-0.093	3.932		-0.093	3.968
-0.092	3.609		-0.092	3.959		-0.092	4.002
-0.091	3.616		-0.091	3.984		-0.091	4.036
-0.09	3.622		-0.09	4.011		-0.09	4.07
-0.089	3.629		-0.089	4.036		-0.089	4.103
-0.088	3.635		-0.088	4.064		-0.088	4.137
-0.087	3.641		-0.087	4.088		-0.087	4.171
-0.086	3.647		-0.086	4.116		-0.086	4.205
-0.085	3.654		-0.085	4.14		-0.085	4.239
-0.084	3.66		-0.084	4.168		-0.084	4.272
-0.083	3.666		-0.083	4.192		-0.083	4.303
-0.082	3.673		-0.082	4.217		-0.082	4.337
-0.081	3.679		-0.081	4.245		-0.081	4.374
-0.08	3.685		-0.08	4.272		-0.08	4.404
-0.079	3.691		-0.079	4.297		-0.079	4.438
-0.078	3.697		-0.078	4.321		-0.078	4.472
-0.077	3.704		-0.077	4.349		-0.077	4.503
-0.076	3.71		-0.076	4.374		-0.076	4.536
-0.075	3.716		-0.075	4.401		-0.075	4.57
-0.074	3.722		-0.074	4.426		-0.074	4.604
-0.073	3.728		-0.073	4.45		-0.073	4.638
-0.072	3.734		-0.072	4.475		-0.072	4.671
-0.071	3.74		-0.071	4.503		-0.071	4.705
-0.07	3.746		-0.07	4.527		-0.07	4.736
-0.069	3.752		-0.069	4.555		-0.069	4.77
-0.068	3.759		-0.068	4.579		-0.068	4.803
-0.067	3.764		-0.067	4.604		-0.067	4.834
-0.066	3.77		-0.066	4.631		-0.066	4.868
-0.065	3.776		-0.065	4.656		-0.065	4.902
-0.064	3.782		-0.064	4.684		-0.064	4.932
-0.063	3.788		-0.063	4.708		-0.063	4.966
-0.062	3.794		-0.062	4.733		-0.062	5
-0.061	3.8		-0.061	4.757		-0.061	5.034
-0.06	3.806		-0.06	4.785		-0.06	5.064
-0.059	3.812		-0.059	4.81		-0.059	5.095
-0.058	3.817		-0.058	4.834		-0.058	5.129
-0.057	3.823		-0.057	4.859		-0.057	5.159
-0.056	3.829		-0.056	4.886		-0.056	5.193
-0.055	3.835		-0.055	4.911		-0.055	5.227
-0.054	3.84		-0.054	4.935		-0.054	5.258
-0.053	3.846		-0.053	4.96		-0.053	5.288
-0.052	3.852		-0.052	4.984		-0.052	5.322
-0.051	3.858		-0.051	5.009		-0.051	5.356
-0.05	3.863		-0.05	5.037		-0.05	5.387
-0.049	3.869		-0.049	5.058		-0.049	5.42
-0.048	3.875		-0.048	5.086		-0.048	5.454
-0.047	3.88		-0.047	5.11		-0.047	5.485
-0.046	3.886		-0.046	5.135		-0.046	5.519
-0.045	3.892		-0.045	5.159		-0.045	5.549
-0.044	3.897		-0.044	5.184		-0.044	5.583
-0.043	3.903		-0.043	5.209		-0.043	5.614
-0.042	3.908		-0.042	5.233		-0.042	5.648
-0.041	3.914		-0.041	5.258		-0.041	5.678
-0.04	3.919		-0.04	5.282		-0.04	5.709
-0.039	3.925		-0.039	5.307		-0.039	5.743
-0.038	3.93		-0.038	5.331		-0.038	5.773
-0.037	3.936		-0.037	5.356		-0.037	5.804
-0.036	3.941		-0.036	5.384		-0.036	5.838
-0.035	3.946		-0.035	5.405		-0.035	5.869
-0.034	3.952		-0.034	5.43		-0.034	5.902
-0.033	3.957		-0.033	5.457		-0.033	5.933
-0.032	3.962		-0.032	5.482		-0.032	5.964
-0.031	3.968		-0.031	5.506		-0.031	5.994
-0.03	3.973		-0.03	5.531		-0.03	6.028
-0.029	3.978		-0.029	5.555		-0.029	6.059
-0.028	3.983		-0.028	5.58		-0.028	6.093
-0.027	3.988		-0.027	5.605		-0.027	6.12
-0.026	3.993		-0.026	5.629		-0.026	6.154
-0.025	3.999		-0.025	5.654		-0.025	6.185
-0.024	4.004		-0.024	5.675		-0.024	6.219
-0.023	4.009		-0.023	5.703		-0.023	6.249
-0.022	4.014		-0.022	5.727		-0.022	6.28
-0.021	4.019		-0.021	5.752		-0.021	6.311
-0.02	4.024		-0.02	5.777		-0.02	6.344
-0.019	4.029		-0.019	5.798		-0.019	6.375
-0.018	4.034		-0.018	5.823		-0.018	6.406
-0.017	4.039		-0.017	5.847		-0.017	6.44
-0.016	4.044		-0.016	5.875		-0.016	6.467
-0.015	4.049		-0.015	5.896		-0.015	6.501
-0.014	4.054		-0.014	5.921		-0.014	6.532
-0.013	4.059		-0.013	5.945		-0.013	6.562
-0.012	4.064		-0.012	5.97		-0.012	6.596
-0.011	4.069		-0.011	5.994		-0.011	6.624
-0.01	4.074		-0.01	6.019		-0.01	6.655
-0.009	4.079		-0.009	6.041		-0.009	6.685
-0.008	4.083		-0.008	6.065		-0.008	6.716
-0.007	4.088		-0.007	6.09		-0.007	6.75
-0.006	4.093		-0.006	6.114		-0.006	6.777
-0.005	4.098		-0.005	6.139		-0.005	6.811
-0.004	4.103		-0.004	6.16		-0.004	6.842
-0.003	4.107		-0.003	6.185		-0.003	6.872
-0.002	4.112		-0.002	6.209		-0.002	6.903
-0.001	4.117		-0.001	6.234		-0.001	6.934
0	4.124		0	6.262		0	6.968
0.001	4.129		0.001	6.286		0.001	7.001
0.002	4.134		0.002	6.308		0.002	7.032
0.003	4.138		0.003	6.332		0.003	7.06
0.004	4.143		0.004	6.357		0.004	7.094
0.005	4.147		0.005	6.381		0.005	7.124
0.006	4.152		0.006	6.406		0.006	7.155
0.007	4.157		0.007	6.427		0.007	7.186
0.008	4.161		0.008	6.449		0.008	7.216
0.009	4.166		0.009	6.473		0.009	7.244
0.01	4.17		0.01	6.498		0.01	7.275
0.011	4.175		0.011	6.523		0.011	7.305
0.012	4.18		0.012	6.547		0.012	7.336
0.013	4.184		0.013	6.569		0.013	7.367
0.014	4.189		0.014	6.593		0.014	7.397
0.015	4.193		0.015	6.618		0.015	7.428
0.016	4.197		0.016	6.639		0.016	7.459
0.017	4.202		0.017	6.664		0.017	7.49
0.018	4.206		0.018	6.685		0.018	7.52
0.019	4.211		0.019	6.71		0.019	7.551
0.02	4.216		0.02	6.731		0.02	7.582
0.021	4.22		0.021	6.756		0.021	7.609
0.022	4.225		0.022	6.78		0.022	7.64
0.023	4.229		0.023	6.802		0.023	7.671
0.024	4.233		0.024	6.826		0.024	7.701
0.025	4.238		0.025	6.848		0.025	7.732
0.026	4.242		0.026	6.872		0.026	7.763
0.027	4.247		0.027	6.897		0.027	7.793
0.028	4.252		0.028	6.919		0.028	7.824
0.029	4.256		0.029	6.94		0.029	7.852
0.03	4.26		0.03	6.965		0.03	7.882
0.031	4.265		0.031	6.989		0.031	7.913
0.032	4.269		0.032	7.014		0.032	7.944
0.033	4.274		0.033	7.035		0.033	7.975
0.034	4.278		0.034	7.06		0.034	8.002
0.035	4.282		0.035	7.081		0.035	8.033
0.036	4.287		0.036	7.103		0.036	8.061
0.037	4.291		0.037	7.127		0.037	8.094
0.038	4.296		0.038	7.152		0.038	8.125
0.039	4.3		0.039	7.173		0.039	8.153
0.04	4.304		0.04	7.198		0.04	8.183
0.041	4.309		0.041	7.219		0.041	8.211
0.042	4.313		0.042	7.241		0.042	8.242
0.043	4.318		0.043	7.265		0.043	8.269
0.044	4.322		0.044	7.287		0.044	8.303
0.045	4.327		0.045	7.311		0.045	8.331
0.046	4.331		0.046	7.333		0.046	8.361
0.047	4.335		0.047	7.358		0.047	8.389
0.048	4.34		0.048	7.379		0.048	8.42
0.049	4.344		0.049	7.404		0.049	8.45
0.05	4.348		0.05	7.425		0.05	8.478
0.051	4.353		0.051	7.447		0.051	8.509
0.052	4.357		0.052	7.471		0.052	8.536
0.053	4.362		0.053	7.493		0.053	8.567
0.054	4.366		0.054	7.517		0.054	8.598
0.055	4.37		0.055	7.539		0.055	8.628
0.056	4.375		0.056	7.56		0.056	8.656
0.057	4.379		0.057	7.585		0.057	8.687
0.058	4.383		0.058	7.606		0.058	8.714
0.059	4.388		0.059	7.631		0.059	8.745
0.06	4.392		0.06	7.649		0.06	8.776
0.061	4.396		0.061	7.674		0.061	8.803
0.062	4.401		0.062	7.695		0.062	8.834
0.063	4.405		0.063	7.72		0.063	8.862
0.064	4.409		0.064	7.741		0.064	8.892
0.065	4.414		0.065	7.763		0.065	8.923
0.066	4.418		0.066	7.787		0.066	8.951
0.067	4.422		0.067	7.809		0.067	8.982
0.068	4.427		0.068	7.833		0.068	9.009
0.069	4.431		0.069	7.855		0.069	9.04
0.07	4.435		0.07	7.876		0.07	9.067
0.071	4.44		0.071	7.898		0.071	9.098
0.072	4.444		0.072	7.919		0.072	9.126
0.073	4.448		0.073	7.944		0.073	9.157
0.074	4.452		0.074	7.965		0.074	9.184
0.075	4.457		0.075	7.987		0.075	9.215
0.076	4.461		0.076	8.008		0.076	9.242
0.077	4.465		0.077	8.03		0.077	9.273
0.078	4.47		0.078	8.054		0.078	9.301
0.079	4.475		0.079	8.076		0.079	9.331
0.08	4.479		0.08	8.097		0.08	9.359
0.081	4.483		0.081	8.119		0.081	9.39
0.082	4.487		0.082	8.14		0.082	9.417
0.083	4.492		0.083	8.162		0.083	9.448
0.084	4.496		0.084	8.186		0.084	9.476
0.085	4.5		0.085	8.205		0.085	9.503
0.086	4.505		0.086	8.226		0.086	9.534
0.087	4.509		0.087	8.248		0.087	9.562
0.088	4.513		0.088	8.272		0.088	9.592
0.089	4.518		0.089	8.294		0.089	9.62
0.09	4.522		0.09	8.315		0.09	9.648
0.091	4.526		0.091	8.337		0.091	9.678
0.092	4.531		0.092	8.358		0.092	9.706
0.093	4.535		0.093	8.38		0.093	9.734
0.094	4.539		0.094	8.401		0.094	9.764
0.095	4.544		0.095	8.423		0.095	9.792
0.096	4.548		0.096	8.444		0.096	9.82
0.097	4.553		0.097	8.466		0.097	9.85
0.098	4.557		0.098	8.487		0.098	9.878
0.099	4.561		0.099	8.509		0.099	9.906
0.1	4.566		0.1	8.533		0.1	9.936
0.101	4.57		0.101	8.555		0.101	9.964
0.102	4.574		0.102	8.576		0.102	9.992
0.103	4.579		0.103	8.598		0.103	10.02
0.104	4.583		0.104	8.619		0.104	10.05
0.105	4.588		0.105	8.641		0.105	10.08
0.106	4.592		0.106	8.662		0.106	10.11
0.107	4.596		0.107	8.684		0.107	10.14
0.108	4.6		0.108	8.705		0.108	10.16
0.109	4.604		0.109	8.727		0.109	10.19
0.11	4.609		0.11	8.748		0.11	10.22
0.111	4.613		0.111	8.77		0.111	10.25
0.112	4.617		0.112	8.791		0.112	10.28
0.113	4.622		0.113	8.813		0.113	10.3
0.114	4.626		0.114	8.834		0.114	10.34
0.115	4.631		0.115	8.856		0.115	10.36
0.116	4.635		0.116	8.877		0.116	10.39
0.117	4.639		0.117	8.899		0.117	10.42
0.118	4.644		0.118	8.917		0.118	10.45
0.119	4.648		0.119	8.939		0.119	10.48
0.12	4.653		0.12	8.96		0.12	10.5
0.121	4.657		0.121	8.982		0.121	10.53
0.122	4.661		0.122	9.003		0.122	10.56
0.123	4.666		0.123	9.025		0.123	10.59
0.124	4.67		0.124	9.046		0.124	10.62
0.125	4.674		0.125	9.064		0.125	10.65
0.126	4.679		0.126	9.086		0.126	10.67
0.127	4.683		0.127	9.107		0.127	10.7
0.128	4.687		0.128	9.129		0.128	10.73
0.129	4.692		0.129	9.15		0.129	10.76
0.13	4.696		0.13	9.172		0.13	10.78
0.131	4.7		0.131	9.193		0.131	10.81
0.132	4.705		0.132	9.215		0.132	10.84
0.133	4.709		0.133	9.233		0.133	10.87
0.134	4.713		0.134	9.255		0.134	10.9
0.135	4.718		0.135	9.276		0.135	10.92
0.136	4.722		0.136	9.298		0.136	10.95
0.137	4.727		0.137	9.319		0.137	10.98
0.138	4.731		0.138	9.338		0.138	11.01
0.139	4.735		0.139	9.359		0.139	11.04
0.14	4.74		0.14	9.381		0.14	11.07
0.141	4.744		0.141	9.402		0.141	11.09
0.142	4.748		0.142	9.424		0.142	11.12
0.143	4.752		0.143	9.445		0.143	11.15
0.144	4.757		0.144	9.464		0.144	11.18
0.145	4.761		0.145	9.485		0.145	11.2
0.146	4.765		0.146	9.503		0.146	11.23
0.147	4.769		0.147	9.525		0.147	11.26
0.148	4.774		0.148	9.546		0.148	11.29
0.149	4.778		0.149	9.568		0.149	11.31
0.15	4.782		0.15	9.589		0.15	11.34
0.151	4.787		0.151	9.608		0.151	11.37
0.152	4.791		0.152	9.629		0.152	11.39
0.153	4.795		0.153	9.651		0.153	11.42
0.154	4.799		0.154	9.672		0.154	11.45
0.155	4.804		0.155	9.691		0.155	11.48
0.156	4.808		0.156	9.712		0.156	11.5
0.157	4.812		0.157	9.734		0.157	11.53
0.158	4.816		0.158	9.752		0.158	11.56
0.159	4.821		0.159	9.774		0.159	11.59
0.16	4.825		0.16	9.795		0.16	11.61
0.161	4.829		0.161	9.813		0.161	11.64
0.162	4.833		0.162	9.835		0.162	11.67
0.163	4.837		0.163	9.856		0.163	11.7
0.164	4.842		0.164	9.875		0.164	11.72
0.165	4.846		0.165	9.896		0.165	11.75
0.166	4.85		0.166	9.915		0.166	11.78
0.167	4.854		0.167	9.936		0.167	11.81
0.168	4.858		0.168	9.955		0.168	11.83
0.169	4.863		0.169	9.976		0.169	11.86
0.17	4.866		0.17	9.998		0.17	11.89
0.171	4.871		0.171	10.02		0.171	11.91
0.172	4.875		0.172	10.04		0.172	11.94
0.173	4.879		0.173	10.06		0.173	11.97
0.174	4.883		0.174	10.08		0.174	11.99
0.175	4.888		0.175	10.1		0.175	12.02
0.176	4.891		0.176	10.12		0.176	12.05
0.177	4.896		0.177	10.14		0.177	12.08
0.178	4.9		0.178	10.16		0.178	12.1
0.179	4.904		0.179	10.18		0.179	12.13
0.18	4.907		0.18	10.2		0.18	12.16
0.181	4.911		0.181	10.22		0.181	12.18
0.182	4.916		0.182	10.24		0.182	12.21
0.183	4.92		0.183	10.26		0.183	12.24
0.184	4.924		0.184	10.28		0.184	12.26
0.185	4.928		0.185	10.3		0.185	12.29
0.186	4.931		0.186	10.32		0.186	12.32
0.187	4.935		0.187	10.34		0.187	12.35
0.188	4.94		0.188	10.36		0.188	12.37
0.189	4.943		0.189	10.38		0.189	12.4
0.19	4.947		0.19	10.4		0.19	12.43
0.191	4.951		0.191	10.42		0.191	12.45
0.192	4.955		0.192	10.44		0.192	12.48
0.193	4.959		0.193	10.46		0.193	12.51
0.194	4.963		0.194	10.48		0.194	12.53
0.195	4.967		0.195	10.5		0.195	12.56
0.196	4.971		0.196	10.52		0.196	12.59
0.197	4.975		0.197	10.54		0.197	12.61
0.198	4.979		0.198	10.56		0.198	12.64
0.199	4.983		0.199	10.58		0.199	12.67
0.2	4.986		0.2	10.6		0.2	12.69
0.201	4.99		0.201	10.62		0.201	12.72
0.202	4.994		0.202	10.64		0.202	12.75
0.203	4.998		0.203	10.66		0.203	12.77
0.204	5.002		0.204	10.68		0.204	12.8
0.205	5.006		0.205	10.7		0.205	12.83
0.206	5.01		0.206	10.72		0.206	12.85
0.207	5.014		0.207	10.74		0.207	12.88
0.208	5.017		0.208	10.76		0.208	12.9
0.209	5.021		0.209	10.78		0.209	12.93
0.21	5.025		0.21	10.8		0.21	12.96
0.211	5.028		0.211	10.82		0.211	12.98
0.212	5.032		0.212	10.84		0.212	13.01
0.213	5.036		0.213	10.86		0.213	13.04
0.214	5.039		0.214	10.88		0.214	13.06
0.215	5.043		0.215	10.89		0.215	13.09
0.216	5.046		0.216	10.92		0.216	13.11
0.217	5.05		0.217	10.93		0.217	13.14
0.218	5.054		0.218	10.96		0.218	13.17
0.219	5.057		0.219	10.97		0.219	13.19
0.22	5.061		0.22	10.99		0.22	13.22
0.221	5.064		0.221	11.01		0.221	13.25
0.222	5.068		0.222	11.03		0.222	13.27
0.223	5.071		0.223	11.05		0.223	13.3
0.224	5.075		0.224	11.07		0.224	13.33
0.225	5.079		0.225	11.09		0.225	13.35
0.226	5.082		0.226	11.11		0.226	13.37
0.227	5.085		0.227	11.13		0.227	13.4
0.228	5.089		0.228	11.15		0.228	13.43
0.229	5.092		0.229	11.17		0.229	13.45
0.23	5.095		0.23	11.19		0.23	13.48
0.231	5.099		0.231	11.21		0.231	13.51
0.232	5.102		0.232	11.23		0.232	13.53
0.233	5.106		0.233	11.24		0.233	13.56
0.234	5.109		0.234	11.26		0.234	13.58
0.235	5.112		0.235	11.28		0.235	13.61
0.236	5.115		0.236	11.3		0.236	13.64
0.237	5.119		0.237	11.32		0.237	13.66
0.238	5.122		0.238	11.34		0.238	13.69
0.239	5.125		0.239	11.36		0.239	13.71
0.24	5.128		0.24	11.38		0.24	13.74
0.241	5.131		0.241	11.39		0.241	13.76
0.242	5.134		0.242	11.41		0.242	13.79
0.243	5.137		0.243	11.43		0.243	13.81
0.244	5.141		0.244	11.45		0.244	13.84
0.245	5.144		0.245	11.47		0.245	13.87
0.246	5.147		0.246	11.49		0.246	13.89
0.247	5.15		0.247	11.51		0.247	13.92
0.248	5.153		0.248	11.53		0.248	13.94
0.249	5.156		0.249	11.55		0.249	13.97
0.25	5.159		0.25	11.57		0.25	13.99
0.251	5.162		0.251	11.58		0.251	14.02
0.252	5.165		0.252	11.6		0.252	14.05
0.253	5.167		0.253	11.62		0.253	14.07
0.254	5.17		0.254	11.64		0.254	14.1
0.255	5.174		0.255	11.66		0.255	14.12
0.256	5.176		0.256	11.68		0.256	14.15
0.257	5.179		0.257	11.7		0.257	14.17
0.258	5.182		0.258	11.71		0.258	14.2
0.259	5.185		0.259	11.74		0.259	14.22
0.26	5.188		0.26	11.75		0.26	14.25
0.261	5.19		0.261	11.77		0.261	14.28
0.262	5.193		0.262	11.79		0.262	14.3
0.263	5.196		0.263	11.81		0.263	14.33
0.264	5.198		0.264	11.83		0.264	14.35
0.265	5.201		0.265	11.85		0.265	14.38
0.266	5.203		0.266	11.86		0.266	14.4
0.267	5.206		0.267	11.88		0.267	14.43
0.268	5.208		0.268	11.9		0.268	14.45
0.269	5.211		0.269	11.92		0.269	14.48
0.27	5.213		0.27	11.94		0.27	14.5
0.271	5.215		0.271	11.95		0.271	14.53
0.272	5.217		0.272	11.97		0.272	14.55
0.273	5.22		0.273	11.99		0.273	14.58
0.274	5.222		0.274	12.01		0.274	14.6
0.275	5.224		0.275	12.03		0.275	14.63
0.276	5.227		0.276	12.05		0.276	14.65
0.277	5.229		0.277	12.06		0.277	14.68
0.278	5.231		0.278	12.08		0.278	14.7
0.279	5.233		0.279	12.1		0.279	14.73
0.28	5.235		0.28	12.12		0.28	14.75
0.281	5.238		0.281	12.13		0.281	14.78
0.282	5.239		0.282	12.15		0.282	14.8
0.283	5.242		0.283	12.17		0.283	14.83
0.284	5.244		0.284	12.19		0.284	14.85
0.285	5.246		0.285	12.2		0.285	14.88
0.286	5.248		0.286	12.22		0.286	14.9
0.287	5.25		0.287	12.24		0.287	14.93
0.288	5.252		0.288	12.26		0.288	14.95
0.289	5.254		0.289	12.28		0.289	14.98
0.29	5.256		0.29	12.29		0.29	15
0.291	5.257		0.291	12.31		0.291	15.03
0.292	5.259		0.292	12.33		0.292	15.05
0.293	5.261		0.293	12.35		0.293	15.08
0.294	5.263		0.294	12.36		0.294	15.1
0.295	5.264		0.295	12.38		0.295	15.12
0.296	5.266		0.296	12.4		0.296	15.15
0.297	5.268		0.297	12.42		0.297	15.17
0.298	5.27		0.298	12.44		0.298	15.2
0.299	5.271		0.299	12.45		0.299	15.22
0.3	5.273		0.3	12.47		0.3	15.25
0.301	5.274		0.301	12.48		0.301	15.27
0.302	5.276		0.302	12.5		0.302	15.3
0.303	5.278		0.303	12.52		0.303	15.32
0.304	5.279		0.304	12.54		0.304	15.35
0.305	5.28		0.305	12.55		0.305	15.37
0.306	5.282		0.306	12.57		0.306	15.39
0.307	5.283		0.307	12.59		0.307	15.42
0.308	5.285		0.308	12.61		0.308	15.44
0.309	5.286		0.309	12.62		0.309	15.47
0.31	5.287		0.31	12.64		0.31	15.49
0.311	5.289		0.311	12.66		0.311	15.52
0.312	5.29		0.312	12.67		0.312	15.54
0.313	5.291		0.313	12.69		0.313	15.56
0.314	5.292		0.314	12.71		0.314	15.59
0.315	5.293		0.315	12.72		0.315	15.61
0.316	5.295		0.316	12.74		0.316	15.64
0.317	5.295		0.317	12.76		0.317	15.66
0.318	5.297		0.318	12.77		0.318	15.69
0.319	5.298		0.319	12.79		0.319	15.71
0.32	5.298		0.32	12.81		0.32	15.73
0.321	5.3		0.321	12.82		0.321	15.76
0.322	5.3		0.322	12.84		0.322	15.78
0.323	5.301		0.323	12.86		0.323	15.81
0.324	5.302		0.324	12.87		0.324	15.83
0.325	5.303		0.325	12.89		0.325	15.85
0.326	5.303		0.326	12.9		0.326	15.88
0.327	5.304		0.327	12.92		0.327	15.9
0.328	5.305		0.328	12.94		0.328	15.92
0.329	5.306		0.329	12.95		0.329	15.95
0.33	5.306		0.33	12.97		0.33	15.97
0.331	5.307		0.331	12.98		0.331	16
0.332	5.307		0.332	13		0.332	16.02
0.333	5.308		0.333	13.02		0.333	16.04
0.334	5.308		0.334	13.03		0.334	16.07
0.335	5.309		0.335	13.05		0.335	16.09
0.336	5.309		0.336	13.06		0.336	16.11
0.337	5.309		0.337	13.08		0.337	16.13
0.338	5.31		0.338	13.09		0.338	16.16
0.339	5.31		0.339	13.11		0.339	16.18
0.34	5.31		0.34	13.13		0.34	16.21
0.341	5.31		0.341	13.14		0.341	16.23
0.342	5.31		0.342	13.16		0.342	16.25
0.343	5.311		0.343	13.17		0.343	16.28
0.344	5.31		0.344	13.19		0.344	16.3
0.345	5.311		0.345	13.2		0.345	16.32
0.346	5.311		0.346	13.22		0.346	16.35
0.347	5.311		0.347	13.23		0.347	16.37
0.348	5.31		0.348	13.25		0.348	16.4
0.349	5.31		0.349	13.26		0.349	16.41
0.35	5.31		0.35	13.28		0.35	16.44
0.351	5.309		0.351	13.29		0.351	16.46
0.352	5.309		0.352	13.31		0.352	16.48
0.353	5.308		0.353	13.32		0.353	16.51
0.354	5.308		0.354	13.34		0.354	16.53
0.355	5.307		0.355	13.35		0.355	16.56
0.356	5.307		0.356	13.37		0.356	16.58
0.357	5.306		0.357	13.38		0.357	16.6
0.358	5.305		0.358	13.4		0.358	16.63
0.359	5.305		0.359	13.41		0.359	16.65
0.36	5.304		0.36	13.43		0.36	16.67
0.361	5.303		0.361	13.44		0.361	16.69
0.362	5.302		0.362	13.46		0.362	16.71
0.363	5.301		0.363	13.47		0.363	16.74
0.364	5.301		0.364	13.49		0.364	16.76
0.365	5.3		0.365	13.5		0.365	16.78
0.366	5.299		0.366	13.51		0.366	16.8
0.367	5.298		0.367	13.53		0.367	16.83
0.368	5.296		0.368	13.54		0.368	16.85
0.369	5.296		0.369	13.56		0.369	16.87
0.37	5.294		0.37	13.57		0.37	16.9
0.371	5.293		0.371	13.58		0.371	16.92
0.372	5.292		0.372	13.6		0.372	16.94
0.373	5.29		0.373	13.61		0.373	16.96
0.374	5.289		0.374	13.63		0.374	16.98
0.375	5.288		0.375	13.64		0.375	17.01
0.376	5.286		0.376	13.65		0.376	17.02
0.377	5.285		0.377	13.67		0.377	17.05
0.378	5.283		0.378	13.68		0.378	17.07
0.379	5.281		0.379	13.69		0.379	17.1
0.38	5.28		0.38	13.71		0.38	17.12
0.381	5.278		0.381	13.72		0.381	17.14
0.382	5.276		0.382	13.73		0.382	17.16
0.383	5.275		0.383	13.75		0.383	17.18
0.384	5.273		0.384	13.76		0.384	17.2
0.385	5.271		0.385	13.77		0.385	17.23
0.386	5.269		0.386	13.79		0.386	17.25
0.387	5.267		0.387	13.8		0.387	17.27
0.388	5.265		0.388	13.81		0.388	17.29
0.389	5.264		0.389	13.83		0.389	17.31
0.39	5.262		0.39	13.84		0.39	17.33
0.391	5.26		0.391	13.85		0.391	17.35
0.392	5.257		0.392	13.87		0.392	17.38
0.393	5.256		0.393	13.88		0.393	17.4
0.394	5.253		0.394	13.89		0.394	17.42
0.395	5.252		0.395	13.9		0.395	17.44
0.396	5.249		0.396	13.91		0.396	17.46
0.397	5.247		0.397	13.93		0.397	17.48
0.398	5.245		0.398	13.94		0.398	17.51
0.399	5.243		0.399	13.95		0.399	17.53
0.4	5.24		0.4	13.96		0.4	17.55
0.401	5.238		0.401	13.98		0.401	17.57
0.402	5.236		0.402	13.99		0.402	17.59
0.403	5.233		0.403	14		0.403	17.61
0.404	5.231		0.404	14.02		0.404	17.63
0.405	5.229		0.405	14.03		0.405	17.65
0.406	5.226		0.406	14.04		0.406	17.67
0.407	5.224		0.407	14.05		0.407	17.69
0.408	5.222		0.408	14.06		0.408	17.71
0.409	5.22		0.409	14.07		0.409	17.73
0.41	5.218		0.41	14.09		0.41	17.76
0.411	5.215		0.411	14.1		0.411	17.77
0.412	5.213		0.412	14.11		0.412	17.8
0.413	5.21		0.413	14.12		0.413	17.82
0.414	5.207		0.414	14.14		0.414	17.84
0.415	5.205		0.415	14.15		0.415	17.86
0.416	5.202		0.416	14.16		0.416	17.88
0.417	5.2		0.417	14.17		0.417	17.9
0.418	5.197		0.418	14.18		0.418	17.92
0.419	5.195		0.419	14.19		0.419	17.94
0.42	5.192		0.42	14.2		0.42	17.96
0.421	5.189		0.421	14.22		0.421	17.98
0.422	5.186		0.422	14.22		0.422	18
0.423	5.184		0.423	14.24		0.423	18.02
0.424	5.181		0.424	14.25		0.424	18.04
0.425	5.179		0.425	14.26		0.425	18.06
0.426	5.176		0.426	14.27		0.426	18.08
0.427	5.173		0.427	14.28		0.427	18.1
0.428	5.17		0.428	14.29		0.428	18.12
0.429	5.167		0.429	14.3		0.429	18.14
0.43	5.164		0.43	14.31		0.43	18.16
0.431	5.162		0.431	14.32		0.431	18.18
0.432	5.159		0.432	14.33		0.432	18.2
0.433	5.156		0.433	14.34		0.433	18.22
0.434	5.153		0.434	14.35		0.434	18.24
0.435	5.15		0.435	14.37		0.435	18.26
0.436	5.147		0.436	14.38		0.436	18.28
0.437	5.144		0.437	14.39		0.437	18.3
0.438	5.141		0.438	14.4		0.438	18.31
0.439	5.138		0.439	14.41		0.439	18.34
0.44	5.135		0.44	14.42		0.44	18.35
0.441	5.133		0.441	14.43		0.441	18.37
0.442	5.129		0.442	14.44		0.442	18.39
0.443	5.127		0.443	14.45		0.443	18.41
0.444	5.124		0.444	14.46		0.444	18.43
0.445	5.12		0.445	14.47		0.445	18.45
0.446	5.118		0.446	14.48		0.446	18.47
0.447	5.115		0.447	14.49		0.447	18.49
0.448	5.111		0.448	14.5		0.448	18.5
0.449	5.108		0.449	14.5		0.449	18.53
0.45	5.105		0.45	14.51		0.45	18.54
0.451	5.102		0.451	14.52		0.451	18.56
0.452	5.099		0.452	14.53		0.452	18.58
0.453	5.096		0.453	14.54		0.453	18.6
0.454	5.093		0.454	14.55		0.454	18.62
0.455	5.09		0.455	14.56		0.455	18.64
0.456	5.086		0.456	14.57		0.456	18.65
0.457	5.084		0.457	14.58		0.457	18.67
0.458	5.08		0.458	14.59		0.458	18.69
0.459	5.077		0.459	14.6		0.459	18.71
0.46	5.074		0.46	14.61		0.46	18.73
0.461	5.071		0.461	14.62		0.461	18.75
0.462	5.068		0.462	14.62		0.462	18.77
0.463	5.065		0.463	14.63		0.463	18.78
0.464	5.061		0.464	14.64		0.464	18.8
0.465	5.058		0.465	14.65		0.465	18.82
0.466	5.055		0.466	14.66		0.466	18.84
0.467	5.052		0.467	14.67		0.467	18.85
0.468	5.049		0.468	14.68		0.468	18.87
0.469	5.045		0.469	14.69		0.469	18.89
0.47	5.042		0.47	14.69		0.47	18.91
0.471	5.039		0.471	14.7		0.471	18.92
0.472	5.036		0.472	14.71		0.472	18.94
0.473	5.033		0.473	14.72		0.473	18.96
0.474	5.03		0.474	14.73		0.474	18.98
0.475	5.026		0.475	14.74		0.475	19
0.476	5.023		0.476	14.75		0.476	19.01
0.477	5.019		0.477	14.75		0.477	19.03
0.478	5.016		0.478	14.76		0.478	19.05
0.479	5.013		0.479	14.77		0.479	19.06
0.48	5.01		0.48	14.78		0.48	19.08
0.481	5.007		0.481	14.79		0.481	19.1
0.482	5.003		0.482	14.79		0.482	19.12
0.483	5		0.483	14.8		0.483	19.13
0.484	4.997		0.484	14.81		0.484	19.15
0.485	4.994		0.485	14.82		0.485	19.17
0.486	4.99		0.486	14.83		0.486	19.18
0.487	4.987		0.487	14.83		0.487	19.2
0.488	4.984		0.488	14.84		0.488	19.22
0.489	4.981		0.489	14.85		0.489	19.24
0.49	4.977		0.49	14.86		0.49	19.25
0.491	4.974		0.491	14.86		0.491	19.27
0.492	4.971		0.492	14.87		0.492	19.28
0.493	4.967		0.493	14.88		0.493	19.3
0.494	4.964		0.494	14.89		0.494	19.32
0.495	4.961		0.495	14.89		0.495	19.33
0.496	4.957		0.496	14.9		0.496	19.35
0.497	4.954		0.497	14.91		0.497	19.36
0.498	4.951		0.498	14.92		0.498	19.38
0.499	4.947		0.499	14.92		0.499	19.4
0.5	4.905		0.5	14.92		0.5	19.36
0.499	4.774		0.499	14.8		0.499	19.21
0.498	4.65		0.498	14.65		0.498	19.06
0.497	4.537		0.497	14.51		0.497	18.92
0.496	4.43		0.496	14.37		0.496	18.77
0.495	4.33		0.495	14.24		0.495	18.64
0.494	4.236		0.494	14.11		0.494	18.5
0.493	4.146		0.493	13.98		0.493	18.37
0.492	4.059		0.492	13.85		0.492	18.24
0.491	3.977		0.491	13.73		0.491	18.11
0.49	3.897		0.49	13.61		0.49	17.98
0.489	3.821		0.489	13.49		0.489	17.85
0.488	3.747		0.488	13.38		0.488	17.72
0.487	3.675		0.487	13.26		0.487	17.6
0.486	3.606		0.486	13.15		0.486	17.48
0.485	3.538		0.485	13.03		0.485	17.36
0.484	3.471		0.484	12.93		0.484	17.24
0.483	3.407		0.483	12.82		0.483	17.12
0.482	3.344		0.482	12.71		0.482	17
0.481	3.283		0.481	12.61		0.481	16.88
0.48	3.222		0.48	12.5		0.48	16.77
0.479	3.163		0.479	12.4		0.479	16.65
0.478	3.106		0.478	12.3		0.478	16.54
0.477	3.049		0.477	12.2		0.477	16.43
0.476	2.993		0.476	12.1		0.476	16.31
0.475	2.939		0.475	12		0.475	16.21
0.474	2.885		0.474	11.9		0.474	16.09
0.473	2.832		0.473	11.81		0.473	15.99
0.472	2.78		0.472	11.71		0.472	15.88
0.471	2.729		0.471	11.62		0.471	15.77
0.47	2.679		0.47	11.53		0.47	15.66
0.469	2.629		0.469	11.44		0.469	15.56
0.468	2.58		0.468	11.35		0.468	15.45
0.467	2.532		0.467	11.26		0.467	15.35
0.466	2.484		0.466	11.17		0.466	15.24
0.465	2.438		0.465	11.09		0.465	15.14
0.464	2.391		0.464	11		0.464	15.04
0.463	2.346		0.463	10.91		0.463	14.94
0.462	2.301		0.462	10.83		0.462	14.84
0.461	2.256		0.461	10.74		0.461	14.74
0.46	2.212		0.46	10.66		0.46	14.64
0.459	2.169		0.459	10.58		0.459	14.54
0.458	2.125		0.458	10.49		0.458	14.45
0.457	2.083		0.457	10.42		0.457	14.35
0.456	2.041		0.456	10.34		0.456	14.26
0.455	2		0.455	10.26		0.455	14.16
0.454	1.959		0.454	10.18		0.454	14.07
0.453	1.918		0.453	10.1		0.453	13.97
0.452	1.878		0.452	10.02		0.452	13.87
0.451	1.839		0.451	9.942		0.451	13.78
0.45	1.799		0.45	9.866		0.45	13.69
0.449	1.76		0.449	9.792		0.449	13.6
0.448	1.722		0.448	9.715		0.448	13.51
0.447	1.684		0.447	9.642		0.447	13.42
0.446	1.646		0.446	9.568		0.446	13.33
0.445	1.609		0.445	9.494		0.445	13.24
0.444	1.571		0.444	9.424		0.444	13.15
0.443	1.535		0.443	9.35		0.443	13.06
0.442	1.498		0.442	9.276		0.442	12.97
0.441	1.462		0.441	9.206		0.441	12.89
0.44	1.427		0.44	9.138		0.44	12.8
0.439	1.391		0.439	9.067		0.439	12.71
0.438	1.356		0.438	8.997		0.438	12.63
0.437	1.321		0.437	8.929		0.437	12.54
0.436	1.287		0.436	8.859		0.436	12.46
0.435	1.253		0.435	8.791		0.435	12.37
0.434	1.219		0.434	8.724		0.434	12.29
0.433	1.185		0.433	8.656		0.433	12.21
0.432	1.152		0.432	8.589		0.432	12.12
0.431	1.119		0.431	8.521		0.431	12.04
0.43	1.086		0.43	8.457		0.43	11.96
0.429	1.054		0.429	8.392		0.429	11.88
0.428	1.021		0.428	8.325		0.428	11.8
0.427	0.9896		0.427	8.26		0.427	11.72
0.426	0.9577		0.426	8.196		0.426	11.63
0.425	0.9264		0.425	8.134		0.425	11.55
0.424	0.8951		0.424	8.073		0.424	11.47
0.423	0.864		0.423	8.008		0.423	11.4
0.422	0.8332		0.422	7.944		0.422	11.32
0.421	0.8029		0.421	7.882		0.421	11.24
0.42	0.7725		0.42	7.821		0.42	11.16
0.419	0.7426		0.419	7.76		0.419	11.09
0.418	0.7126		0.418	7.698		0.418	11.01
0.417	0.6829		0.417	7.634		0.417	10.93
0.416	0.6535		0.416	7.576		0.416	10.86
0.415	0.6244		0.415	7.514		0.415	10.78
0.414	0.5954		0.414	7.456		0.414	10.7
0.413	0.5667		0.413	7.397		0.413	10.63
0.412	0.5379		0.412	7.336		0.412	10.55
0.411	0.5098		0.411	7.278		0.411	10.48
0.41	0.4812		0.41	7.219		0.41	10.41
0.409	0.4529		0.409	7.161		0.409	10.33
0.408	0.4251		0.408	7.103		0.408	10.26
0.407	0.3976		0.407	7.044		0.407	10.18
0.406	0.3704		0.406	6.986		0.406	10.11
0.405	0.3432		0.405	6.928		0.405	10.04
0.404	0.3161		0.404	6.872		0.404	9.967
0.403	0.2895		0.403	6.817		0.403	9.896
0.402	0.2628		0.402	6.759		0.402	9.826
0.401	0.2365		0.401	6.701		0.401	9.755
0.4	0.2101		0.4	6.648		0.4	9.685
0.399	0.1842		0.399	6.593		0.399	9.614
0.398	0.1584		0.398	6.538		0.398	9.543
0.397	0.1326		0.397	6.483		0.397	9.473
0.396	0.1069		0.396	6.427		0.396	9.405
0.395	0.08171		0.395	6.372		0.395	9.335
0.394	0.05624		0.394	6.32		0.394	9.267
0.393	0.03132		0.393	6.268		0.393	9.196
0.392	0.00645		0.392	6.209		0.392	9.129
0.391	-0.01845		0.391	6.157		0.391	9.061
0.39	-0.04292		0.39	6.105		0.39	8.994
0.389	-0.06729		0.389	6.053		0.389	8.923
0.388	-0.09176		0.388	6.001		0.388	8.856
0.387	-0.1155		0.387	5.945		0.387	8.791
0.386	-0.1396		0.386	5.893		0.386	8.724
0.385	-0.1634		0.385	5.841		0.385	8.659
0.384	-0.1872		0.384	5.789		0.384	8.592
0.383	-0.2108		0.383	5.74		0.383	8.524
0.382	-0.2339		0.382	5.688		0.382	8.46
0.381	-0.2571		0.381	5.635		0.381	8.395
0.38	-0.2803		0.38	5.586		0.38	8.331
0.379	-0.303		0.379	5.534		0.379	8.263
0.378	-0.3261		0.378	5.485		0.378	8.202
0.377	-0.3486		0.377	5.433		0.377	8.137
0.376	-0.3711		0.376	5.384		0.376	8.073
0.375	-0.3935		0.375	5.331		0.375	8.008
0.374	-0.4156		0.374	5.282		0.374	7.947
0.373	-0.4376		0.373	5.233		0.373	7.882
0.372	-0.4597		0.372	5.184		0.372	7.818
0.371	-0.4814		0.371	5.135		0.371	7.757
0.37	-0.5034		0.37	5.086		0.37	7.692
0.369	-0.5248		0.369	5.04		0.369	7.631
0.368	-0.5462		0.368	4.991		0.368	7.569
0.367	-0.5677		0.367	4.942		0.367	7.505
0.366	-0.5888		0.366	4.895		0.366	7.443
0.365	-0.6097		0.365	4.846		0.365	7.382
0.364	-0.6308		0.364	4.8		0.364	7.324
0.363	-0.6514		0.363	4.751		0.363	7.259
0.362	-0.6723		0.362	4.702		0.362	7.198
0.361	-0.6926		0.361	4.656		0.361	7.14
0.36	-0.7132		0.36	4.61		0.36	7.078
0.359	-0.7337		0.359	4.561		0.359	7.017
0.358	-0.7538		0.358	4.515		0.358	6.958
0.357	-0.7737		0.357	4.469		0.357	6.897
0.356	-0.7939		0.356	4.423		0.356	6.839
0.355	-0.8133		0.355	4.377		0.355	6.78
0.354	-0.8334		0.354	4.331		0.354	6.719
0.353	-0.8529		0.353	4.285		0.353	6.661
0.352	-0.8725		0.352	4.235		0.352	6.602
0.351	-0.8919		0.351	4.192		0.351	6.544
0.35	-0.9112		0.35	4.146		0.35	6.486
0.349	-0.9303		0.349	4.1		0.349	6.427
0.348	-0.9495		0.348	4.057		0.348	6.369
0.347	-0.9682		0.347	4.011		0.347	6.314
0.346	-0.9873		0.346	3.965		0.346	6.255
0.345	-1.006		0.345	3.922		0.345	6.197
0.344	-1.025		0.344	3.876		0.344	6.139
0.343	-1.043		0.343	3.83		0.343	6.08
0.342	-1.062		0.342	3.787		0.342	6.025
0.341	-1.08		0.341	3.744		0.341	5.97
0.34	-1.098		0.34	3.698		0.34	5.912
0.339	-1.116		0.339	3.655		0.339	5.856
0.338	-1.134		0.338	3.612		0.338	5.801
0.337	-1.152		0.337	3.569		0.337	5.743
0.336	-1.17		0.336	3.523		0.336	5.688
0.335	-1.188		0.335	3.483		0.335	5.632
0.334	-1.205		0.334	3.44		0.334	5.577
0.333	-1.223		0.333	3.397		0.333	5.522
0.332	-1.24		0.332	3.354		0.332	5.466
0.331	-1.257		0.331	3.311		0.331	5.408
0.33	-1.275		0.33	3.268		0.33	5.356
0.329	-1.292		0.329	3.225		0.329	5.301
0.328	-1.309		0.328	3.182		0.328	5.245
0.327	-1.326		0.327	3.139		0.327	5.19
0.326	-1.342		0.326	3.1		0.326	5.138
0.325	-1.359		0.325	3.057		0.325	5.083
0.324	-1.376		0.324	3.014		0.324	5.031
0.323	-1.392		0.323	2.974		0.323	4.975
0.322	-1.409		0.322	2.931		0.322	4.923
0.321	-1.425		0.321	2.888		0.321	4.871
0.32	-1.442		0.32	2.848		0.32	4.816
0.319	-1.458		0.319	2.808		0.319	4.763
0.318	-1.474		0.318	2.765		0.318	4.711
0.317	-1.49		0.317	2.725		0.317	4.656
0.316	-1.506		0.316	2.685		0.316	4.604
0.315	-1.522		0.315	2.642		0.315	4.552
0.314	-1.538		0.314	2.602		0.314	4.499
0.313	-1.553		0.313	2.562		0.313	4.447
0.312	-1.569		0.312	2.522		0.312	4.395
0.311	-1.584		0.311	2.479		0.311	4.343
0.31	-1.6		0.31	2.44		0.31	4.291
0.309	-1.615		0.309	2.4		0.309	4.239
0.308	-1.631		0.308	2.36		0.308	4.189
0.307	-1.646		0.307	2.32		0.307	4.137
0.306	-1.661		0.306	2.283		0.306	4.085
0.305	-1.676		0.305	2.24		0.305	4.036
0.304	-1.691		0.304	2.203		0.304	3.984
0.303	-1.706		0.303	2.16		0.303	3.932
0.302	-1.72		0.302	2.123		0.302	3.882
0.301	-1.735		0.301	2.083		0.301	3.83
0.3	-1.75		0.3	2.047		0.3	3.781
0.299	-1.764		0.299	2.007		0.299	3.732
0.298	-1.779		0.298	1.967		0.298	3.68
0.297	-1.793		0.297	1.927		0.297	3.631
0.296	-1.807		0.296	1.89		0.296	3.582
0.295	-1.822		0.295	1.853		0.295	3.529
0.294	-1.836		0.294	1.813		0.294	3.48
0.293	-1.85		0.293	1.776		0.293	3.431
0.292	-1.864		0.292	1.737		0.292	3.382
0.291	-1.877		0.291	1.7		0.291	3.333
0.29	-1.892		0.29	1.663		0.29	3.284
0.289	-1.905		0.289	1.623		0.289	3.235
0.288	-1.919		0.288	1.583		0.288	3.186
0.287	-1.933		0.287	1.546		0.287	3.136
0.286	-1.946		0.286	1.509		0.286	3.09
0.285	-1.96		0.285	1.469		0.285	3.038
0.284	-1.973		0.284	1.433		0.284	2.992
0.283	-1.986		0.283	1.396		0.283	2.943
0.282	-2		0.282	1.359		0.282	2.894
0.281	-2.013		0.281	1.319		0.281	2.845
0.28	-2.026		0.28	1.285		0.28	2.799
0.279	-2.039		0.279	1.248		0.279	2.75
0.278	-2.052		0.278	1.208		0.278	2.704
0.277	-2.065		0.277	1.172		0.277	2.657
0.276	-2.078		0.276	1.138		0.276	2.608
0.275	-2.091		0.275	1.098		0.275	2.562
0.274	-2.104		0.274	1.064		0.274	2.513
0.273	-2.116		0.273	1.027		0.273	2.467
0.272	-2.129		0.272	0.9875		0.272	2.418
0.271	-2.141		0.271	0.9537		0.271	2.372
0.27	-2.154		0.27	0.9169		0.27	2.326
0.269	-2.166		0.269	0.88		0.269	2.28
0.268	-2.179		0.268	0.8462		0.268	2.231
0.267	-2.191		0.267	0.8094		0.267	2.185
0.266	-2.203		0.266	0.7726		0.266	2.139
0.265	-2.215		0.265	0.7388		0.265	2.093
0.264	-2.227		0.264	0.702		0.264	2.047
0.263	-2.239		0.263	0.6651		0.263	1.997
0.262	-2.251		0.262	0.6283		0.262	1.954
0.261	-2.263		0.261	0.5914		0.261	1.908
0.26	-2.275		0.26	0.5577		0.26	1.862
0.259	-2.286		0.259	0.5239		0.259	1.819
0.258	-2.299		0.258	0.4871		0.258	1.773
0.257	-2.31		0.257	0.4533		0.257	1.727
0.256	-2.322		0.256	0.4165		0.256	1.681
0.255	-2.333		0.255	0.3827		0.255	1.635
0.254	-2.344		0.254	0.3489		0.254	1.592
0.253	-2.356		0.253	0.3152		0.253	1.546
0.252	-2.367		0.252	0.2783		0.252	1.5
0.251	-2.378		0.251	0.2445		0.251	1.457
0.25	-2.39		0.25	0.2108		0.25	1.411
0.249	-2.401		0.249	0.177		0.249	1.368
0.248	-2.412		0.248	0.1402		0.248	1.322
0.247	-2.423		0.247	0.1064		0.247	1.279
0.246	-2.434		0.246	0.07263		0.246	1.233
0.245	-2.445		0.245	0.03886		0.245	1.19
0.244	-2.456		0.244	0.00509		0.244	1.144
0.243	-2.466		0.243	-0.02868		0.243	1.101
0.242	-2.477		0.242	-0.06552		0.242	1.058
0.241	-2.488		0.241	-0.09929		0.241	1.012
0.24	-2.499		0.24	-0.1331		0.24	0.969
0.239	-2.509		0.239	-0.1668		0.239	0.9261
0.238	-2.52		0.238	-0.2006		0.238	0.8831
0.237	-2.53		0.237	-0.2344		0.237	0.8401
0.236	-2.541		0.236	-0.2681		0.236	0.7941
0.235	-2.551		0.235	-0.3019		0.235	0.7511
0.234	-2.561		0.234	-0.3357		0.234	0.7081
0.233	-2.571		0.233	-0.3664		0.233	0.6651
0.232	-2.582		0.232	-0.4001		0.232	0.6221
0.231	-2.592		0.231	-0.4339		0.231	0.5792
0.23	-2.602		0.23	-0.4677		0.23	0.5362
0.229	-2.612		0.229	-0.5014		0.229	0.4932
0.228	-2.622		0.228	-0.5321		0.228	0.4502
0.227	-2.632		0.227	-0.5659		0.227	0.4072
0.226	-2.642		0.226	-0.5997		0.226	0.3643
0.225	-2.651		0.225	-0.6304		0.225	0.3244
0.224	-2.661		0.224	-0.6642		0.224	0.2814
0.223	-2.671		0.223	-0.6979		0.223	0.2384
0.222	-2.681		0.222	-0.7286		0.222	0.1985
0.221	-2.69		0.221	-0.7624		0.221	0.1524
0.22	-2.7		0.22	-0.7962		0.22	0.1125
0.219	-2.71		0.219	-0.8269		0.219	0.07263
0.218	-2.719		0.218	-0.8606		0.218	0.02965
0.217	-2.728		0.217	-0.8913		0.217	-0.01333
0.216	-2.738		0.216	-0.9251		0.216	-0.05324
0.215	-2.747		0.215	-0.9558		0.215	-0.09622
0.214	-2.757		0.214	-0.9896		0.214	-0.1361
0.213	-2.766		0.213	-1.02		0.213	-0.1791
0.212	-2.775		0.212	-1.051		0.212	-0.2221
0.211	-2.784		0.211	-1.085		0.211	-0.262
0.21	-2.793		0.21	-1.115		0.21	-0.3019
0.209	-2.802		0.209	-1.149		0.209	-0.3449
0.208	-2.811		0.208	-1.18		0.208	-0.3848
0.207	-2.82		0.207	-1.211		0.207	-0.4247
0.206	-2.829		0.206	-1.241		0.206	-0.4677
0.205	-2.838		0.205	-1.272		0.205	-0.5076
0.204	-2.848		0.204	-1.306		0.204	-0.5506
0.203	-2.856		0.203	-1.336		0.203	-0.5905
0.202	-2.865		0.202	-1.367		0.202	-0.6304
0.201	-2.873		0.201	-1.398		0.201	-0.6703
0.2	-2.882		0.2	-1.429		0.2	-0.7102
0.199	-2.891		0.199	-1.459		0.199	-0.7532
0.198	-2.899		0.198	-1.49		0.198	-0.79
0.197	-2.908		0.197	-1.524		0.197	-0.8299
0.196	-2.916		0.196	-1.554		0.196	-0.8729
0.195	-2.924		0.195	-1.585		0.195	-0.9128
0.194	-2.933		0.194	-1.616		0.194	-0.9527
0.193	-2.941		0.193	-1.647		0.193	-0.9896
0.192	-2.949		0.192	-1.677		0.192	-1.033
0.191	-2.957		0.191	-1.708		0.191	-1.072
0.19	-2.965		0.19	-1.739		0.19	-1.109
0.189	-2.974		0.189	-1.769		0.189	-1.149
0.188	-2.982		0.188	-1.8		0.188	-1.189
0.187	-2.99		0.187	-1.831		0.187	-1.229
0.186	-2.998		0.186	-1.858		0.186	-1.269
0.185	-3.006		0.185	-1.889		0.185	-1.306
0.184	-3.014		0.184	-1.92		0.184	-1.346
0.183	-3.022		0.183	-1.95		0.183	-1.383
0.182	-3.029		0.182	-1.981		0.182	-1.422
0.181	-3.037		0.181	-2.012		0.181	-1.462
0.18	-3.045		0.18	-2.039		0.18	-1.499
0.179	-3.052		0.179	-2.07		0.179	-1.539
0.178	-3.06		0.178	-2.098		0.178	-1.579
0.177	-3.068		0.177	-2.129		0.177	-1.616
0.176	-3.076		0.176	-2.159		0.176	-1.656
0.175	-3.083		0.175	-2.19		0.175	-1.696
0.174	-3.091		0.174	-2.218		0.174	-1.736
0.173	-3.098		0.173	-2.248		0.173	-1.772
0.172	-3.106		0.172	-2.279		0.172	-1.809
0.171	-3.113		0.171	-2.307		0.171	-1.846
0.17	-3.12		0.17	-2.337		0.17	-1.886
0.169	-3.127		0.169	-2.365		0.169	-1.926
0.168	-3.135		0.168	-2.396		0.168	-1.963
0.167	-3.142		0.167	-2.423		0.167	-2
0.166	-3.149		0.166	-2.454		0.166	-2.039
0.165	-3.156		0.165	-2.485		0.165	-2.076
0.164	-3.164		0.164	-2.512		0.164	-2.113
0.163	-3.17		0.163	-2.54		0.163	-2.15
0.162	-3.178		0.162	-2.571		0.162	-2.19
0.161	-3.184		0.161	-2.598		0.161	-2.227
0.16	-3.192		0.16	-2.629		0.16	-2.264
0.159	-3.198		0.159	-2.657		0.159	-2.3
0.158	-3.205		0.158	-2.684		0.158	-2.337
0.157	-3.212		0.157	-2.715		0.157	-2.377
0.156	-3.219		0.156	-2.742		0.156	-2.414
0.155	-3.226		0.155	-2.77		0.155	-2.451
0.154	-3.233		0.154	-2.801		0.154	-2.488
0.153	-3.24		0.153	-2.828		0.153	-2.525
0.152	-3.246		0.152	-2.856		0.152	-2.564
0.151	-3.253		0.151	-2.884		0.151	-2.598
0.15	-3.26		0.15	-2.911		0.15	-2.635
0.149	-3.266		0.149	-2.942		0.149	-2.672
0.148	-3.273		0.148	-2.97		0.148	-2.709
0.147	-3.279		0.147	-2.997		0.147	-2.746
0.146	-3.286		0.146	-3.025		0.146	-2.782
0.145	-3.292		0.145	-3.053		0.145	-2.816
0.144	-3.299		0.144	-3.08		0.144	-2.853
0.143	-3.305		0.143	-3.108		0.143	-2.893
0.142	-3.311		0.142	-3.135		0.142	-2.927
0.141	-3.318		0.141	-3.163		0.141	-2.964
0.14	-3.324		0.14	-3.191		0.14	-3
0.139	-3.33		0.139	-3.221		0.139	-3.037
0.138	-3.337		0.138	-3.249		0.138	-3.071
0.137	-3.343		0.137	-3.277		0.137	-3.108
0.136	-3.349		0.136	-3.304		0.136	-3.145
0.135	-3.355		0.135	-3.332		0.135	-3.178
0.134	-3.362		0.134	-3.36		0.134	-3.215
0.133	-3.368		0.133	-3.387		0.133	-3.249
0.132	-3.374		0.132	-3.415		0.132	-3.289
0.131	-3.379		0.131	-3.439		0.131	-3.323
0.13	-3.386		0.13	-3.467		0.13	-3.36
0.129	-3.392		0.129	-3.495		0.129	-3.393
0.128	-3.398		0.128	-3.522		0.128	-3.43
0.127	-3.404		0.127	-3.55		0.127	-3.464
0.126	-3.41		0.126	-3.578		0.126	-3.501
0.125	-3.416		0.125	-3.605		0.125	-3.538
0.124	-3.422		0.124	-3.63		0.124	-3.571
0.123	-3.427		0.123	-3.657		0.123	-3.605
0.122	-3.433		0.122	-3.685		0.122	-3.642
0.121	-3.439		0.121	-3.713		0.121	-3.676
0.12	-3.445		0.12	-3.737		0.12	-3.71
0.119	-3.45		0.119	-3.765		0.119	-3.746
0.118	-3.456		0.118	-3.792		0.118	-3.78
0.117	-3.462		0.117	-3.82		0.117	-3.817
0.116	-3.468		0.116	-3.845		0.116	-3.851
0.115	-3.473		0.115	-3.869		0.115	-3.884
0.114	-3.479		0.114	-3.897		0.114	-3.918
0.113	-3.484		0.113	-3.924		0.113	-3.952
0.112	-3.49		0.112	-3.952		0.112	-3.989
0.111	-3.495		0.111	-3.977		0.111	-4.026
0.11	-3.501		0.11	-4.004		0.11	-4.059
0.109	-3.506		0.109	-4.029		0.109	-4.093
0.108	-3.512		0.108	-4.056		0.108	-4.127
0.107	-3.517		0.107	-4.084		0.107	-4.161
0.106	-3.523		0.106	-4.109		0.106	-4.195
0.105	-3.528		0.105	-4.136		0.105	-4.231
0.104	-3.534		0.104	-4.161		0.104	-4.262
0.103	-3.539		0.103	-4.188		0.103	-4.299
0.102	-3.545		0.102	-4.213		0.102	-4.333
0.101	-3.55		0.101	-4.241		0.101	-4.366
0.1	-3.556		0.1	-4.265		0.1	-4.397
0.099	-3.561		0.099	-4.29		0.099	-4.431
0.098	-3.566		0.098	-4.314		0.098	-4.465
0.097	-3.572		0.097	-4.342		0.097	-4.498
0.096	-3.577		0.096	-4.366		0.096	-4.532
0.095	-3.582		0.095	-4.391		0.095	-4.566
0.094	-3.587		0.094	-4.416		0.094	-4.6
0.093	-3.592		0.093	-4.443		0.093	-4.634
0.092	-3.598		0.092	-4.468		0.092	-4.667
0.091	-3.602		0.091	-4.495		0.091	-4.701
0.09	-3.608		0.09	-4.52		0.09	-4.735
0.089	-3.613		0.089	-4.545		0.089	-4.769
0.088	-3.618		0.088	-4.569		0.088	-4.802
0.087	-3.623		0.087	-4.594		0.087	-4.836
0.086	-3.628		0.086	-4.621		0.086	-4.867
0.085	-3.633		0.085	-4.646		0.085	-4.901
0.084	-3.639		0.084	-4.67		0.084	-4.934
0.083	-3.644		0.083	-4.695		0.083	-4.968
0.082	-3.649		0.082	-4.72		0.082	-4.999
0.081	-3.654		0.081	-4.747		0.081	-5.033
0.08	-3.659		0.08	-4.772		0.08	-5.063
0.079	-3.663		0.079	-4.796		0.079	-5.097
0.078	-3.668		0.078	-4.821		0.078	-5.131
0.077	-3.673		0.077	-4.845		0.077	-5.165
0.076	-3.678		0.076	-4.87		0.076	-5.195
0.075	-3.683		0.075	-4.898		0.075	-5.229
0.074	-3.688		0.074	-4.922		0.074	-5.26
0.073	-3.693		0.073	-4.947		0.073	-5.294
0.072	-3.698		0.072	-4.968		0.072	-5.327
0.071	-3.703		0.071	-4.996		0.071	-5.358
0.07	-3.708		0.07	-5.017		0.07	-5.389
0.069	-3.712		0.069	-5.045		0.069	-5.423
0.068	-3.718		0.068	-5.066		0.068	-5.453
0.067	-3.722		0.067	-5.091		0.067	-5.487
0.066	-3.727		0.066	-5.116		0.066	-5.518
0.065	-3.732		0.065	-5.14		0.065	-5.551
0.064	-3.737		0.064	-5.165		0.064	-5.585
0.063	-3.741		0.063	-5.189		0.063	-5.616
0.062	-3.746		0.062	-5.214		0.062	-5.647
0.061	-3.751		0.061	-5.238		0.061	-5.68
0.06	-3.756		0.06	-5.263		0.06	-5.711
0.059	-3.76		0.059	-5.284		0.059	-5.742
0.058	-3.765		0.058	-5.312		0.058	-5.776
0.057	-3.77		0.057	-5.333		0.057	-5.806
0.056	-3.775		0.056	-5.358		0.056	-5.837
0.055	-3.779		0.055	-5.383		0.055	-5.871
0.054	-3.784		0.054	-5.407		0.054	-5.901
0.053	-3.788		0.053	-5.432		0.053	-5.932
0.052	-3.793		0.052	-5.453		0.052	-5.963
0.051	-3.798		0.051	-5.478		0.051	-5.994
0.05	-3.803		0.05	-5.502		0.05	-6.027
0.049	-3.807		0.049	-5.524		0.049	-6.058
0.048	-3.812		0.048	-5.548		0.048	-6.089
0.047	-3.816		0.047	-5.573		0.047	-6.119
0.046	-3.821		0.046	-5.598		0.046	-6.15
0.045	-3.826		0.045	-5.622		0.045	-6.181
0.044	-3.831		0.044	-5.644		0.044	-6.211
0.043	-3.835		0.043	-5.668		0.043	-6.242
0.042	-3.84		0.042	-5.693		0.042	-6.273
0.041	-3.844		0.041	-5.714		0.041	-6.307
0.04	-3.849		0.04	-5.739		0.04	-6.337
0.039	-3.853		0.039	-5.763		0.039	-6.368
0.038	-3.858		0.038	-5.785		0.038	-6.399
0.037	-3.862		0.037	-5.809		0.037	-6.429
0.036	-3.867		0.036	-5.831		0.036	-6.46
0.035	-3.871		0.035	-5.855		0.035	-6.491
0.034	-3.876		0.034	-5.877		0.034	-6.522
0.033	-3.88		0.033	-5.901		0.033	-6.552
0.032	-3.885		0.032	-5.926		0.032	-6.583
0.031	-3.89		0.031	-5.947		0.031	-6.614
0.03	-3.894		0.03	-5.969		0.03	-6.641
0.029	-3.898		0.029	-5.994		0.029	-6.675
0.028	-3.903		0.028	-6.015		0.028	-6.706
0.027	-3.907		0.027	-6.04		0.027	-6.733
0.026	-3.912		0.026	-6.061		0.026	-6.764
0.025	-3.916		0.025	-6.086		0.025	-6.795
0.024	-3.921		0.024	-6.107		0.024	-6.825
0.023	-3.925		0.023	-6.129		0.023	-6.856
0.022	-3.93		0.022	-6.153		0.022	-6.884
0.021	-3.934		0.021	-6.175		0.021	-6.915
0.02	-3.939		0.02	-6.199		0.02	-6.945
0.019	-3.943		0.019	-6.221		0.019	-6.976
0.018	-3.947		0.018	-6.242		0.018	-7.007
0.017	-3.952		0.017	-6.267		0.017	-7.034
0.016	-3.956		0.016	-6.288		0.016	-7.065
0.015	-3.961		0.015	-6.313		0.015	-7.096
0.014	-3.965		0.014	-6.334		0.014	-7.123
0.013	-3.969		0.013	-6.356		0.013	-7.154
0.012	-3.974		0.012	-6.38		0.012	-7.185
0.011	-3.978		0.011	-6.402		0.011	-7.215
0.01	-3.983		0.01	-6.423		0.01	-7.243
0.009	-3.987		0.009	-6.448		0.009	-7.274
0.008	-3.992		0.008	-6.469		0.008	-7.304
0.007	-3.996		0.007	-6.491		0.007	-7.332
0.006	-4		0.006	-6.512		0.006	-7.363
0.005	-4.005		0.005	-6.537		0.005	-7.39
0.004	-4.009		0.004	-6.558		0.004	-7.421
0.003	-4.013		0.003	-6.58		0.003	-7.452
0.002	-4.018		0.002	-6.601		0.002	-7.479
0.001	-4.022		0.001	-6.623		0.001	-7.51
0	-4.028		0	-6.647		0	-7.541
-0.001	-4.033		-0.001	-6.672		-0.001	-7.568
-0.002	-4.037		-0.002	-6.693		-0.002	-7.599
-0.003	-4.041		-0.003	-6.715		-0.003	-7.627
-0.004	-4.046		-0.004	-6.736		-0.004	-7.657
-0.005	-4.05		-0.005	-6.758		-0.005	-7.685
-0.006	-4.054		-0.006	-6.779		-0.006	-7.713
-0.007	-4.058		-0.007	-6.801		-0.007	-7.743
-0.008	-4.062		-0.008	-6.822		-0.008	-7.771
-0.009	-4.067		-0.009	-6.847		-0.009	-7.802
-0.01	-4.071		-0.01	-6.865		-0.01	-7.829
-0.011	-4.075		-0.011	-6.89		-0.011	-7.857
-0.012	-4.079		-0.012	-6.911		-0.012	-7.885
-0.013	-4.083		-0.013	-6.933		-0.013	-7.915
-0.014	-4.088		-0.014	-6.954		-0.014	-7.946
-0.015	-4.092		-0.015	-6.976		-0.015	-7.974
-0.016	-4.096		-0.016	-6.997		-0.016	-8.001
-0.017	-4.1		-0.017	-7.019		-0.017	-8.029
-0.018	-4.105		-0.018	-7.04		-0.018	-8.057
-0.019	-4.109		-0.019	-7.062		-0.019	-8.087
-0.02	-4.113		-0.02	-7.083		-0.02	-8.115
-0.021	-4.117		-0.021	-7.102		-0.021	-8.142
-0.022	-4.122		-0.022	-7.126		-0.022	-8.173
-0.023	-4.125		-0.023	-7.148		-0.023	-8.198
-0.024	-4.13		-0.024	-7.169		-0.024	-8.228
-0.025	-4.134		-0.025	-7.188		-0.025	-8.256
-0.026	-4.138		-0.026	-7.209		-0.026	-8.284
-0.027	-4.143		-0.027	-7.234		-0.027	-8.311
-0.028	-4.147		-0.028	-7.252		-0.028	-8.339
-0.029	-4.151		-0.029	-7.274		-0.029	-8.367
-0.03	-4.155		-0.03	-7.295		-0.03	-8.394
-0.031	-4.159		-0.031	-7.317		-0.031	-8.425
-0.032	-4.164		-0.032	-7.338		-0.032	-8.453
-0.033	-4.168		-0.033	-7.357		-0.033	-8.48
-0.034	-4.172		-0.034	-7.378		-0.034	-8.508
-0.035	-4.176		-0.035	-7.4		-0.035	-8.535
-0.036	-4.181		-0.036	-7.421		-0.036	-8.566
-0.037	-4.185		-0.037	-7.443		-0.037	-8.591
-0.038	-4.189		-0.038	-7.464		-0.038	-8.618
-0.039	-4.193		-0.039	-7.482		-0.039	-8.646
-0.04	-4.198		-0.04	-7.504		-0.04	-8.674
-0.041	-4.202		-0.041	-7.525		-0.041	-8.701
-0.042	-4.206		-0.042	-7.544		-0.042	-8.729
-0.043	-4.21		-0.043	-7.565		-0.043	-8.756
-0.044	-4.215		-0.044	-7.584		-0.044	-8.784
-0.045	-4.218		-0.045	-7.605		-0.045	-8.812
-0.046	-4.223		-0.046	-7.627		-0.046	-8.842
-0.047	-4.227		-0.047	-7.648		-0.047	-8.867
-0.048	-4.231		-0.048	-7.667		-0.048	-8.895
-0.049	-4.235		-0.049	-7.688		-0.049	-8.922
-0.05	-4.24		-0.05	-7.71		-0.05	-8.95
-0.051	-4.244		-0.051	-7.728		-0.051	-8.977
-0.052	-4.248		-0.052	-7.75		-0.052	-9.005
-0.053	-4.252		-0.053	-7.768		-0.053	-9.033
-0.054	-4.257		-0.054	-7.789		-0.054	-9.06
-0.055	-4.261		-0.055	-7.811		-0.055	-9.085
-0.056	-4.265		-0.056	-7.829		-0.056	-9.113
-0.057	-4.269		-0.057	-7.851		-0.057	-9.14
-0.058	-4.274		-0.058	-7.869		-0.058	-9.165
-0.059	-4.278		-0.059	-7.891		-0.059	-9.192
-0.06	-4.282		-0.06	-7.912		-0.06	-9.22
-0.061	-4.286		-0.061	-7.931		-0.061	-9.248
-0.062	-4.291		-0.062	-7.952		-0.062	-9.272
-0.063	-4.294		-0.063	-7.971		-0.063	-9.3
-0.064	-4.299		-0.064	-7.992		-0.064	-9.327
-0.065	-4.303		-0.065	-8.014		-0.065	-9.355
-0.066	-4.307		-0.066	-8.032		-0.066	-9.38
-0.067	-4.312		-0.067	-8.053		-0.067	-9.407
-0.068	-4.316		-0.068	-8.072		-0.068	-9.435
-0.069	-4.32		-0.069	-8.093		-0.069	-9.463
-0.07	-4.324		-0.07	-8.112		-0.07	-9.487
-0.071	-4.329		-0.071	-8.13		-0.071	-9.515
-0.072	-4.333		-0.072	-8.152		-0.072	-9.542
-0.073	-4.337		-0.073	-8.17		-0.073	-9.57
-0.074	-4.341		-0.074	-8.192		-0.074	-9.595
-0.075	-4.346		-0.075	-8.21		-0.075	-9.619
-0.076	-4.35		-0.076	-8.231		-0.076	-9.647
-0.077	-4.354		-0.077	-8.25		-0.077	-9.674
-0.078	-4.359		-0.078	-8.268		-0.078	-9.699
-0.079	-4.363		-0.079	-8.29		-0.079	-9.727
-0.08	-4.367		-0.08	-8.308		-0.08	-9.751
-0.081	-4.371		-0.081	-8.33		-0.081	-9.779
-0.082	-4.376		-0.082	-8.348		-0.082	-9.803
-0.083	-4.38		-0.083	-8.367		-0.083	-9.831
-0.084	-4.384		-0.084	-8.388		-0.084	-9.855
-0.085	-4.388		-0.085	-8.406		-0.085	-9.883
-0.086	-4.393		-0.086	-8.428		-0.086	-9.911
-0.087	-4.397		-0.087	-8.446		-0.087	-9.935
-0.088	-4.401		-0.088	-8.465		-0.088	-9.963
-0.089	-4.406		-0.089	-8.483		-0.089	-9.987
-0.09	-4.41		-0.09	-8.502		-0.09	-10.01
-0.091	-4.414		-0.091	-8.523		-0.091	-10.04
-0.092	-4.418		-0.092	-8.542		-0.092	-10.06
-0.093	-4.422		-0.093	-8.56		-0.093	-10.09
-0.094	-4.427		-0.094	-8.578		-0.094	-10.12
-0.095	-4.431		-0.095	-8.6		-0.095	-10.14
-0.096	-4.436		-0.096	-8.618		-0.096	-10.17
-0.097	-4.44		-0.097	-8.637		-0.097	-10.19
-0.098	-4.444		-0.098	-8.658		-0.098	-10.22
-0.099	-4.448		-0.099	-8.677		-0.099	-10.25
-0.1	-4.453		-0.1	-8.695		-0.1	-10.27
-0.101	-4.457		-0.101	-8.713		-0.101	-10.3
-0.102	-4.462		-0.102	-8.735		-0.102	-10.33
-0.103	-4.465		-0.103	-8.753		-0.103	-10.35
-0.104	-4.47		-0.104	-8.772		-0.104	-10.37
-0.105	-4.474		-0.105	-8.79		-0.105	-10.4
-0.106	-4.478		-0.106	-8.809		-0.106	-10.42
-0.107	-4.483		-0.107	-8.83		-0.107	-10.45
-0.108	-4.487		-0.108	-8.849		-0.108	-10.48
-0.109	-4.491		-0.109	-8.864		-0.109	-10.5
-0.11	-4.496		-0.11	-8.885		-0.11	-10.53
-0.111	-4.5		-0.111	-8.904		-0.111	-10.55
-0.112	-4.504		-0.112	-8.922		-0.112	-10.58
-0.113	-4.508		-0.113	-8.941		-0.113	-10.6
-0.114	-4.513		-0.114	-8.959		-0.114	-10.63
-0.115	-4.517		-0.115	-8.977		-0.115	-10.65
-0.116	-4.521		-0.116	-8.996		-0.116	-10.68
-0.117	-4.525		-0.117	-9.014		-0.117	-10.7
-0.118	-4.53		-0.118	-9.036		-0.118	-10.72
-0.119	-4.534		-0.119	-9.051		-0.119	-10.75
-0.12	-4.538		-0.12	-9.07		-0.12	-10.78
-0.121	-4.542		-0.121	-9.088		-0.121	-10.8
-0.122	-4.546		-0.122	-9.106		-0.122	-10.83
-0.123	-4.551		-0.123	-9.125		-0.123	-10.85
-0.124	-4.555		-0.124	-9.143		-0.124	-10.87
-0.125	-4.559		-0.125	-9.162		-0.125	-10.9
-0.126	-4.563		-0.126	-9.18		-0.126	-10.92
-0.127	-4.567		-0.127	-9.199		-0.127	-10.95
-0.128	-4.572		-0.128	-9.217		-0.128	-10.98
-0.129	-4.576		-0.129	-9.235		-0.129	-11
-0.13	-4.58		-0.13	-9.254		-0.13	-11.02
-0.131	-4.584		-0.131	-9.272		-0.131	-11.05
-0.132	-4.589		-0.132	-9.291		-0.132	-11.07
-0.133	-4.592		-0.133	-9.309		-0.133	-11.1
-0.134	-4.597		-0.134	-9.327		-0.134	-11.12
-0.135	-4.601		-0.135	-9.346		-0.135	-11.15
-0.136	-4.605		-0.136	-9.361		-0.136	-11.17
-0.137	-4.609		-0.137	-9.38		-0.137	-11.2
-0.138	-4.614		-0.138	-9.398		-0.138	-11.22
-0.139	-4.618		-0.139	-9.416		-0.139	-11.24
-0.14	-4.622		-0.14	-9.435		-0.14	-11.27
-0.141	-4.626		-0.141	-9.453		-0.141	-11.29
-0.142	-4.63		-0.142	-9.472		-0.142	-11.32
-0.143	-4.634		-0.143	-9.487		-0.143	-11.34
-0.144	-4.639		-0.144	-9.506		-0.144	-11.37
-0.145	-4.643		-0.145	-9.524		-0.145	-11.39
-0.146	-4.647		-0.146	-9.542		-0.146	-11.42
-0.147	-4.651		-0.147	-9.561		-0.147	-11.44
-0.148	-4.655		-0.148	-9.579		-0.148	-11.46
-0.149	-4.659		-0.149	-9.598		-0.149	-11.49
-0.15	-4.663		-0.15	-9.616		-0.15	-11.51
-0.151	-4.667		-0.151	-9.631		-0.151	-11.53
-0.152	-4.671		-0.152	-9.65		-0.152	-11.56
-0.153	-4.675		-0.153	-9.668		-0.153	-11.58
-0.154	-4.679		-0.154	-9.684		-0.154	-11.61
-0.155	-4.683		-0.155	-9.702		-0.155	-11.63
-0.156	-4.687		-0.156	-9.72		-0.156	-11.65
-0.157	-4.691		-0.157	-9.739		-0.157	-11.68
-0.158	-4.695		-0.158	-9.757		-0.158	-11.7
-0.159	-4.699		-0.159	-9.773		-0.159	-11.73
-0.16	-4.703		-0.16	-9.791		-0.16	-11.75
-0.161	-4.707		-0.161	-9.809		-0.161	-11.77
-0.162	-4.711		-0.162	-9.828		-0.162	-11.8
-0.163	-4.714		-0.163	-9.843		-0.163	-11.82
-0.164	-4.718		-0.164	-9.862		-0.164	-11.84
-0.165	-4.722		-0.165	-9.877		-0.165	-11.87
-0.166	-4.726		-0.166	-9.898		-0.166	-11.89
-0.167	-4.73		-0.167	-9.914		-0.167	-11.91
-0.168	-4.734		-0.168	-9.932		-0.168	-11.94
-0.169	-4.738		-0.169	-9.948		-0.169	-11.96
-0.17	-4.741		-0.17	-9.966		-0.17	-11.98
-0.171	-4.745		-0.171	-9.984		-0.171	-12.01
-0.172	-4.749		-0.172	-10		-0.172	-12.03
-0.173	-4.753		-0.173	-10.02		-0.173	-12.05
-0.174	-4.757		-0.174	-10.04		-0.174	-12.08
-0.175	-4.76		-0.175	-10.05		-0.175	-12.1
-0.176	-4.764		-0.176	-10.07		-0.176	-12.12
-0.177	-4.768		-0.177	-10.09		-0.177	-12.15
-0.178	-4.772		-0.178	-10.1		-0.178	-12.17
-0.179	-4.776		-0.179	-10.12		-0.179	-12.19
-0.18	-4.78		-0.18	-10.14		-0.18	-12.22
-0.181	-4.783		-0.181	-10.16		-0.181	-12.24
-0.182	-4.787		-0.182	-10.17		-0.182	-12.26
-0.183	-4.791		-0.183	-10.19		-0.183	-12.28
-0.184	-4.794		-0.184	-10.21		-0.184	-12.31
-0.185	-4.798		-0.185	-10.22		-0.185	-12.33
-0.186	-4.802		-0.186	-10.24		-0.186	-12.35
-0.187	-4.806		-0.187	-10.26		-0.187	-12.38
-0.188	-4.81		-0.188	-10.28		-0.188	-12.4
-0.189	-4.813		-0.189	-10.29		-0.189	-12.42
-0.19	-4.817		-0.19	-10.31		-0.19	-12.44
-0.191	-4.82		-0.191	-10.33		-0.191	-12.47
-0.192	-4.824		-0.192	-10.34		-0.192	-12.49
-0.193	-4.828		-0.193	-10.36		-0.193	-12.51
-0.194	-4.831		-0.194	-10.38		-0.194	-12.54
-0.195	-4.835		-0.195	-10.4		-0.195	-12.56
-0.196	-4.839		-0.196	-10.41		-0.196	-12.58
-0.197	-4.842		-0.197	-10.43		-0.197	-12.6
-0.198	-4.846		-0.198	-10.45		-0.198	-12.62
-0.199	-4.85		-0.199	-10.46		-0.199	-12.65
-0.2	-4.853		-0.2	-10.48		-0.2	-12.67
-0.201	-4.857		-0.201	-10.5		-0.201	-12.7
-0.202	-4.86		-0.202	-10.51		-0.202	-12.72
-0.203	-4.864		-0.203	-10.53		-0.203	-12.74
-0.204	-4.868		-0.204	-10.55		-0.204	-12.76
-0.205	-4.871		-0.205	-10.56		-0.205	-12.78
-0.206	-4.875		-0.206	-10.58		-0.206	-12.81
-0.207	-4.878		-0.207	-10.6		-0.207	-12.83
-0.208	-4.882		-0.208	-10.61		-0.208	-12.85
-0.209	-4.885		-0.209	-10.63		-0.209	-12.87
-0.21	-4.889		-0.21	-10.65		-0.21	-12.89
-0.211	-4.892		-0.211	-10.66		-0.211	-12.92
-0.212	-4.896		-0.212	-10.68		-0.212	-12.94
-0.213	-4.899		-0.213	-10.7		-0.213	-12.96
-0.214	-4.902		-0.214	-10.72		-0.214	-12.98
-0.215	-4.906		-0.215	-10.73		-0.215	-13.01
-0.216	-4.909		-0.216	-10.75		-0.216	-13.03
-0.217	-4.912		-0.217	-10.76		-0.217	-13.05
-0.218	-4.916		-0.218	-10.78		-0.218	-13.07
-0.219	-4.919		-0.219	-10.79		-0.219	-13.09
-0.22	-4.923		-0.22	-10.81		-0.22	-13.12
-0.221	-4.926		-0.221	-10.83		-0.221	-13.14
-0.222	-4.929		-0.222	-10.84		-0.222	-13.16
-0.223	-4.932		-0.223	-10.86		-0.223	-13.18
-0.224	-4.936		-0.224	-10.88		-0.224	-13.2
-0.225	-4.939		-0.225	-10.9		-0.225	-13.22
-0.226	-4.942		-0.226	-10.91		-0.226	-13.25
-0.227	-4.945		-0.227	-10.93		-0.227	-13.27
-0.228	-4.949		-0.228	-10.94		-0.228	-13.29
-0.229	-4.952		-0.229	-10.96		-0.229	-13.31
-0.23	-4.955		-0.23	-10.98		-0.23	-13.33
-0.231	-4.958		-0.231	-10.99		-0.231	-13.36
-0.232	-4.962		-0.232	-11.01		-0.232	-13.38
-0.233	-4.965		-0.233	-11.03		-0.233	-13.4
-0.234	-4.968		-0.234	-11.04		-0.234	-13.42
-0.235	-4.971		-0.235	-11.06		-0.235	-13.44
-0.236	-4.975		-0.236	-11.07		-0.236	-13.47
-0.237	-4.978		-0.237	-11.09		-0.237	-13.49
-0.238	-4.981		-0.238	-11.1		-0.238	-13.51
-0.239	-4.984		-0.239	-11.12		-0.239	-13.53
-0.24	-4.987		-0.24	-11.14		-0.24	-13.55
-0.241	-4.99		-0.241	-11.15		-0.241	-13.57
-0.242	-4.993		-0.242	-11.17		-0.242	-13.59
-0.243	-4.996		-0.243	-11.18		-0.243	-13.61
-0.244	-4.999		-0.244	-11.2		-0.244	-13.64
-0.245	-5.002		-0.245	-11.22		-0.245	-13.66
-0.246	-5.005		-0.246	-11.23		-0.246	-13.68
-0.247	-5.008		-0.247	-11.25		-0.247	-13.7
-0.248	-5.011		-0.248	-11.26		-0.248	-13.72
-0.249	-5.014		-0.249	-11.28		-0.249	-13.74
-0.25	-5.017		-0.25	-11.3		-0.25	-13.76
-0.251	-5.02		-0.251	-11.31		-0.251	-13.78
-0.252	-5.023		-0.252	-11.33		-0.252	-13.81
-0.253	-5.026		-0.253	-11.34		-0.253	-13.82
-0.254	-5.029		-0.254	-11.36		-0.254	-13.85
-0.255	-5.032		-0.255	-11.38		-0.255	-13.87
-0.256	-5.035		-0.256	-11.39		-0.256	-13.89
-0.257	-5.038		-0.257	-11.41		-0.257	-13.91
-0.258	-5.04		-0.258	-11.42		-0.258	-13.93
-0.259	-5.043		-0.259	-11.44		-0.259	-13.95
-0.26	-5.046		-0.26	-11.45		-0.26	-13.97
-0.261	-5.049		-0.261	-11.47		-0.261	-13.99
-0.262	-5.052		-0.262	-11.48		-0.262	-14.02
-0.263	-5.054		-0.263	-11.5		-0.263	-14.04
-0.264	-5.057		-0.264	-11.51		-0.264	-14.06
-0.265	-5.06		-0.265	-11.53		-0.265	-14.08
-0.266	-5.063		-0.266	-11.54		-0.266	-14.1
-0.267	-5.065		-0.267	-11.56		-0.267	-14.12
-0.268	-5.068		-0.268	-11.57		-0.268	-14.14
-0.269	-5.07		-0.269	-11.59		-0.269	-14.16
-0.27	-5.073		-0.27	-11.61		-0.27	-14.18
-0.271	-5.076		-0.271	-11.62		-0.271	-14.2
-0.272	-5.078		-0.272	-11.64		-0.272	-14.22
-0.273	-5.081		-0.273	-11.65		-0.273	-14.25
-0.274	-5.084		-0.274	-11.67		-0.274	-14.27
-0.275	-5.086		-0.275	-11.68		-0.275	-14.29
-0.276	-5.089		-0.276	-11.69		-0.276	-14.31
-0.277	-5.091		-0.277	-11.71		-0.277	-14.33
-0.278	-5.094		-0.278	-11.73		-0.278	-14.35
-0.279	-5.096		-0.279	-11.74		-0.279	-14.37
-0.28	-5.099		-0.28	-11.75		-0.28	-14.39
-0.281	-5.101		-0.281	-11.77		-0.281	-14.41
-0.282	-5.104		-0.282	-11.78		-0.282	-14.43
-0.283	-5.106		-0.283	-11.8		-0.283	-14.45
-0.284	-5.109		-0.284	-11.81		-0.284	-14.47
-0.285	-5.111		-0.285	-11.83		-0.285	-14.49
-0.286	-5.113		-0.286	-11.84		-0.286	-14.51
-0.287	-5.115		-0.287	-11.86		-0.287	-14.53
-0.288	-5.118		-0.288	-11.88		-0.288	-14.55
-0.289	-5.121		-0.289	-11.89		-0.289	-14.57
-0.29	-5.123		-0.29	-11.9		-0.29	-14.59
-0.291	-5.125		-0.291	-11.92		-0.291	-14.61
-0.292	-5.127		-0.292	-11.93		-0.292	-14.63
-0.293	-5.129		-0.293	-11.95		-0.293	-14.65
-0.294	-5.132		-0.294	-11.96		-0.294	-14.68
-0.295	-5.133		-0.295	-11.97		-0.295	-14.69
-0.296	-5.135		-0.296	-11.99		-0.296	-14.72
-0.297	-5.138		-0.297	-12		-0.297	-14.74
-0.298	-5.14		-0.298	-12.02		-0.298	-14.75
-0.299	-5.141		-0.299	-12.03		-0.299	-14.77
-0.3	-5.144		-0.3	-12.05		-0.3	-14.79
-0.301	-5.145		-0.301	-12.06		-0.301	-14.81
-0.302	-5.148		-0.302	-12.08		-0.302	-14.83
-0.303	-5.149		-0.303	-12.09		-0.303	-14.85
-0.304	-5.151		-0.304	-12.1		-0.304	-14.87
-0.305	-5.153		-0.305	-12.12		-0.305	-14.89
-0.306	-5.155		-0.306	-12.13		-0.306	-14.91
-0.307	-5.157		-0.307	-12.15		-0.307	-14.93
-0.308	-5.159		-0.308	-12.16		-0.308	-14.95
-0.309	-5.16		-0.309	-12.17		-0.309	-14.97
-0.31	-5.162		-0.31	-12.19		-0.31	-14.99
-0.311	-5.163		-0.311	-12.2		-0.311	-15.01
-0.312	-5.165		-0.312	-12.21		-0.312	-15.03
-0.313	-5.167		-0.313	-12.23		-0.313	-15.05
-0.314	-5.168		-0.314	-12.24		-0.314	-15.07
-0.315	-5.17		-0.315	-12.25		-0.315	-15.09
-0.316	-5.171		-0.316	-12.27		-0.316	-15.11
-0.317	-5.172		-0.317	-12.28		-0.317	-15.13
-0.318	-5.174		-0.318	-12.29		-0.318	-15.15
-0.319	-5.175		-0.319	-12.31		-0.319	-15.17
-0.32	-5.176		-0.32	-12.32		-0.32	-15.19
-0.321	-5.178		-0.321	-12.33		-0.321	-15.21
-0.322	-5.179		-0.322	-12.35		-0.322	-15.23
-0.323	-5.18		-0.323	-12.36		-0.323	-15.25
-0.324	-5.181		-0.324	-12.37		-0.324	-15.27
-0.325	-5.182		-0.325	-12.39		-0.325	-15.29
-0.326	-5.183		-0.326	-12.4		-0.326	-15.31
-0.327	-5.184		-0.327	-12.41		-0.327	-15.32
-0.328	-5.185		-0.328	-12.43		-0.328	-15.34
-0.329	-5.186		-0.329	-12.44		-0.329	-15.36
-0.33	-5.187		-0.33	-12.45		-0.33	-15.38
-0.331	-5.188		-0.331	-12.46		-0.331	-15.4
-0.332	-5.189		-0.332	-12.48		-0.332	-15.42
-0.333	-5.189		-0.333	-12.49		-0.333	-15.44
-0.334	-5.19		-0.334	-12.5		-0.334	-15.46
-0.335	-5.191		-0.335	-12.52		-0.335	-15.48
-0.336	-5.191		-0.336	-12.53		-0.336	-15.49
-0.337	-5.192		-0.337	-12.54		-0.337	-15.52
-0.338	-5.192		-0.338	-12.55		-0.338	-15.53
-0.339	-5.192		-0.339	-12.57		-0.339	-15.55
-0.34	-5.193		-0.34	-12.58		-0.34	-15.57
-0.341	-5.193		-0.341	-12.59		-0.341	-15.59
-0.342	-5.194		-0.342	-12.6		-0.342	-15.61
-0.343	-5.194		-0.343	-12.62		-0.343	-15.63
-0.344	-5.194		-0.344	-12.63		-0.344	-15.65
-0.345	-5.194		-0.345	-12.64		-0.345	-15.66
-0.346	-5.194		-0.346	-12.66		-0.346	-15.68
-0.347	-5.194		-0.347	-12.67		-0.347	-15.7
-0.348	-5.194		-0.348	-12.68		-0.348	-15.72
-0.349	-5.194		-0.349	-12.69		-0.349	-15.74
-0.35	-5.194		-0.35	-12.7		-0.35	-15.76
-0.351	-5.193		-0.351	-12.72		-0.351	-15.78
-0.352	-5.193		-0.352	-12.73		-0.352	-15.8
-0.353	-5.193		-0.353	-12.74		-0.353	-15.81
-0.354	-5.192		-0.354	-12.75		-0.354	-15.83
-0.355	-5.192		-0.355	-12.76		-0.355	-15.85
-0.356	-5.191		-0.356	-12.77		-0.356	-15.87
-0.357	-5.191		-0.357	-12.79		-0.357	-15.89
-0.358	-5.191		-0.358	-12.8		-0.358	-15.91
-0.359	-5.19		-0.359	-12.81		-0.359	-15.92
-0.36	-5.189		-0.36	-12.82		-0.36	-15.94
-0.361	-5.188		-0.361	-12.83		-0.361	-15.96
-0.362	-5.187		-0.362	-12.85		-0.362	-15.98
-0.363	-5.186		-0.363	-12.86		-0.363	-16
-0.364	-5.185		-0.364	-12.87		-0.364	-16.01
-0.365	-5.184		-0.365	-12.88		-0.365	-16.03
-0.366	-5.183		-0.366	-12.89		-0.366	-16.05
-0.367	-5.181		-0.367	-12.9		-0.367	-16.07
-0.368	-5.18		-0.368	-12.91		-0.368	-16.08
-0.369	-5.179		-0.369	-12.93		-0.369	-16.1
-0.37	-5.178		-0.37	-12.94		-0.37	-16.12
-0.371	-5.176		-0.371	-12.95		-0.371	-16.14
-0.372	-5.175		-0.372	-12.96		-0.372	-16.15
-0.373	-5.174		-0.373	-12.97		-0.373	-16.17
-0.374	-5.172		-0.374	-12.98		-0.374	-16.19
-0.375	-5.17		-0.375	-12.99		-0.375	-16.21
-0.376	-5.169		-0.376	-13		-0.376	-16.23
-0.377	-5.167		-0.377	-13.01		-0.377	-16.24
-0.378	-5.165		-0.378	-13.02		-0.378	-16.26
-0.379	-5.163		-0.379	-13.03		-0.379	-16.28
-0.38	-5.161		-0.38	-13.05		-0.38	-16.3
-0.381	-5.159		-0.381	-13.05		-0.381	-16.31
-0.382	-5.157		-0.382	-13.06		-0.382	-16.33
-0.383	-5.154		-0.383	-13.08		-0.383	-16.35
-0.384	-5.152		-0.384	-13.09		-0.384	-16.36
-0.385	-5.15		-0.385	-13.1		-0.385	-16.38
-0.386	-5.147		-0.386	-13.11		-0.386	-16.4
-0.387	-5.145		-0.387	-13.12		-0.387	-16.42
-0.388	-5.143		-0.388	-13.13		-0.388	-16.43
-0.389	-5.14		-0.389	-13.14		-0.389	-16.45
-0.39	-5.137		-0.39	-13.15		-0.39	-16.47
-0.391	-5.135		-0.391	-13.16		-0.391	-16.48
-0.392	-5.132		-0.392	-13.17		-0.392	-16.5
-0.393	-5.129		-0.393	-13.18		-0.393	-16.52
-0.394	-5.126		-0.394	-13.19		-0.394	-16.54
-0.395	-5.123		-0.395	-13.2		-0.395	-16.55
-0.396	-5.12		-0.396	-13.2		-0.396	-16.57
-0.397	-5.117		-0.397	-13.21		-0.397	-16.58
-0.398	-5.114		-0.398	-13.23		-0.398	-16.6
-0.399	-5.111		-0.399	-13.24		-0.399	-16.62
-0.4	-5.108		-0.4	-13.24		-0.4	-16.64
-0.401	-5.105		-0.401	-13.25		-0.401	-16.65
-0.402	-5.101		-0.402	-13.26		-0.402	-16.67
-0.403	-5.098		-0.403	-13.27		-0.403	-16.69
-0.404	-5.095		-0.404	-13.28		-0.404	-16.7
-0.405	-5.091		-0.405	-13.29		-0.405	-16.72
-0.406	-5.088		-0.406	-13.3		-0.406	-16.73
-0.407	-5.084		-0.407	-13.31		-0.407	-16.75
-0.408	-5.081		-0.408	-13.32		-0.408	-16.77
-0.409	-5.077		-0.409	-13.33		-0.409	-16.78
-0.41	-5.074		-0.41	-13.34		-0.41	-16.8
-0.411	-5.07		-0.411	-13.35		-0.411	-16.81
-0.412	-5.066		-0.412	-13.36		-0.412	-16.83
-0.413	-5.062		-0.413	-13.36		-0.413	-16.85
-0.414	-5.058		-0.414	-13.37		-0.414	-16.86
-0.415	-5.055		-0.415	-13.38		-0.415	-16.88
-0.416	-5.051		-0.416	-13.39		-0.416	-16.89
-0.417	-5.047		-0.417	-13.4		-0.417	-16.91
-0.418	-5.043		-0.418	-13.41		-0.418	-16.93
-0.419	-5.038		-0.419	-13.42		-0.419	-16.94
-0.42	-5.034		-0.42	-13.42		-0.42	-16.96
-0.421	-5.03		-0.421	-13.43		-0.421	-16.97
-0.422	-5.026		-0.422	-13.44		-0.422	-16.99
-0.423	-5.022		-0.423	-13.45		-0.423	-17
-0.424	-5.017		-0.424	-13.46		-0.424	-17.02
-0.425	-5.013		-0.425	-13.47		-0.425	-17.03
-0.426	-5.009		-0.426	-13.47		-0.426	-17.05
-0.427	-5.004		-0.427	-13.48		-0.427	-17.06
-0.428	-5		-0.428	-13.49		-0.428	-17.08
-0.429	-4.995		-0.429	-13.5		-0.429	-17.09
-0.43	-4.991		-0.43	-13.51		-0.43	-17.11
-0.431	-4.987		-0.431	-13.51		-0.431	-17.13
-0.432	-4.982		-0.432	-13.52		-0.432	-17.14
-0.433	-4.978		-0.433	-13.53		-0.433	-17.15
-0.434	-4.973		-0.434	-13.54		-0.434	-17.17
-0.435	-4.968		-0.435	-13.54		-0.435	-17.18
-0.436	-4.964		-0.436	-13.55		-0.436	-17.2
-0.437	-4.959		-0.437	-13.56		-0.437	-17.21
-0.438	-4.954		-0.438	-13.56		-0.438	-17.23
-0.439	-4.949		-0.439	-13.57		-0.439	-17.24
-0.44	-4.945		-0.44	-13.58		-0.44	-17.25
-0.441	-4.94		-0.441	-13.59		-0.441	-17.27
-0.442	-4.935		-0.442	-13.59		-0.442	-17.28
-0.443	-4.93		-0.443	-13.6		-0.443	-17.3
-0.444	-4.925		-0.444	-13.61		-0.444	-17.31
-0.445	-4.92		-0.445	-13.61		-0.445	-17.32
-0.446	-4.915		-0.446	-13.62		-0.446	-17.34
-0.447	-4.91		-0.447	-13.63		-0.447	-17.36
-0.448	-4.905		-0.448	-13.63		-0.448	-17.37
-0.449	-4.9		-0.449	-13.64		-0.449	-17.38
-0.45	-4.895		-0.45	-13.65		-0.45	-17.4
-0.451	-4.89		-0.451	-13.65		-0.451	-17.41
-0.452	-4.885		-0.452	-13.66		-0.452	-17.43
-0.453	-4.88		-0.453	-13.67		-0.453	-17.44
-0.454	-4.875		-0.454	-13.67		-0.454	-17.45
-0.455	-4.869		-0.455	-13.68		-0.455	-17.47
-0.456	-4.864		-0.456	-13.68		-0.456	-17.48
-0.457	-4.859		-0.457	-13.69		-0.457	-17.49
-0.458	-4.854		-0.458	-13.7		-0.458	-17.51
-0.459	-4.849		-0.459	-13.7		-0.459	-17.52
-0.46	-4.844		-0.46	-13.71		-0.46	-17.53
-0.461	-4.838		-0.461	-13.71		-0.461	-17.55
-0.462	-4.833		-0.462	-13.72		-0.462	-17.56
-0.463	-4.828		-0.463	-13.72		-0.463	-17.57
-0.464	-4.822		-0.464	-13.73		-0.464	-17.59
-0.465	-4.817		-0.465	-13.74		-0.465	-17.6
-0.466	-4.812		-0.466	-13.74		-0.466	-17.61
-0.467	-4.806		-0.467	-13.75		-0.467	-17.62
-0.468	-4.801		-0.468	-13.75		-0.468	-17.63
-0.469	-4.795		-0.469	-13.76		-0.469	-17.65
-0.47	-4.79		-0.47	-13.76		-0.47	-17.66
-0.471	-4.785		-0.471	-13.77		-0.471	-17.67
-0.472	-4.779		-0.472	-13.77		-0.472	-17.69
-0.473	-4.774		-0.473	-13.78		-0.473	-17.7
-0.474	-4.769		-0.474	-13.78		-0.474	-17.71
-0.475	-4.763		-0.475	-13.79		-0.475	-17.72
-0.476	-4.758		-0.476	-13.79		-0.476	-17.74
-0.477	-4.752		-0.477	-13.79		-0.477	-17.75
-0.478	-4.747		-0.478	-13.8		-0.478	-17.76
-0.479	-4.741		-0.479	-13.8		-0.479	-17.77
-0.48	-4.736		-0.48	-13.81		-0.48	-17.79
-0.481	-4.73		-0.481	-13.81		-0.481	-17.8
-0.482	-4.725		-0.482	-13.82		-0.482	-17.81
-0.483	-4.719		-0.483	-13.82		-0.483	-17.82
-0.484	-4.714		-0.484	-13.82		-0.484	-17.83
-0.485	-4.708		-0.485	-13.83		-0.485	-17.84
-0.486	-4.702		-0.486	-13.83		-0.486	-17.86
-0.487	-4.697		-0.487	-13.84		-0.487	-17.87
-0.488	-4.691		-0.488	-13.84		-0.488	-17.88
-0.489	-4.686		-0.489	-13.84		-0.489	-17.89
-0.49	-4.68		-0.49	-13.85		-0.49	-17.9
-0.491	-4.674		-0.491	-13.85		-0.491	-17.91
-0.492	-4.668		-0.492	-13.86		-0.492	-17.92
-0.493	-4.663		-0.493	-13.86		-0.493	-17.94
-0.494	-4.657		-0.494	-13.86		-0.494	-17.94
-0.495	-4.651		-0.495	-13.87		-0.495	-17.96
-0.496	-4.645		-0.496	-13.87		-0.496	-17.97
-0.497	-4.64		-0.497	-13.87		-0.497	-17.98
-0.498	-4.634		-0.498	-13.88		-0.498	-17.99
[truncated: 1 more rows]
