# Supplementary material for: Ionic covalent organic framework based electrolyte for fast-response ultra-low voltage electrochemical actuators
Source: Nat Commun. 2022 Jan 19;13:390. doi: 10.1038/s41467-022-28023-2 (PMC8770580; doi:10.1038/s41467-022-28023-2)
Supplement: Supplementary file 6 — Source Data [file 41467_2022_28023_MOESM6_ESM.zip › Source Data/Figure 4e.xlsx]

## Sheet: Figure 2e
Time	Displacement	Time	AC Voltage
s	mm	s	V
0	4.60845	-0.9	0.5
0.10188	4.60845	1.16	0.5
0.20376	4.59525	1.16	-0.5
0.30564	4.56885	6.16	-0.5
0.40752	4.56885	6.16	0.5
0.5094	4.54135	11.16	0.5
0.61129	4.54135	11.16	-0.5
0.71316	4.52815	16.16	-0.5
0.81505	4.47535	16.16	0.5
0.91693	4.43465	21.16	0.5
1.01881	4.39505	21.16	-0.5
1.12069	4.33015	26.16	-0.5
1.22257	4.23775	26.16	0.5
1.32445	4.13985	31.16	0.5
1.42633	3.96935	31.16	-0.5
1.52821	2.87475	36.16	-0.5
1.63009	1.52219
1.73197	-0.34153
1.83385	-2.34549
1.93573	-3.39044
2.03761	-4.69245
2.13949	-4.8117
2.24137	-4.8373
2.34325	-4.84242
2.44513	-4.84812
2.54701	-4.84936
2.64889	-4.85429
2.75077	-4.85182
2.85265	-4.85553
2.95453	-4.85429
3.05641	-4.84911
3.1583	-4.84713
3.26018	-4.85325
3.36206	-4.85226
3.46394	-4.85284
3.56582	-4.85296
3.6677	-4.85127
3.76958	-4.84981
3.87146	-4.84987
3.97334	-4.84998
4.07522	-4.85028
4.1771	-4.85045
4.27898	-4.84998
4.38086	-4.84841
4.48274	-4.84649
4.58462	-4.84975
4.6865	-4.84911
4.78838	-4.84783
4.89026	-4.84835
4.99214	-4.84935
5.09402	-4.84935
5.1959	-4.84935
5.29778	-4.84825
5.39966	-4.84935
5.50154	-4.84935
5.60342	-4.84318
5.7053	-4.83479
5.80719	-4.82467
5.90907	-4.79826
6.01095	-4.71735
6.11283	-4.55125
6.21471	-4.32795
6.31659	-3.66186
6.41847	-2.72547
6.52035	-1.44077
6.62223	-0.06559
6.72411	1.30506
6.82599	2.66214
6.92787	3.84733
7.02975	4.49873
7.13163	4.61182
7.23351	4.68872
7.33539	4.70229
7.43727	4.71134
7.53915	4.67967
7.64103	4.68872
7.74291	4.70681
7.84479	4.69324
7.94667	4.72038
8.04855	4.67115
8.15043	4.70733
8.25231	4.7102
8.3542	4.70943
8.45608	4.71769
8.55796	4.71415
8.65984	4.72032
8.76172	4.72251
8.8636	4.72251
8.96548	4.72508
9.06736	4.72701
9.16924	4.73022
9.27112	4.73343
9.373	4.72505
9.47488	4.72505
9.57676	4.72505
9.67864	4.72505
9.78052	4.72505
9.8824	4.72258
9.98428	4.71499
10.0862	4.71499
10.188	4.70924
10.2899	4.70391
10.3918	4.69858
10.4937	4.6875
10.5956	4.68463
10.6974	4.65253
10.7993	4.60277
10.9012	4.56658
11.0031	4.52135
11.105	4.45349
11.2068	4.39921
11.3087	4.29517
11.4106	4.12779
11.5125	3.90614
11.6144	3.67091
11.7163	3.08736
11.8181	2.24597
11.92	-0.07464
12.0219	-2.36358
12.1238	-3.69353
12.2256	-4.60277
12.3275	-4.70817
12.4294	-4.75408
12.5313	-4.76444
12.6332	-4.76222
12.735	-4.76617
12.8369	-4.7611
12.9388	-4.77014
13.0407	-4.76543
13.1426	-4.76815
13.2445	-4.76617
13.3463	-4.76617
13.4482	-4.76272
13.5501	-4.76028
13.652	-4.75836
13.7539	-4.76276
13.8557	-4.76688
13.9576	-4.75754
14.0595	-4.76111
14.1614	-4.76111
14.2633	-4.76028
14.3651	-4.76111
14.467	-4.74957
14.5689	-4.74489
14.6708	-4.75695
14.7727	-4.75695
14.8745	-4.75585
14.9764	-4.75585
15.0783	-4.75585
15.1802	-4.75695
15.2821	-4.74988
15.3839	-4.74988
15.4858	-4.74667
15.5877	-4.73705
15.6896	-4.73055
15.7915	-4.71735
15.8933	-4.66565
15.9952	-4.53944
16.0971	-4.51825
16.199	-4.32685
16.3009	-4.03095
16.4028	-2.92904
16.5046	-1.676
16.6065	-0.26011
16.7084	1.28244
16.8103	2.75262
16.9122	3.96494
17.014	4.65705
17.1159	4.75657
17.2178	4.77919
17.3197	4.80633
17.4215	4.838
17.5234	4.86062
17.6253	4.81893
17.7272	4.82913
17.8291	4.83781
17.9309	4.84176
18.0328	4.84405
18.1347	4.84705
18.2366	4.84597
18.3385	4.84533
18.4404	4.8466
18.5422	4.84737
18.6441	4.85073
18.746	4.84999
18.8479	4.8549
18.9498	4.8554
19.0516	4.85392
19.1535	4.85884
19.2554	4.85815
19.3573	4.85815
19.4592	4.85815
19.561	4.85815
19.6629	4.85604
19.7648	4.85676
19.8667	4.85628
19.9686	4.8555
20.0704	4.85471
20.1723	4.85079
20.2742	4.84403
20.3761	4.83762
20.478	4.83399
20.5798	4.8181
20.6817	4.80221
20.7836	4.76861
20.8855	4.69279
20.9874	4.70229
21.0892	4.63444
21.1911	4.53944
21.293	4.37525
21.3949	4.24215
21.4968	3.76138
21.5986	2.82952
21.7005	1.62624
21.8024	-0.15606
21.9043	-2.16907
22.0062	-3.62567
22.108	-4.57111
22.2099	-4.65705
22.3118	-4.6661
22.4137	-4.74753
22.5156	-4.69324
22.6175	-4.73396
22.7193	-4.73848
22.8212	-4.73848
22.9231	-4.72491
23.025	-4.75657
23.1269	-4.69324
23.2287	-4.76562
23.3306	-4.73055
23.4325	-4.77457
23.5344	-4.75836
23.6363	-4.76386
23.7381	-4.77045
23.84	-4.76935
23.9419	-4.7655
24.0438	-4.77512
24.1457	-4.76276
24.2475	-4.75836
24.3494	-4.77979
24.4513	-4.77018
24.5532	-4.77457
24.6551	-4.76468
24.7569	-4.77182
24.8588	-4.77182
24.9607	-4.77677
25.0626	-4.78502
25.1645	-4.78502
25.2663	-4.78254
25.3682	-4.77345
25.4701	-4.78225
25.572	-4.78225
25.6739	-4.78225
25.7757	-4.78225
25.8776	-4.73396
25.9795	-4.72491
26.0814	-4.69777
26.1833	-4.61634
26.2852	-4.39921
26.387	-4.00113
26.4889	-3.0376
26.5908	-1.78004
26.6927	-0.31891
26.7946	1.38649
26.8964	3.14617
26.9983	4.21826
27.1002	4.63896
27.2021	4.72943
27.304	4.77014
27.4058	4.75657
27.5077	4.75657
27.6096	4.77467
27.7115	4.73848
27.8133	4.77919
27.9152	4.77467
28.0171	4.77467
28.119	4.76562
28.2209	4.77303
28.3227	4.78254
28.4246	4.78759
28.5265	4.78492
28.6284	4.79057
28.7303	4.7974
28.8322	4.79027
28.934	4.7974
29.0359	4.79324
29.1378	4.79384
29.2397	4.80535
29.3416	4.80535
29.4434	4.80535
29.5453	4.80535
29.6472	4.80535
29.7491	4.79875
29.851	4.79215
29.9528	4.76575
30.0547	4.76575
30.1566	4.75805
30.2585	4.73825
30.3604	4.72505
30.4622	4.72505
30.5641	4.72505
30.666	4.69865
30.7679	4.67005
30.8698	4.61725
30.9716	4.59525
31.0735	4.52815
31.1754	4.43465
31.2773	4.39505
31.3792	4.27845
31.481	4.05955
31.5829	3.72845
31.6848	2.89737
31.7867	1.97908
31.8886	-0.19225
31.9904	-2.36358
32.0923	-3.43568
32.1127	-4.48063
