# Supplementary material for: Ionic covalent organic framework based electrolyte for fast-response ultra-low voltage electrochemical actuators
Source: Nat Commun. 2022 Jan 19;13:390. doi: 10.1038/s41467-022-28023-2 (PMC8770580; doi:10.1038/s41467-022-28023-2)
Supplement: Supplementary file 6 — Source Data [file 41467_2022_28023_MOESM6_ESM.zip › Source Data/Figure 5a.xlsx]

## Sheet: Figure 2e
0.1 Hz		0.2 Hz		0.3 Hz		0.4 Hz		0.5 Hz		0.6 Hz		0.7 Hz		0.8 Hz		0.9 Hz		1 Hz		2 Hz		3 Hz		4 Hz		5 Hz		6 Hz		7 Hz		8 Hz		9 Hz		10 Hz		11 Hz		12 Hz		13 Hz		14 Hz		15 Hz		20 Hz
Time (s)	Displacement (mm)	Time (s)	Displacement (mm)	Time (s)	Displacement (mm)	Time (s)	Displacement (mm)	Time (s)	Displacement (mm)	Time (s)	Displacement (mm)	Time (s)	Displacement (mm)	Time (s)	Displacement (mm)	Time (s)	Displacement (mm)	Time (s)	Displacement (mm)	Time (s)	Displacement (mm)	Time (s)	Displacement (mm)	Time (s)	Displacement (mm)	Time (s)	Displacement (mm)	Time (s)	Displacement (mm)	Time (s)	Displacement (mm)	Time (s)	Displacement (mm)	Time (s)	Displacement (mm)	Time (s)	Displacement (mm)	Time (s)	Displacement (mm)	Time (s)	Displacement (mm)	Time (s)	Displacement (mm)	Time (s)	Displacement (mm)	Time (s)	Displacement (mm)	Time (s)	Displacement (mm)
0.09169	5.0902	32.2044	0.7635	55.1275	-0.41614	72.1313	0.77211	85.875	0.247	100.811	0.515	115.95	0.887	135.409	0.555	154.797	0.86496	173.146	0.25629	191.576	0.388	207.805	0.756	221.152	0.537	234.651	0.575	245.654	0.161	259.041	0.554	271.124	-3.1	284.165	0.253	295.158	0.578	306.415	0.512	314.23	0.486	320.353	1.153	328.503	1.15	336.063	1.106	345.012	1.06986
0.19357	5.0902	32.2146	0.6843	55.1377	-0.33355	72.1415	0.94286	85.8852	0.073	100.821	0.671	115.96	1.087	135.419	0.294	154.807	1.1781	173.156	-0.09906	191.586	0.751	207.816	0.287	221.162	0.032	234.661	0.104	245.664	-0.515	259.051	2.151	271.134	-4.087	284.175	1.821	295.168	1.38491	306.426	0.354	314.24	0.421	320.363	1.079	328.513	1.068	336.073	1.09	345.018	1.0875
0.29545	5.077	32.2248	0.615	55.1479	-0.22766	72.1517	1.04674	85.8954	-0.115	100.831	0.889	115.97	1.283	135.43	0.083	154.817	1.40964	173.166	-0.39467	191.596	1.082	207.826	-0.161	221.172	-0.497	234.671	-0.378	245.674	-0.979	259.061	3.519	271.144	-3.975	284.185	2.965	295.178	1.91443	306.436	0.484	314.25	0.586	320.373	0.883	328.524	0.887	336.083	0.929	345.028	0.942
0.39733	5.0506	32.235	0.5556	55.1581	-0.1186	72.1619	1.15166	85.9056	-0.315	100.841	1.079	115.981	1.482	135.44	-0.146	154.828	1.72278	173.176	-0.715	191.606	1.354	207.836	-0.64	221.182	-0.932	234.681	-0.797	245.685	-1.224	259.072	4.441	271.155	-2.729	284.195	3.423	295.188	2.00868	306.446	0.808	314.26	0.893	320.383	0.725	328.534	0.79	336.093	0.801	345.038	0.86812
0.49921	5.0506	32.2452	0.5061	55.1682	-0.00319	72.1721	1.30903	85.9157	-0.449	100.851	1.248	115.991	1.754	135.45	-0.422	154.838	1.98696	173.186	-0.99825	191.617	1.63334	207.846	-1.016	221.193	-1.269	234.692	-1.3539	245.695	-1.219	259.082	4.633	271.165	-0.605	284.206	3.049	295.198	1.94127	306.456	1.18	314.27	1.179	320.393	0.712	328.544	0.827	336.103	0.792	345.049	0.87338
0.60109	5.0231	32.2553	0.4742	55.1784	0.08999	72.1823	1.44583	85.9259	-0.613	100.862	1.419	116.001	1.938	135.46	-0.679	154.848	2.23074	173.197	-1.23515	191.627	2.0527	207.856	-1.366	221.203	-1.534	234.702	-1.46544	245.705	-0.941	259.092	4.095	271.175	1.913	284.216	2.074	295.209	1.319	306.466	1.353	314.281	1.251	320.404	0.87	328.554	0.989	336.114	0.912	345.059	0.923
0.70298	5.0231	32.2655	0.4324	55.1886	0.17788	72.1924	1.57851	85.9361	-0.845	100.872	1.593	116.011	2.127	135.47	-0.919	154.858	2.48166	173.207	-1.52149	191.637	2.47206	207.867	-1.64	221.213	-1.595	234.712	-1.36742	245.715	-0.366	259.102	2.852	271.185	4.199	284.226	0.777	295.219	0.524	306.477	1.293	314.291	1.087	320.414	1.133	328.564	1.201	336.124	1.13	345.069	1.073
0.80485	5.0099	32.2757	0.3906	55.1988	0.29012	72.2026	1.69783	85.9463	-1.022	100.882	1.77	116.021	2.329	135.481	-1.121	154.868	2.73258	173.217	-1.75633	191.647	3.02278	207.877	-1.811	221.223	-1.485	234.722	-0.823	245.725	0.477	259.112	1.181	271.195	5.771	284.236	-0.371	295.229	-0.016	306.487	1.018	314.301	0.834	320.424	1.296	328.574	1.248	336.134	1.254	345.079	1.126
0.90674	4.9571	32.2859	0.3312	55.209	0.39389	72.2128	1.83051	85.9565	-1.101	100.892	1.973	116.032	2.507	135.491	-1.361	154.879	2.9682	173.227	-1.97469	191.657	3.38909	207.887	-1.904	221.233	-1.162	234.732	-0.261	245.736	1.398	259.123	-0.643	271.206	6.195	284.246	-0.98	295.239	-0.15374	306.497	0.716	314.311	0.651	320.434	1.253	328.585	1.083	336.144	1.161	345.089	1.00241
1.00862	4.9164	32.2961	0.2762	55.2192	0.50083	72.223	1.95497	85.9667	-1.209	100.902	2.133	116.042	2.706	135.501	-1.583	154.889	3.1824	173.237	-2.1982	191.668	3.79076	207.897	-1.883	221.243	-0.711	234.743	0.492	245.746	2.368	259.133	-2.22	271.216	5.343	284.257	-0.95	295.249	0.121	306.507	0.574	314.321	0.673	320.444	0.989	328.595	0.834	336.154	0.957	345.099	0.88607
1.1105	4.8768	32.3063	0.2245	55.2294	0.59083	72.2332	2.06709	85.9769	-1.393	100.913	2.293	116.052	2.891	135.511	-1.784	154.899	3.37926	173.248	-2.45673	191.678	3.90697	207.907	-1.766	221.254	-0.105	234.753	1.316	245.756	3.123	259.143	-3.236	271.226	3.39	284.267	-0.323	295.26	0.622	306.517	0.673	314.332	0.882	320.455	0.688	328.605	0.66	336.165	0.828	345.11	1.02345
1.21238	4.8119	32.3165	0.1684	55.2396	0.66813	72.2434	2.17817	85.9871	-1.556	100.923	2.459	116.062	3.062	135.521	-1.968	154.909	3.54756	173.258	-2.68436	191.688	4.04339	207.918	-1.556	221.264	0.564	234.763	2.17	245.766	3.49662	259.153	-3.431	271.236	0.806	284.277	0.693	295.27	1.142	306.528	0.973	314.342	1.189	320.465	0.515	328.615	0.685	336.175	0.836	345.12	1.126
1.31426	4.7195	32.3267	0.1222	55.2497	0.75072	72.2536	2.30263	85.9972	-1.699	100.933	2.618	116.072	3.222	135.531	-2.137	154.919	3.723	173.268	-2.83886	191.698	3.46235	207.928	-1.269	221.274	1.27	234.773	2.67512	245.776	3.59488	259.163	-2.805	271.246	-1.837	284.287	1.711	295.28	1.8686	306.538	1.361	314.352	1.364	320.475	0.569	328.625	0.864	336.185	0.955	345.13	1.066
1.41614	4.6216	32.3368	0.0793	55.2599	0.82908	72.2638	2.41166	86.0074	-1.832	100.943	2.758	116.083	3.387	135.542	-2.383	154.93	3.8505	173.278	-2.99851	191.708	2.99499	207.938	-0.877	221.284	1.888	234.783	3.18381	245.786	3.32087	259.174	-1.399	271.257	-3.833	284.297	2.372	295.29	2.01178	306.548	1.596	314.362	1.335	320.485	0.816	328.636	1.098	336.195	1.106	345.14	0.92
1.51802	4.4511	32.347	0.0177	55.2701	0.91908	72.274	2.49703	86.0176	-2.052	100.953	2.915	116.093	3.509	135.552	-2.53	154.94	3.9933	173.288	-3.18082	191.719	2.54785	207.948	-0.44	221.294	2.439	234.794	3.31901	245.797	2.755	259.184	0.476	271.267	-4.678	284.307	2.485	295.3	1.39856	306.558	1.559	314.372	1.059	320.495	1.123	328.646	1.235	336.205	1.114	345.15	0.857
1.6199	4.1783	32.3572	-0.056	55.2803	1.02073	72.2841	2.6184	86.0278	-2.165	100.963	3.066	116.103	3.612	135.562	-2.629	154.95	4.12488	173.299	-3.32502	191.729	2.17901	207.958	0.032	221.305	2.895	234.804	3.29873	245.807	1.776	259.194	2.442	271.277	-4.259	284.318	2.058	295.311	0.702	306.568	1.255	314.383	0.673	320.506	1.297	328.656	1.132	336.216	0.971	345.161	0.892
1.72178	3.7075	32.3674	-0.1462	55.2905	1.11497	72.2943	2.74183	86.038	-2.259	100.974	3.177	116.113	3.722	135.572	-2.856	154.96	4.24524	173.309	-3.44862	191.739	1.93649	207.968	0.544	221.315	3.141	234.814	2.95059	245.817	0.603	259.204	4.114	271.287	-2.588	284.328	1.212	295.321	0.06647	306.579	0.747	314.393	0.403	320.516	1.247	328.666	0.922	336.226	0.831	345.171	1.09957
1.82366	3.1377	32.3776	-0.2496	55.3007	1.20391	72.3045	2.87554	86.0482	-2.378	100.984	3.302	116.123	3.849	135.582	-2.99	154.97	4.33908	173.319	-3.55162	191.749	1.64092	207.979	1.07	221.325	3.245	234.824	2.482	245.827	-0.509	259.214	5.133	271.297	-0.013	284.338	0.291	295.331	-0.13442	306.589	0.307	314.403	0.38	320.526	0.996	328.676	0.797	336.236	0.809	345.181	1.05037
1.92554	2.4865	32.3878	-0.3332	55.3109	1.28544	72.3147	3.01749	86.0584	-2.501	100.994	3.464	116.133	3.971	135.593	-3.109	154.98	4.4319	173.329	-3.63299	191.759	1.112	207.989	1.592	221.335	3.183	234.834	1.627	245.837	-1.404	259.224	5.298	271.308	2.789	284.348	-0.392	295.341	0.39998	306.599	0.082	314.413	0.614	320.536	0.766	328.687	0.809	336.246	0.906	345.191	0.92
2.02742	1.7979	32.398	-0.3662	55.3211	1.36592	72.3249	3.13269	86.0686	-2.589	101.004	3.6	116.144	4.069	135.603	-3.23	154.991	4.5288	173.339	-3.69891	191.769	0.753	207.999	1.998	221.345	3	234.845	0.736	245.848	-1.51889	259.235	4.574	271.318	5.14	284.358	-0.585	295.351	1.058	306.609	0.294	314.423	1.008	320.546	0.665	328.697	0.947	336.256	1.108	345.201	0.93991
2.1293	1.0994	32.4082	-0.3706	55.3312	1.46121	72.3351	3.2088	86.0787	-2.697	101.014	3.703	116.154	4.159	135.613	-3.366	155.001	4.6257	173.35	-3.74217	191.78	0.372	208.009	2.399	221.356	2.687	234.855	-0.075	245.858	-1.53778	259.245	3.054	271.328	6.56	284.369	-0.203	295.361	1.82862	306.619	0.753	314.433	1.369	320.556	0.776	328.707	1.147	336.266	1.24	345.212	1.07
2.23118	0.4207	32.4183	-0.4003	55.3414	1.57663	72.3453	3.29417	86.0889	-2.797	101.025	3.792	116.164	4.24	135.623	-3.475	155.011	4.68894	173.36	-3.78749	191.79	0.002	208.019	2.761	221.366	2.292	234.865	-0.783	245.868	-1.37337	259.255	1.074	271.338	6.552	284.379	0.579	295.372	2.01643	306.629	1.327	314.444	1.478	320.567	0.987	328.717	1.211	336.277	1.154	345.222	1.12773
2.33306	-0.1403	32.4285	-0.4564	55.3516	1.67722	72.3555	3.38777	86.0991	-2.824	101.035	3.86	116.174	4.32	135.633	-3.641	155.021	4.743	173.37	-3.8565	191.8	-0.4	208.03	3.032	221.376	1.842	234.875	-1.226	245.878	-0.892	259.265	-1.005	271.348	5.061	284.389	1.493	295.382	1.561	306.64	1.752	314.454	1.355	320.577	1.194	328.727	1.057	336.287	0.952	345.232	1.11009
2.43494	-0.7255	32.4387	-0.5312	55.3618	1.76405	72.3657	3.46697	86.1093	-2.928	101.045	3.943	116.184	4.396	135.644	-3.737	155.031	4.79502	173.38	-3.87504	191.81	-0.773	208.04	3.181	221.386	1.368	234.885	-1.499	245.888	0.212	259.275	-2.722	271.358	2.602	284.399	2.209	295.392	1.111	306.65	1.853	314.464	1.004	320.587	1.205	328.737	0.836	336.297	0.819	345.242	1.007
2.53682	-1.2315	32.4489	-0.6038	55.372	1.83605	72.3758	3.5328	86.1195	-3.062	101.055	4.019	116.195	4.442	135.654	-3.792	155.042	4.84908	173.39	-3.87298	191.82	-1.189	208.05	3.285	221.396	0.886	234.895	-1.479	245.899	1.426	259.286	-3.42467	271.369	-0.318	284.409	2.465	295.402	0.473	306.66	1.576	314.474	0.65	320.597	0.993	328.748	0.686	336.307	0.822	345.252	0.90277
2.6387	-1.6825	32.4591	-0.6676	55.3822	1.90805	72.386	3.62126	86.1297	-3.135	101.065	4.097	116.205	4.483	135.664	-3.862	155.052	4.89906	173.4	-3.85444	191.831	-1.45879	208.06	3.296	221.406	0.392	234.906	-1.189	245.909	2.608	259.296	-3.53905	271.379	-2.972	284.42	2.189	295.412	-0.071	306.67	1.063	314.484	0.491	320.607	0.748	328.758	0.719	336.317	0.938	345.262	0.999
2.74058	-2.205	32.4693	-0.7215	55.3924	1.98852	72.3962	3.69429	86.1399	-3.189	101.076	4.174	116.215	4.527	135.674	-3.936	155.062	4.93374	173.411	-3.81839	191.841	-1.68868	208.07	3.252	221.417	-0.099	234.916	-0.748	245.919	3.493	259.306	-2.991	271.389	-4.32063	284.43	1.426	295.423	-0.19248	306.68	0.527	314.495	0.573	320.618	0.594	328.768	0.898	336.328	1.1	345.273	1.0875
2.84246	-2.7451	32.4795	-0.7644	55.4026	2.09123	72.4064	3.75086	86.1501	-3.284	101.086	4.254	116.225	4.575	135.684	-3.998	155.072	4.95516	173.421	-3.76483	191.851	-1.82004	208.081	3.12	221.427	-0.605	234.926	-0.106	245.929	3.71772	259.316	-1.363	271.399	-4.48225	284.44	0.439	295.433	0.10255	306.691	0.186	314.505	0.837	320.628	0.654	328.778	1.147	336.338	1.13	345.283	0.955
2.94434	-3.2654	32.4897	-0.8095	55.4128	2.16853	72.4166	3.80229	86.1603	-3.365	101.096	4.311	116.235	4.616	135.695	-4.042	155.082	4.95822	173.431	-3.68861	191.861	-1.9413	208.091	2.919	221.437	-0.996	234.936	0.585	245.939	3.6837	259.326	0.716	271.409	-3.76265	284.45	-0.424	295.443	0.51	306.701	0.223	314.515	1.151	320.638	0.885	328.788	1.258	336.348	1.009	345.293	0.89102
3.04622	-3.7318	32.4999	-0.8337	55.4229	2.24053	72.4268	3.85989	86.1704	-3.413	101.106	4.354	116.246	4.659	135.705	-4.083	155.093	4.95822	173.441	-3.59282	191.871	-2.11561	208.101	2.635	221.447	-1.292	234.946	1.287	245.949	3.36622	259.337	2.821	271.42	-1.632	284.46	-0.818	295.453	1.293	306.711	0.583	314.525	1.301	320.648	1.184	328.799	1.156	336.358	0.854	345.303	0.89813
3.1481	-4.1322	32.51	-0.8887	55.4331	2.31677	72.437	3.92674	86.1806	-3.481	101.116	4.396	116.256	4.706	135.715	-4.121	155.103	4.95618	173.451	-3.4445	191.882	-2.20151	208.111	2.285	221.457	-1.5	234.957	1.954	245.96	2.79	259.347	4.533	271.43	1.303	284.47	-0.671	295.463	1.965	306.721	1.07	314.535	1.215	320.658	1.318	328.809	0.924	336.368	0.811	345.313	0.984
3.24999	-4.3885	32.5202	-0.9591	55.4433	2.38454	72.4471	3.97611	86.1908	-3.566	101.126	4.451	116.266	4.769	135.725	-4.132	155.113	4.94088	173.462	-3.30236	191.892	-2.31013	208.121	1.909	221.468	-1.499	234.967	2.526	245.97	1.702	259.357	5.30301	271.44	4.112	284.481	0.033	295.474	2.00481	306.731	1.455	314.546	0.93	320.669	1.257	328.819	0.785	336.379	0.893	345.324	1.09214
3.35187	-4.41318	32.5304	-1.013	55.4535	2.46395	72.4573	4.00491	86.201	-3.621	101.137	4.49	116.276	4.821	135.735	-4.122	155.123	4.90926	173.472	-3.16228	191.902	-2.43139	208.131	1.49	221.478	-1.308	234.977	2.923	245.98	0.496	259.367	5.33821	271.45	6.197	284.491	1.084	295.484	1.97382	306.742	1.584	314.556	0.659	320.679	0.978	328.829	0.783	336.389	1.081	345.334	1.053
3.45375	-4.41676	32.5406	-1.0526	55.4637	2.53807	72.4675	4.04914	86.2112	-3.655	101.147	4.543	116.286	4.857	135.745	-4.116	155.133	4.86948	173.482	-2.96246	191.912	-2.49455	208.142	1.029	221.488	-0.942	234.987	3.19564	245.99	-0.601	259.377	4.616	271.46	6.74661	284.501	2.124	295.494	1.472	306.752	1.418	314.566	0.565	320.689	0.708	328.839	0.907	336.399	1.221	345.344	0.989
3.55563	-4.41126	32.5508	-1.0856	55.4739	2.60478	72.4777	4.09029	86.2214	-3.663	101.157	4.59	116.296	4.89	135.756	-4.138	155.143	4.81236	173.492	-2.77603	191.922	-2.54002	208.152	0.507	221.498	-0.427	234.997	3.26662	246	-1.425	259.387	2.93	271.471	6.03855	284.511	2.766	295.504	0.606	306.762	1.036	314.576	0.681	320.699	0.589	328.85	1.108	336.409	1.15	345.354	0.91948
3.65751	-4.39395	32.561	-1.1098	55.4841	2.68525	72.4879	4.11394	86.2316	-3.688	101.167	4.644	116.307	4.915	135.766	-4.155	155.154	4.75014	173.502	-2.5896	191.932	-2.57034	208.162	0.001	221.508	0.233	235.008	2.942	246.011	-1.69275	259.398	0.829	271.481	4.033	284.521	2.853	295.514	-0.02325	306.772	0.632	314.586	0.968	320.709	0.696	328.86	1.193	336.419	0.952	345.364	1.087
3.75939	-4.39835	32.5712	-1.1505	55.4943	2.76149	72.4981	4.12114	86.2418	-3.729	101.177	4.683	116.317	4.937	135.776	-4.155	155.164	4.67874	173.513	-2.37639	191.943	-2.4996	208.172	-0.54	221.519	0.915	235.018	2.581	246.021	-1.7022	259.408	-1.297	271.491	1.15	284.532	2.315	295.524	-0.22121	306.782	0.452	314.596	1.289	320.719	0.923	328.87	1.067	336.429	0.819	345.375	1.114
3.86127	-4.3923	32.5814	-1.2077	55.5044	2.82079	72.5083	4.14069	86.2519	-3.773	101.188	4.72	116.327	4.973	135.786	-4.141	155.174	4.59408	173.523	-2.13125	191.953	-2.52234	208.182	-0.993	221.529	1.605	235.028	2.048	246.031	-1.575	259.418	-2.989	271.501	-1.852	284.542	1.27	295.535	-0.11589	306.792	0.523	314.607	1.4	320.73	1.175	328.88	0.857	336.44	0.814	345.385	1.015
3.96315	-4.3901	32.5915	-1.2594	55.5146	2.87267	72.5185	4.17154	86.2621	-3.832	101.198	4.753	116.337	5.001	135.796	-4.103	155.184	4.50126	173.533	-1.8377	191.963	-2.45666	208.193	-1.372	221.539	2.202	235.038	1.367	246.041	-0.803	259.428	-3.48332	271.511	-4.138	284.552	0.049	295.545	0.136	306.803	0.828	314.617	1.303	320.74	1.251	328.89	0.726	336.45	0.927	345.395	0.902
4.06503	-4.38873	32.6017	-1.3155	55.5248	2.94679	72.5287	4.19211	86.2723	-3.893	101.208	4.773	116.347	5.034	135.807	-4.064	155.194	4.40232	173.543	-1.5905	191.973	-2.41624	208.203	-1.645	221.549	2.734	235.048	0.69	246.051	0.199	259.438	-3.5713	271.521	-4.73622	284.562	-0.912	295.555	0.991	306.813	1.237	314.627	0.961	320.75	1.091	328.9	0.755	336.46	1.101	345.405	0.895
4.16691	-4.37911	32.6119	-1.3617	55.535	3.03044	72.5388	4.22091	86.2825	-3.93	101.218	4.798	116.358	5.046	135.817	-4.025	155.205	4.2636	173.553	-1.27738	191.983	-2.28235	208.213	-1.803	221.559	3.088	235.058	0.033	246.062	1.276	259.449	-2.909	271.532	-4.50918	284.572	-1.368	295.565	1.794	306.823	1.479	314.637	0.602	320.76	0.838	328.911	0.921	336.47	1.159	345.415	0.99901
4.26879	-4.38461	32.6221	-1.4134	55.5452	3.10985	72.549	4.24457	86.2927	-3.953	101.228	4.832	116.368	5.072	135.827	-3.957	155.215	4.0749	173.563	-0.95293	191.994	-2.14593	208.223	-1.835	221.569	3.275	235.069	-0.597	246.072	2.345	259.459	-1.169	271.542	-2.871	284.583	-1.023	295.575	2.01333	306.833	1.478	314.647	0.418	320.77	0.661	328.921	1.16	336.48	1.032	345.425	1.0974
4.37067	-4.37581	32.6323	-1.4728	55.5554	3.19139	72.5592	4.26823	86.3029	-3.961	101.239	4.862	116.378	5.09	135.837	-3.875	155.225	3.8862	173.574	-0.64908	192.004	-1.93878	208.233	-1.778	221.58	3.293	235.079	-1.05	246.082	3.137	259.469	0.96	271.552	-0.066	284.593	-0.095	295.586	2.00248	306.843	1.225	314.658	0.484	320.781	0.679	328.931	1.257	336.491	0.869	345.436	0.959
4.47255	-4.37196	32.6425	-1.5278	55.5656	3.26127	72.5694	4.29497	86.3131	-3.985	101.249	4.892	116.388	5.1	135.847	-3.782	155.235	3.72912	173.584	-0.31948	192.014	-1.54215	208.244	-1.597	221.59	3.154	235.089	-1.327	246.092	3.639	259.479	3.042	271.562	2.973	284.603	1.177	295.596	1.674	306.854	0.772	314.668	0.776	320.791	0.872	328.941	1.146	336.501	0.819	345.446	0.9
4.57443	-4.37911	32.6527	-1.5784	55.5758	3.31845	72.5796	4.3104	86.3233	-3.991	101.259	4.91	116.398	5.107	135.858	-3.664	155.245	3.5445	173.594	-0.0146	192.024	-1.07732	208.254	-1.339	221.6	2.905	235.099	-1.417	246.102	3.762	259.489	4.65489	271.572	5.484	284.613	2.387	295.606	0.876	306.864	0.417	314.678	1.159	320.801	1.138	328.951	0.909	336.511	0.881	345.456	0.963
4.67631	-4.37636	32.6629	-1.6334	55.5859	3.36504	72.5898	4.31451	86.3334	-4.014	101.269	4.948	116.409	5.124	135.868	-3.502	155.256	3.32928	173.604	0.34281	192.034	-0.65797	208.264	-0.975	221.61	2.534	235.109	-1.231	246.112	3.45	259.5	5.33527	271.583	6.67735	284.623	3.138	295.616	0.115	306.874	0.297	314.688	1.398	320.811	1.291	328.962	0.753	336.521	1.058	345.466	1.072
4.77819	-4.36509	32.673	-1.6917	55.5961	3.44233	72.6	4.33611	86.3436	-3.998	101.279	4.972	116.419	5.128	135.878	-3.351	155.266	3.09468	173.614	0.67962	192.045	-0.23356	208.274	-0.593	221.62	2.107	235.12	-0.842	246.123	2.837	259.51	5.33821	271.593	6.73122	284.633	3.219	295.626	-0.21185	306.884	0.498	314.698	1.399	320.821	1.22	328.972	0.748	336.531	1.207	345.476	1.103
4.88007	-4.36152	32.6832	-1.7401	55.6063	3.51434	72.6102	4.33611	86.3538	-3.989	101.289	5.009	116.429	5.147	135.888	-3.222	155.276	2.83662	173.625	0.94742	192.055	0.21612	208.284	-0.164	221.631	1.63	235.13	-0.211	246.133	1.962	259.52	4.496	271.603	5.114	284.644	2.573	295.637	-0.15684	306.894	0.913	314.709	1.169	320.832	0.956	328.982	0.891	336.542	1.154	345.487	1.035
4.98195	-4.36509	32.6934	-1.7907	55.6165	3.56622	72.6204	4.33714	86.364	-3.965	101.3	5.028	116.439	5.136	135.898	-3.066	155.286	2.54796	173.635	1.2523	192.065	0.515	208.294	0.316	221.641	1.17	235.14	0.559	246.143	0.9	259.53	2.765	271.613	2.423	284.654	1.386	295.647	0.185	306.905	1.39	314.719	0.804	320.842	0.695	328.992	1.103	336.552	0.961	345.497	0.93
5.08383	-4.3676	32.7036	-1.8325	55.6267	3.60646	72.6305	4.33714	86.3742	-3.955	101.31	5.05	116.449	5.124	135.908	-2.837	155.296	2.29806	173.645	1.5613	192.075	0.931	208.305	0.764	221.651	0.673	235.15	1.361	246.153	-0.083	259.54	0.656	271.623	-0.671	284.664	0.002	295.657	0.896	306.915	1.685	314.729	0.559	320.852	0.587	329.002	1.198	336.562	0.814	345.507	0.95074
5.18571	-4.3676	32.7138	-1.8743	55.6369	3.66046	72.6407	4.36389	86.3844	-3.955	101.32	5.071	116.459	5.112	135.919	-2.653	155.306	2.03388	173.655	1.86309	192.085	1.303	208.315	1.274	221.661	0.188	235.16	2.145	246.163	-0.916	259.551	-1.423	271.634	-3.37	284.674	-1.105	295.667	1.565	306.925	1.652	314.739	0.543	320.862	0.689	329.013	1.101	336.572	0.802	345.517	1.037
5.28759	-4.3676	32.724	-1.9128	55.6471	3.7314	72.6509	4.38343	86.3946	-3.942	101.33	5.089	116.47	5.095	135.929	-2.481	155.317	1.75848	173.665	2.13295	192.095	1.671	208.325	1.744	221.671	-0.306	235.171	2.806	246.174	-1.495	259.561	-3.037	271.644	-4.73238	284.684	-1.582	295.677	1.89789	306.935	1.314	314.749	0.736	320.872	0.937	329.023	0.887	336.582	0.915	345.527	1.07017
5.38947	-4.3665	32.7342	-1.9634	55.6573	3.79705	72.6611	4.4184	86.4048	-3.932	101.34	5.115	116.48	5.074	135.939	-2.249	155.327	1.44738	173.676	2.40899	192.106	1.966	208.335	2.118	221.682	-0.761	235.181	3.227	246.184	-1.767	259.571	-3.52731	271.654	-4.81703	284.695	-1.278	295.687	2.01488	306.945	0.799	314.76	1.049	320.883	1.214	329.033	0.761	336.592	1.096	345.538	0.934
5.49135	-4.3676	32.7444	-2.014	55.6675	3.85105	72.6713	4.45543	86.415	-3.919	101.351	5.136	116.49	5.037	135.949	-2.046	155.337	1.18014	173.686	2.70357	192.116	2.31796	208.345	2.512	221.692	-1.102	235.191	3.4	246.194	-1.607	259.581	-3.54784	271.664	-3.756	284.705	-0.287	295.698	1.422	306.955	0.367	314.77	1.291	320.893	1.302	329.043	0.774	336.603	1.174	345.548	0.886
5.59323	-4.3676	32.7546	-2.0547	55.6776	3.89658	72.6815	4.49657	86.4251	-3.905	101.361	5.151	116.5	4.989	135.959	-1.776	155.347	0.92208	173.696	2.93532	192.126	2.72216	208.356	2.873	221.702	-1.368	235.201	3.311	246.204	-1.064	259.591	-2.756	271.674	-1.235	284.715	1.078	295.708	0.762	306.966	0.159	314.78	1.306	320.903	1.162	329.053	0.926	336.613	1.059	345.558	0.925
5.69511	-4.3489	32.7647	-2.0811	55.6878	3.9347	72.6917	4.54183	86.4353	-3.893	101.371	5.165	116.51	4.953	135.97	-1.549	155.357	0.60078	173.706	3.17119	192.136	3.06067	208.366	3.112	221.712	-1.502	235.211	2.991	246.214	-0.282	259.601	-1.012	271.684	1.831	284.725	2.392	295.718	0.15911	306.976	0.371	314.79	1.102	320.913	0.884	329.063	1.157	336.623	0.885	345.568	1.04418
5.79699	-4.3401	32.7749	-2.1185	55.698	3.97706	72.7018	4.58297	86.4455	-3.86	101.381	5.165	116.521	4.907	135.98	-1.281	155.368	0.32028	173.716	3.38955	192.146	3.37393	208.376	3.291	221.722	-1.428	235.221	2.465	246.225	0.707	259.612	1.078	271.695	4.627	284.735	3.23	295.728	-0.15002	306.986	0.801	314.8	0.774	320.923	0.676	329.074	1.254	336.633	0.813	345.578	1.06708
5.89888	-4.3137	32.7851	-2.1625	55.7082	4.02682	72.712	4.61589	86.4557	-3.837	101.391	5.165	116.531	4.856	135.99	-0.974	155.378	0.0306	173.726	3.60585	192.157	3.59119	208.386	3.402	221.732	-1.142	235.232	1.734	246.235	1.726	259.622	3.103	271.705	6.608	284.746	3.363	295.738	-0.02422	306.996	1.295	314.81	0.551	320.933	0.647	329.084	1.13	336.643	0.869	345.589	0.986
6.00076	-4.3005	32.7953	-2.2164	55.7184	4.05859	72.7222	4.65189	86.4659	-3.798	101.402	5.165	116.541	4.795	136	-0.721	155.388	-0.2703	173.737	3.81185	192.167	3.75287	208.396	3.407	221.743	-0.728	235.242	0.947	246.245	2.677	259.632	4.686	271.715	6.88514	284.756	2.72	295.749	0.567	307.006	1.616	314.821	0.546	320.944	0.812	329.094	0.897	336.654	1.033	345.599	0.90865
6.10264	-4.2356	32.8055	-2.2637	55.7286	4.09247	72.7324	4.67246	86.4761	-3.75	101.412	5.182	116.551	4.725	136.01	-0.474	155.398	-0.60282	173.747	3.96841	192.177	3.90192	208.407	3.322	221.753	-0.14	235.252	0.222	246.255	3.334	259.642	5.34114	271.725	5.909	284.766	1.517	295.759	1.18	307.017	1.631	314.831	0.756	320.954	1.061	329.104	0.74	336.664	1.19	345.609	1.011
6.20452	-4.0695	32.8157	-2.3121	55.7388	4.11153	72.7426	4.68274	86.4863	-3.698	101.422	5.189	116.561	4.653	136.021	-0.209	155.408	-0.85476	173.757	4.09716	192.187	4.00802	208.417	3.167	221.763	0.536	235.262	-0.455	246.265	3.703	259.652	5.26782	271.735	3.491	284.776	0.097	295.769	1.7233	307.027	1.34	314.841	1.098	320.964	1.256	329.114	0.739	336.674	1.155	345.619	1.094
6.3064	-3.8462	32.8259	-2.3748	55.749	4.14859	72.7528	4.68274	86.4965	-3.652	101.432	5.189	116.572	4.576	136.031	0.037	155.419	-1.12098	173.767	4.21046	192.197	3.68213	208.427	2.927	221.773	1.254	235.272	-0.954	246.275	3.655	259.663	4.381	271.746	0.467	284.786	-1.058	295.779	2.0203	307.037	0.872	314.851	1.367	320.974	1.221	329.125	0.886	336.684	0.969	345.629	1.076
6.40828	-3.5316	32.8361	-2.4342	55.7591	4.18142	72.763	4.68891	86.5066	-3.585	101.442	5.188	116.582	4.471	136.041	0.299	155.429	-1.39026	173.777	4.32685	192.208	3.33856	208.437	2.598	221.783	1.901	235.283	-1.25	246.286	3.201	259.673	2.674	271.756	-2.478	284.796	-1.592	295.789	1.79546	307.047	0.474	314.861	1.404	320.984	0.984	329.135	1.115	336.694	0.825	345.639	0.966
6.51016	-3.1268	32.8462	-2.5024	55.7693	4.21742	72.7732	4.70846	86.5168	-3.522	101.453	5.185	116.592	4.35	136.051	0.576	155.439	-1.6422	173.788	4.45457	192.218	3.11373	208.447	2.209	221.794	2.476	235.293	-1.363	246.296	2.494	259.683	0.609	271.766	-4.536	284.807	-1.322	295.8	1.054	307.057	0.32	314.872	1.204	320.995	0.739	329.145	1.231	336.705	0.804	345.65	0.899
6.61204	-2.4294	32.8564	-2.5805	55.7795	4.2333	72.7834	4.70846	86.527	-3.468	101.463	5.164	116.602	4.233	136.061	0.838	155.449	-1.9023	173.798	4.56478	192.228	2.77268	208.457	1.797	221.804	2.953	235.303	-1.254	246.306	1.475	259.693	-1.406	271.776	-5.09025	284.817	-0.36	295.81	0.421	307.068	0.482	314.882	0.831	321.005	0.605	329.155	1.121	336.715	0.902	345.66	0.955
6.71392	-1.82	32.8666	-2.6663	55.7897	4.24389	72.7935	4.7136	86.5372	-3.405	101.473	5.137	116.612	4.107	136.071	1.112	155.459	-2.06754	173.808	4.65027	192.238	2.43669	208.468	1.366	221.814	3.223	235.313	-0.956	246.316	0.409	259.703	-2.973	271.786	-4.37	284.827	0.992	295.82	-0.05055	307.078	0.847	314.892	0.527	321.015	0.708	329.165	0.905	336.725	1.088	345.67	1.06213
6.8158	-1.0951	32.8768	-2.7301	55.7999	4.26613	72.8037	4.73211	86.5474	-3.327	101.483	5.099	116.622	3.97	136.082	1.344	155.469	-2.29908	173.818	4.71104	192.248	2.1108	208.478	0.884	221.824	3.33	235.323	-0.453	246.326	-0.586	259.714	-3.52731	271.797	-2.208	284.837	2.302	295.83	-0.13832	307.088	1.294	314.902	0.452	321.025	0.943	329.176	0.769	336.735	1.18	345.68	1.014
6.91768	-0.4428	32.887	-2.7653	55.8101	4.28836	72.8139	4.73623	86.5576	-3.242	101.493	5.062	116.633	3.811	136.092	1.597	155.48	-2.52144	173.828	4.77799	192.258	1.757	208.488	0.361	221.834	3.268	235.334	0.232	246.337	-1.334	259.724	-3.53318	271.807	0.757	284.847	3.143	295.84	0.229	307.098	1.528	314.912	0.61	321.035	1.214	329.186	0.777	336.745	1.079	345.69	0.924
7.01956	0.27	32.8972	-2.7807	55.8203	4.30848	72.8241	4.75783	86.5678	-3.148	101.503	5.024	116.643	3.652	136.102	1.851	155.49	-2.7336	173.839	4.83773	192.269	1.397	208.498	-0.127	221.845	3.07	235.344	0.938	246.347	-1.822	259.734	-2.655	271.817	3.716	284.858	3.298	295.85	0.834	307.108	1.496	314.923	0.944	321.046	1.304	329.196	0.916	336.755	0.902	345.701	0.907
7.12144	0.9223	32.9074	-2.8247	55.8305	4.3286	72.8343	4.7784	86.578	-3.034	101.514	4.991	116.653	3.477	136.112	2.084	155.5	-2.91618	173.849	4.8779	192.279	0.984	208.508	-0.639	221.855	2.753	235.354	1.649	246.357	-1.86	259.744	-0.953	271.827	6.019	284.868	2.693	295.861	1.5	307.118	1.211	314.933	1.284	321.056	1.177	329.206	1.143	336.766	0.812	345.711	0.995
7.22332	1.5086	32.9176	-2.8676	55.8406	4.33919	72.8445	4.79383	86.5881	-2.88	101.524	4.93	116.663	3.311	136.122	2.313	155.51	-3.06612	173.859	4.91292	192.289	0.564	208.519	-1.048	221.865	2.347	235.364	2.336	246.367	-1.467	259.754	1.092	271.837	6.92747	284.878	1.53	295.871	1.933	307.129	0.758	314.943	1.398	321.066	0.889	329.216	1.243	336.776	0.857	345.721	1.075
7.3252	2.1114	32.9278	-2.8929	55.8508	4.36036	72.8547	4.80514	86.5983	-2.737	101.534	4.86	116.673	3.146	136.133	2.548	155.52	-3.21912	173.869	4.9397	192.299	0.133	208.529	-1.414	221.875	1.882	235.374	2.86	246.377	-0.735	259.764	3.062	271.847	6.471	284.888	0.147	295.881	2.00805	307.139	0.424	314.953	1.292	321.076	0.66	329.227	1.119	336.786	1.013	345.731	1.063
7.42708	2.5987	32.9379	-2.9303	55.861	4.37307	72.8649	4.82469	86.6085	-2.621	101.544	4.782	116.684	2.977	136.143	2.78	155.531	-3.3507	173.879	4.96957	192.309	-0.271	208.539	-1.647	221.885	1.407	235.384	3.174	246.388	0.26	259.775	4.613	271.858	4.377	284.898	-0.962	295.891	1.575	307.149	0.345	314.963	0.967	321.086	0.61	329.237	0.89	336.796	1.173	345.741	0.972
7.52896	3.1333	32.9481	-2.9589	55.8712	4.39531	72.8751	4.84526	86.6187	-2.51	101.554	4.69	116.694	2.794	136.153	2.966	155.541	-3.49248	173.889	4.98811	192.32	-0.676	208.549	-1.786	221.896	0.93	235.395	3.256	246.398	1.338	259.785	5.32061	271.868	1.508	284.909	-1.495	295.901	0.896	307.159	0.555	314.973	0.654	321.096	0.773	329.247	0.743	336.806	1.162	345.752	0.92196
7.63084	3.6305	32.9583	-2.9952	55.8814	4.40589	72.8852	4.85657	86.6289	-2.399	101.565	4.586	116.704	2.604	136.163	3.127	155.551	-3.62712	173.9	4.99223	192.33	-1.074	208.559	-1.808	221.906	0.444	235.405	3.124	246.408	2.426	259.795	5.25316	271.878	-1.556	284.919	-1.214	295.912	0.198	307.169	0.969	314.984	0.53	321.107	1.032	329.257	0.744	336.817	0.986	345.762	1.01
7.73272	4.1112	32.9685	-3.0634	55.8916	4.42495	72.8954	4.86789	86.6391	-2.272	101.575	4.485	116.714	2.401	136.173	3.338	155.561	-3.6873	173.91	4.98708	192.34	-1.495	208.57	-1.73	221.916	-0.02	235.415	2.791	246.418	3.228	259.805	4.329	271.888	-3.969	284.929	-0.28	295.922	-0.252	307.18	1.399	314.994	0.626	321.117	1.252	329.267	0.89	336.827	0.834	345.772	1.068
7.8346	4.5424	32.9787	-3.1525	55.9018	4.43554	72.9056	4.86789	86.6493	-2.039	101.585	4.365	116.724	2.165	136.184	3.519	155.571	-3.78012	173.92	4.95824	192.35	-1.83	208.58	-1.536	221.926	-0.522	235.425	2.257	246.428	3.75	259.815	2.665	271.898	-5.142	284.939	1.024	295.932	-0.26	307.19	1.62	315.004	0.903	321.127	1.256	329.277	1.116	336.837	0.801	345.782	1.012
7.93648	4.8207	32.9889	-3.2229	55.912	4.43554	72.9158	4.86686	86.6595	-1.815	101.595	4.245	116.735	1.942	136.194	3.669	155.582	-3.84744	173.93	4.92013	192.36	-1.99688	208.59	-1.264	221.936	-0.911	235.435	1.537	246.439	3.846	259.826	0.656	271.909	-4.767	284.949	2.273	295.942	0.189	307.2	1.524	315.014	1.224	321.137	1.044	329.288	1.24	336.847	0.895	345.792	0.915
8.03836	5.0275	32.9991	-3.2713	55.9222	4.43554	72.926	4.86789	86.6697	-1.655	101.605	4.141	116.745	1.734	136.204	3.767	155.592	-3.87498	173.94	4.87275	192.371	-2.15603	208.6	-0.897	221.946	-1.211	235.446	0.795	246.449	3.492	259.836	-1.328	271.919	-2.996	284.959	3.051	295.952	0.893	307.21	1.171	315.024	1.353	321.147	0.789	329.298	1.137	336.857	1.082	345.802	0.898
8.14024	5.1529	33.0093	-3.3175	55.9323	4.43554	72.9362	4.88331	86.6798	-1.471	101.616	4.027	116.755	1.54	136.214	3.896	155.602	-3.91476	173.951	4.80374	192.381	-2.26466	208.61	-0.487	221.957	-1.437	235.456	0.094	246.459	2.806	259.846	-2.87	271.929	-0.219	284.97	3.161	295.963	1.616	307.22	0.68	315.035	1.26	321.158	0.628	329.308	0.915	336.868	1.19	345.813	0.984
8.24212	5.18908	33.0194	-3.3802	55.9425	4.4366	72.9464	4.89154	86.69	-1.336	101.626	3.897	116.765	1.293	136.224	4.011	155.612	-3.9525	173.961	4.71516	192.391	-2.34298	208.62	-0.045	221.967	-1.484	235.466	-0.578	246.469	1.838	259.856	-3.53318	271.939	2.825	284.98	2.549	295.967	2.01488	307.231	0.327	315.045	0.954	321.168	0.695	329.318	0.773	336.878	1.095	345.823	1.058
8.344	5.19195	33.0296	-3.477	55.9527	4.46201	72.9565	4.89154	86.7002	-1.162	101.636	3.784	116.775	1.096	136.234	4.119	155.622	-3.99024	173.971	4.59465	192.401	-2.4415	208.631	0.456	221.977	-1.314	235.476	-1.046	246.479	0.699	259.866	-3.53318	271.949	5.369	284.99	1.414	295.982	2.01488	307.241	0.241	315.055	0.637	321.178	0.91	329.328	0.772	336.888	0.915	345.833	1.016
8.44589	5.19118	33.0398	-3.5463	55.9629	4.47578	72.9667	4.89154	86.7104	-0.977	101.646	3.643	116.785	0.876	136.245	4.201	155.632	-4.00452	173.981	4.45457	192.411	-2.4895	208.641	0.929	221.987	-0.972	235.486	-1.348	246.489	-0.352	259.877	-2.629	271.96	6.945	285	0.103	295.993	1.618	307.251	0.52	315.065	0.494	321.188	1.178	329.339	0.909	336.898	0.814	345.843	0.94
8.54777	5.19944	33.05	-3.587	55.9731	4.50119	72.9769	4.89154	86.7206	-0.814	101.656	3.472	116.796	0.66	136.255	4.283	155.643	-4.00248	173.991	4.30728	192.422	-2.54508	208.651	1.454	221.997	-0.485	235.497	-1.457	246.5	-1.197	259.887	-0.976	271.97	6.843	285.01	-0.926	296.003	0.887	307.261	0.963	315.075	0.591	321.198	1.282	329.349	1.127	336.908	0.844	345.853	0.945
8.64965	5.1959	33.0602	-3.6321	55.9833	4.5319	72.9871	4.89154	86.7308	-0.617	101.666	3.29	116.806	0.448	136.265	4.368	155.653	-3.98004	174.002	4.14351	192.432	-2.52992	208.661	1.89	222.008	0.172	235.507	-1.276	246.51	-1.787	259.897	1.032	271.98	5.107	285.021	-1.395	296.014	0.17	307.271	1.419	315.086	0.88	321.209	1.177	329.359	1.239	336.918	0.987	345.864	1.045
8.75153	5.19141	33.0704	-3.675	55.9935	4.56155	72.9973	4.89154	86.741	-0.449	101.677	3.11	116.816	0.246	136.275	4.44	155.663	-3.9423	174.012	3.95708	192.442	-2.4996	208.671	2.269	222.018	0.855	235.517	-0.9	246.52	-1.931	259.907	2.982	271.99	2.439	285.031	-1.04	296.024	-0.272	307.281	1.652	315.096	1.233	321.219	0.9	329.369	1.127	336.929	1.155	345.874	1.08
8.85341	5.20426	33.0806	-3.7069	56.0037	4.60602	73.0075	4.89154	86.7512	-0.258	101.687	2.929	116.826	0.032	136.285	4.515	155.673	-3.90864	174.022	3.74181	192.452	-2.47434	208.682	2.662	222.028	1.568	235.527	-0.311	246.53	-1.651	259.917	4.529	272	-0.636	285.041	-0.107	296.034	-0.257	307.292	1.554	315.106	1.411	321.229	0.671	329.379	0.896	336.939	1.164	345.884	1.025
8.95529	5.20426	33.0907	-3.7289	56.0138	4.64202	73.0177	4.86686	86.7613	-0.073	101.697	2.753	116.836	-0.189	136.296	4.579	155.683	-3.83418	174.032	3.53993	192.462	-2.38845	208.692	2.987	222.038	2.181	235.537	0.435	246.54	-0.97	259.927	5.326	272.01	-3.317	285.051	1.157	296.044	0.202	307.302	1.196	315.116	1.35	321.239	0.611	329.39	0.749	336.949	1.004	345.894	0.927
9.05717	5.20683	33.1009	-3.7509	56.024	4.68226	73.0279	4.86171	86.7715	0.141	101.707	2.566	116.847	-0.389	136.306	4.642	155.694	-3.7383	174.042	3.28449	192.472	-2.32024	208.702	3.184	222.048	2.732	235.547	1.206	246.551	-0.037	259.938	5.256	272.021	-4.892	285.061	2.323	296.054	0.91	307.312	0.698	315.126	1.06	321.249	0.765	329.4	0.749	336.959	0.843	345.904	0.922
9.15905	5.20876	33.1111	-3.7927	56.0342	4.70343	73.0381	4.84114	86.7817	0.275	101.717	2.346	116.857	-0.576	136.316	4.704	155.704	-3.65364	174.052	3.02699	192.483	-2.18887	208.712	3.348	222.059	3.111	235.558	1.958	246.561	1.034	259.948	4.34	272.031	-4.992	285.072	3.009	296.064	1.61	307.322	0.348	315.136	0.698	321.259	1.026	329.41	0.896	336.969	0.806	345.915	1.009
9.26093	5.21197	33.1213	-3.8136	56.0444	4.72673	73.0482	4.81543	86.7919	0.428	101.728	2.141	116.867	-0.76	136.326	4.757	155.714	-3.52512	174.063	2.76537	192.493	-1.90341	208.722	3.415	222.069	3.309	235.568	2.627	246.571	2.131	259.958	2.717	272.041	-3.628	285.082	3.029	296.075	2.006	307.332	0.264	315.147	0.488	321.27	1.261	329.42	1.127	336.98	0.888	345.925	1.056
9.36281	5.21518	33.1315	-3.8356	56.0546	4.74049	73.0584	4.79897	86.8021	0.624	101.738	1.921	116.877	-0.973	136.336	4.801	155.724	-3.37722	174.073	2.49139	192.503	-1.57752	208.733	3.39	222.079	3.334	235.578	3.081	246.581	3.012	259.968	0.73	272.051	-1.107	285.092	2.374	296.085	1.974	307.343	0.529	315.157	0.516	321.28	1.283	329.43	1.245	336.99	1.072	345.935	0.984
9.46469	5.2068	33.1417	-3.8598	56.0648	4.74155	73.0686	4.77634	86.8123	0.812	101.748	1.699	116.887	-1.214	136.347	4.842	155.734	-3.24156	174.083	2.16076	192.513	-1.289	208.743	3.288	222.089	3.201	235.588	3.296	246.591	3.603	259.978	-1.239	272.061	1.932	285.102	1.226	296.095	1.532	307.353	0.963	315.167	0.764	321.29	1.083	329.44	1.15	337	1.19	345.945	0.905
9.56657	5.2068	33.1519	-3.8928	56.075	4.7532	73.0788	4.74137	86.8225	1.004	101.758	1.522	116.898	-1.375	136.357	4.87	155.745	-3.12324	174.093	1.86927	192.523	-0.875	208.753	3.115	222.099	2.947	235.598	3.277	246.602	3.828	259.989	-2.791	272.072	4.67	285.112	-0.038	296.105	0.826	307.363	1.393	315.177	1.116	321.3	0.813	329.451	0.917	337.01	1.106	345.955	0.933
9.66845	5.2068	33.1621	-3.9522	56.0852	4.7532	73.089	4.70743	86.8327	1.206	101.768	1.31	116.908	-1.563	136.367	4.884	155.755	-2.97228	174.103	1.59014	192.534	-0.432	208.763	2.857	222.109	2.578	235.609	3.036	246.612	3.597	259.999	-3.599	272.082	6.571	285.122	-0.964	296.115	0.168	307.373	1.601	315.187	1.356	321.31	0.628	329.461	0.771	337.02	0.926	345.965	1.037
9.77033	5.2068	33.1723	-4.005	56.0954	4.77861	73.0992	4.67657	86.8428	1.379	101.779	1.087	116.918	-1.75	136.377	4.903	155.765	-2.80398	174.114	1.25951	192.544	-0.007	208.773	2.508	222.12	2.148	235.619	2.587	246.622	3.001	260.009	-3.556	272.092	7.043	285.133	-1.329	296.126	-0.197	307.383	1.493	315.198	1.364	321.321	0.669	329.471	0.765	337.031	0.814	345.976	1.078
9.87221	5.2068	33.1825	-4.0523	56.1055	4.7945	73.1094	4.64469	86.853	1.544	101.789	0.904	116.928	-1.989	136.387	4.908	155.775	-2.601	174.124	0.94021	192.554	0.429	208.784	2.123	222.13	1.658	235.629	1.942	246.632	2.153	260.019	-2.658	272.102	5.714	285.143	-0.894	296.136	-0.124	307.394	1.141	315.208	1.139	321.331	0.872	329.481	0.897	337.041	0.832	345.986	1.01
9.97409	5.1804	33.1926	-4.0721	56.1157	4.81461	73.1196	4.60869	86.8632	1.754	101.799	0.683	116.938	-2.177	136.397	4.908	155.785	-2.32764	174.134	0.6034	192.564	0.842	208.794	1.697	222.14	1.198	235.639	1.177	246.642	1.05	260.029	-1.033	272.112	3.281	285.153	0.084	296.146	0.357	307.404	0.668	315.218	0.793	321.341	1.14	329.491	1.12	337.051	0.969	345.996	0.932
10.076	5.154	33.2028	-4.0952	56.1259	4.84426	73.1298	4.56137	86.8734	1.915	101.809	0.488	116.949	-2.311	136.408	4.908	155.796	-2.08692	174.144	0.30779	192.574	1.248	208.804	1.261	222.15	0.71	235.649	0.456	246.652	0.005	260.04	0.95	272.123	0.268	285.163	1.344	296.156	1.034	307.414	0.369	315.228	0.558	321.351	1.277	329.502	1.242	337.061	1.147	346.006	0.964
10.1778	5.1419	33.213	-4.1227	56.1361	4.87497	73.1399	4.50686	86.8836	2.06	101.819	0.28	116.959	-2.449	136.418	4.908	155.806	-1.84008	174.154	-0.05477	192.585	1.647	208.814	0.761	222.16	0.231	235.66	-0.225	246.663	-0.903	260.05	2.909	272.133	-2.603	285.173	2.446	296.166	1.661	307.424	0.333	315.238	0.549	321.361	1.194	329.512	1.127	337.071	1.178	346.016	1.048
10.2797	5.1155	33.2232	-4.137	56.1463	4.90991	73.1501	4.45234	86.8938	2.221	101.829	0.079	116.969	-2.605	136.428	4.904	155.816	-1.58406	174.165	-0.34729	192.595	1.986	208.824	0.246	222.171	-0.25	235.67	-0.808	246.673	-1.563	260.06	4.472	272.143	-4.545	285.184	3.04	296.177	1.958	307.434	0.598	315.249	0.752	321.372	0.932	329.522	0.905	337.081	1.023	346.027	1.06
10.3816	5.1155	33.2334	-4.1645	56.1565	4.93532	73.1603	4.3824	86.904	2.362	101.84	-0.135	116.979	-2.735	136.438	4.876	155.826	-1.31478	174.175	-0.65423	192.605	2.274	208.834	-0.264	222.181	-0.713	235.68	-1.174	246.683	-1.874	260.07	5.302	272.153	-5.102	285.194	2.96	296.187	1.843	307.444	1.036	315.259	1.079	321.382	0.701	329.532	0.754	337.092	0.856	346.037	0.973
10.4835	5.1155	33.2436	-4.1887	56.1667	4.95332	73.1705	4.29909	86.9142	2.548	101.85	-0.333	116.989	-2.852	136.448	4.847	155.836	-1.0251	174.185	-0.96632	192.615	2.546	208.845	-0.75	222.191	-1.056	235.69	-1.371	246.693	-1.746	260.08	5.272	272.163	-4.133	285.204	2.222	296.197	1.345	307.455	1.428	315.269	1.332	321.392	0.611	329.542	0.752	337.102	0.804	346.047	0.9
10.5854	5.0902	33.2538	-4.2129	56.1769	4.96921	73.1807	4.22194	86.9244	2.727	101.86	-0.501	116.999	-3.013	136.459	4.806	155.846	-0.74664	174.195	-1.2094	192.625	2.87878	208.855	-1.157	222.201	-1.315	235.7	-1.348	246.703	-1.196	260.09	4.383	272.173	-1.908	285.214	1.038	296.207	0.656	307.465	1.598	315.279	1.356	321.402	0.756	329.553	0.897	337.112	0.877	346.057	0.935
10.6873	5.077	33.264	-4.2459	56.187	4.98297	73.1909	4.14274	86.9346	2.852	101.87	-0.68	117.01	-3.145	136.469	4.761	155.857	-0.44064	174.205	-1.49368	192.635	3.3234	208.865	-1.497	222.211	-1.481	235.71	-1.097	246.714	-0.386	260.101	2.783	272.184	1.054	285.224	-0.2	296.217	0.075	307.475	1.451	315.289	1.156	321.412	1.006	329.563	1.128	337.122	1.056	346.067	1.028
10.7891	5.077	33.2741	-4.2679	56.1972	4.99462	73.2011	4.08206	86.9447	2.979	101.88	-0.875	117.02	-3.279	136.479	4.688	155.867	-0.14586	174.215	-1.75118	192.646	3.61392	208.875	-1.706	222.222	-1.422	235.721	-0.665	246.724	0.638	260.111	0.81	272.194	3.94	285.235	-1.069	296.227	-0.169	307.485	1.066	315.299	0.804	321.422	1.252	329.573	1.246	337.132	1.186	346.078	1.047
10.891	5.0242	33.2843	-4.3009	56.2074	4.99462	73.2113	3.98126	86.9549	3.093	101.891	-1.041	117.03	-3.423	136.489	4.604	155.877	0.17238	174.226	-1.99735	192.656	3.8615	208.885	-1.808	222.232	-1.16	235.731	-0.008	246.734	1.702	260.121	-1.166	272.204	6.108	285.245	-1.333	296.238	0.007	307.495	0.598	315.31	0.542	321.433	1.287	329.583	1.147	337.143	1.124	346.088	0.973
10.9929	4.9912	33.2945	-4.3284	56.2176	4.99462	73.2214	3.88354	86.9651	3.23	101.901	-1.253	117.04	-3.514	136.499	4.495	155.887	0.46104	174.236	-2.21777	192.666	3.98781	208.896	-1.8	222.242	-0.77	235.741	0.709	246.744	2.686	260.131	-2.741	272.214	7.075	285.255	-0.795	296.248	0.548	307.506	0.308	315.32	0.503	321.443	1.103	329.593	0.919	337.153	0.943	346.098	0.921
11.0948	4.945	33.3047	-4.3383	56.2278	4.99462	73.2316	3.792	86.9753	3.341	101.911	-1.38	117.05	-3.592	136.51	4.382	155.897	0.71808	174.246	-2.4763	192.676	3.91707	208.906	-1.684	222.252	-0.198	235.751	1.452	246.754	3.365	260.141	-3.581	272.224	6.204	285.265	0.243	296.258	1.227	307.516	0.312	315.33	0.695	321.453	0.827	329.603	0.767	337.163	0.821	346.108	0.975
11.1967	4.8768	33.3149	-4.3625	56.238	4.99462	73.2418	3.69326	86.9855	3.447	101.921	-1.57	117.061	-3.663	136.52	4.27	155.908	1.01694	174.256	-2.70496	192.686	3.77055	208.916	-1.463	222.262	0.477	235.761	2.177	246.765	3.755	260.152	-3.562	272.235	4.043	285.275	1.517	296.268	1.777	307.526	0.62	315.34	1.034	321.463	0.627	329.614	0.753	337.173	0.826	346.118	1.067
11.2985	4.8207	33.3251	-4.3856	56.2482	5.00097	73.252	3.58731	86.9957	3.567	101.931	-1.803	117.071	-3.728	136.53	4.152	155.918	1.29846	174.266	-2.88624	192.697	3.60634	208.926	-1.153	222.272	1.192	235.772	2.764	246.775	3.706	260.162	-2.697	272.245	1.154	285.286	2.572	296.278	1.971	307.536	1.083	315.35	1.332	321.473	0.644	329.624	0.889	337.183	0.951	346.128	1.063
11.4004	4.7195	33.3353	-4.3867	56.2584	5.00838	73.2622	3.46903	87.0059	3.673	101.942	-1.965	117.081	-3.781	136.54	3.998	155.928	1.58304	174.277	-3.04486	192.707	3.36888	208.936	-0.778	222.283	1.855	235.782	3.144	246.785	3.24	260.172	-1.089	272.255	-1.841	285.296	3.103	296.289	1.748	307.546	1.48	315.361	1.408	321.484	0.844	329.634	1.107	337.194	1.128	346.139	0.974
11.5023	4.5512	33.3455	-4.3988	56.2685	5.00733	73.2724	3.34251	87.0161	3.774	101.952	-2.107	117.091	-3.846	136.55	3.824	155.938	1.85844	174.287	-3.2282	192.717	3.09099	208.947	-0.352	222.293	2.445	235.792	3.286	246.795	2.517	260.182	0.893	272.265	-4.1	285.306	2.926	296.299	1.174	307.557	1.633	315.371	1.25	321.494	1.119	329.644	1.237	337.204	1.176	346.149	0.917
11.6042	4.2718	33.3556	-4.3988	56.2787	5.02639	73.2826	3.20571	87.0262	3.861	101.962	-2.208	117.101	-3.897	136.56	3.673	155.948	2.15016	174.297	-3.36931	192.727	2.9	208.957	0.107	222.303	2.943	235.802	3.206	246.805	1.494	260.192	2.855	272.275	-5.081	285.316	2.11	296.309	0.474	307.567	1.458	315.381	0.895	321.504	1.288	329.654	1.136	337.214	1.037	346.159	0.967
11.7061	3.8582	33.3658	-4.4208	56.2889	5.03274	73.2928	3.06274	87.0364	3.912	101.972	-2.311	117.112	-3.933	136.571	3.501	155.959	2.41638	174.307	-3.50012	192.737	2.684	208.967	0.59	222.313	3.23	235.812	2.907	246.815	0.418	260.203	4.439	272.286	-4.524	285.326	0.882	296.319	-0.059	307.577	1.051	315.391	0.583	321.514	1.229	329.665	0.913	337.224	0.866	346.169	1.051
11.8079	3.3324	33.376	-4.4296	56.2991	5.05286	73.3029	2.92389	87.0466	3.968	101.982	-2.463	117.122	-4.002	136.581	3.318	155.969	2.65098	174.317	-3.59488	192.748	2.422	208.977	1.092	222.323	3.353	235.823	2.405	246.826	-0.581	260.213	5.296	272.296	-2.621	285.336	-0.349	296.329	-0.214	307.587	0.581	315.401	0.485	321.524	0.979	329.675	0.765	337.234	0.805	346.179	1.036
11.9098	2.7296	33.3862	-4.4351	56.3093	5.05815	73.3131	2.77886	87.0568	4.032	101.992	-2.626	117.132	-4.045	136.591	3.113	155.979	2.9172	174.328	-3.67934	192.758	2.084	208.987	1.596	222.334	3.3	235.833	1.701	246.836	-1.326	260.223	5.295	272.306	0.207	285.347	-1.172	296.34	0.075	307.597	0.285	315.412	0.624	321.535	0.735	329.685	0.754	337.245	0.871	346.19	0.94
12.0117	2.0553	33.3964	-4.4252	56.3195	5.05815	73.3233	2.6328	87.067	4.091	102.003	-2.701	117.142	-4.082	136.601	2.915	155.989	3.1467	174.338	-3.73702	192.768	1.772	208.997	1.999	222.344	3.103	235.843	0.941	246.846	-1.815	260.233	4.435	272.316	3.179	285.357	-1.336	296.35	0.687	307.607	0.302	315.422	0.931	321.545	0.62	329.695	0.897	337.255	1.039	346.2	0.903
12.1136	1.2952	33.4066	-4.4252	56.3297	5.05815	73.3335	2.47749	87.0772	4.145	102.013	-2.801	117.152	-4.097	136.611	2.685	155.999	3.35886	174.348	-3.78543	192.778	1.398	209.008	2.394	222.354	2.788	235.853	0.23	246.856	-1.858	260.243	2.844	272.326	5.587	285.367	-0.727	296.36	1.395	307.618	0.626	315.432	1.263	321.555	0.737	329.705	1.12	337.265	1.179	346.21	0.976
12.2155	0.6693	33.4168	-4.4142	56.3399	5.05815	73.3437	2.31806	87.0874	4.187	102.023	-2.923	117.162	-4.097	136.622	2.425	156.009	3.55266	174.358	-3.85959	192.788	0.968	209.018	2.768	222.364	2.373	235.863	-0.453	246.866	-1.473	260.253	0.87	272.337	6.95	285.377	0.375	296.37	1.902	307.628	1.084	315.442	1.387	321.565	0.969	329.716	1.249	337.275	1.134	346.22	1.068
12.3173	0.0522	33.427	-4.3988	56.3501	5.05815	73.3539	2.17611	87.0975	4.219	102.033	-3.025	117.173	-4.118	136.632	2.198	156.02	3.74136	174.368	-3.94508	192.798	0.513	209.028	3.052	222.374	1.919	235.874	-0.973	246.877	-0.751	260.264	-1.111	272.347	6.586	285.387	1.67	296.38	2.011	307.638	1.47	315.452	1.284	321.575	1.222	329.726	1.15	337.285	0.953	346.23	1.052
12.4192	-0.5242	33.4372	-4.3988	56.3602	5.05815	73.3641	2.02594	87.1077	4.259	102.043	-3.136	117.183	-4.132	136.642	1.948	156.03	3.8913	174.378	-3.96053	192.809	0.063	209.038	3.238	222.385	1.438	235.884	-1.291	246.887	0.227	260.274	-2.702	272.357	4.724	285.398	2.683	296.39	1.7	307.648	1.616	315.462	0.969	321.585	1.287	329.736	0.922	337.295	0.822	346.241	0.961
12.5211	-0.9972	33.4473	-4.3988	56.3704	5.05815	73.3743	1.87577	87.1179	4.291	102.054	-3.214	117.193	-4.128	136.652	1.718	156.04	4.04124	174.389	-3.92654	192.819	-0.352	209.048	3.384	222.395	0.972	235.894	-1.445	246.897	1.29	260.284	-3.569	272.367	1.998	285.408	3.163	296.401	1.062	307.658	1.434	315.473	0.65	321.596	1.121	329.746	0.764	337.306	0.819	346.251	0.929
12.623	-1.4779	33.4575	-4.3944	56.3806	5.05815	73.3845	1.74309	87.1281	4.337	102.064	-3.284	117.203	-4.103	136.662	1.426	156.05	4.16976	174.399	-3.88122	192.829	-0.746	209.059	3.425	222.405	0.481	235.904	-1.319	246.907	2.354	260.294	-3.58	272.377	-1.044	285.418	2.905	296.411	0.345	307.669	1.024	315.483	0.523	321.606	0.844	329.756	0.748	337.316	0.937	346.261	1.001
12.7249	-1.9432	33.4677	-4.3856	56.3908	5.05815	73.3946	1.59909	87.1383	4.381	102.074	-3.379	117.213	-4.067	136.673	1.133	156.06	4.29522	174.409	-3.85135	192.839	-1.139	209.069	3.386	222.415	0.02	235.914	-0.997	246.917	3.157	260.304	-2.741	272.387	-3.565	285.428	2.027	296.421	-0.154	307.679	0.564	315.493	0.613	321.616	0.641	329.766	0.885	337.326	1.118	346.271	1.067
12.8267	-2.5108	33.4779	-4.3856	56.401	5.05815	73.4048	1.43657	87.1485	4.424	102.084	-3.428	117.224	-4.047	136.683	0.874	156.071	4.41048	174.419	-3.80191	192.849	-1.528	209.079	3.266	222.425	-0.48	235.924	-0.472	246.928	3.683	260.315	-1.144	272.398	-4.929	285.438	0.755	296.431	-0.251	307.689	0.303	315.503	0.895	321.626	0.638	329.777	1.106	337.336	1.187	346.281	1.038
12.9286	-3.0432	33.4881	-4.3636	56.4112	5.05815	73.415	1.26377	87.1587	4.469	102.094	-3.49	117.234	-4.029	136.693	0.641	156.081	4.53696	174.429	-3.74423	192.86	-1.67099	209.089	3.077	222.435	-0.873	235.935	0.246	246.938	3.807	260.325	0.837	272.408	-4.799	285.449	-0.467	296.441	0.12	307.699	0.35	315.513	1.229	321.636	0.829	329.787	1.239	337.346	1.058	346.291	0.934
13.0305	-3.5833	33.4983	-4.335	56.4214	5.05921	73.4252	1.08583	87.1689	4.522	102.105	-3.576	117.244	-3.984	136.703	0.36	156.091	4.6512	174.44	-3.67831	192.87	-1.84783	209.099	2.795	222.446	-1.181	235.945	0.992	246.948	3.477	260.335	2.807	272.418	-3.249	285.459	-1.258	296.452	0.781	307.709	0.665	315.524	1.373	321.647	1.096	329.797	1.146	337.357	0.878	346.302	0.907
13.1324	-3.965	33.5085	-4.324	56.4316	5.07192	73.4354	0.88629	87.1791	4.56	102.115	-3.637	117.254	-3.919	136.713	0.119	156.101	4.72158	174.45	-3.57119	192.88	-1.9792	209.11	2.422	222.456	-1.399	235.955	1.737	246.958	2.829	260.345	4.417	272.428	-0.623	285.469	-1.346	296.462	1.491	307.72	1.13	315.534	1.305	321.657	1.283	329.807	0.923	337.367	0.806	346.312	0.987
13.2343	-4.2323	33.5187	-4.2932	56.4417	5.07192	73.4456	0.74949	87.1893	4.578	102.125	-3.692	117.264	-3.865	136.724	-0.148	156.111	4.79094	174.46	-3.41154	192.89	-2.04993	209.12	2.03	222.466	-1.471	235.965	2.443	246.968	1.898	260.355	5.292	272.438	2.387	285.479	-0.673	296.472	1.958	307.73	1.485	315.544	1.008	321.667	1.248	329.817	0.772	337.377	0.859	346.322	1.059
13.3361	-4.3005	33.5288	-4.2745	56.4519	5.07192	73.4558	0.62503	87.1994	4.6	102.135	-3.749	117.275	-3.808	136.734	-0.412	156.122	4.86234	174.47	-3.25498	192.9	-2.19645	209.13	1.583	222.476	-1.32	235.975	2.959	246.978	0.786	260.366	5.319	272.449	5	285.489	0.476	296.482	2.01	307.74	1.597	315.554	0.668	321.677	1.007	329.828	0.762	337.387	1.023	346.332	1.017
13.438	-4.3005	33.539	-4.2657	56.4621	5.07192	73.466	0.45017	87.2096	4.619	102.145	-3.806	117.285	-3.729	136.744	-0.684	156.132	4.92456	174.48	-3.09224	192.911	-2.32024	209.14	1.131	222.486	-0.992	235.986	3.243	246.989	-0.26	260.376	4.479	272.459	6.696	285.499	1.779	296.492	1.641	307.75	1.389	315.564	0.495	321.687	0.754	329.838	0.892	337.397	1.173	346.342	0.929
13.5399	-4.2873	33.5492	-4.2569	56.4723	5.07192	73.4761	0.24857	87.2198	4.63	102.155	-3.827	117.295	-3.638	136.754	-0.896	156.142	4.96638	174.491	-2.86564	192.921	-2.37582	209.15	0.613	222.497	-0.529	235.996	3.286	246.999	-1.109	260.386	2.901	272.469	6.859	285.51	2.766	296.503	0.968	307.76	0.962	315.575	0.562	321.698	0.612	329.848	1.118	337.408	1.148	346.353	0.924
13.6418	-4.27853	33.5594	-4.2349	56.4825	5.07192	73.4863	0.07063	87.23	4.641	102.166	-3.827	117.305	-3.535	136.764	-1.152	156.152	5.00208	174.501	-2.68848	192.931	-2.48192	209.16	0.101	222.507	0.114	236.006	3.113	247.009	-1.717	260.396	0.939	272.479	5.334	285.52	3.197	296.513	0.267	307.771	0.519	315.585	0.835	321.708	0.715	329.858	1.244	337.418	0.974	346.363	1.015
13.7437	-4.27661	33.5696	-4.2272	56.4927	5.07086	73.4965	-0.09806	87.2402	4.664	102.176	-3.827	117.315	-3.421	136.774	-1.408	156.162	5.02248	174.511	-2.44746	192.941	-2.50213	209.171	-0.425	222.517	0.793	236.016	2.725	247.019	-1.911	260.406	-1.064	272.489	2.798	285.53	2.874	296.523	-0.181	307.781	0.277	315.595	1.187	321.718	0.939	329.868	1.149	337.428	0.831	346.373	1.073
13.8455	-4.28101	33.5798	-4.2085	56.5029	5.07192	73.5067	-0.24514	87.2504	4.685	102.186	-3.827	117.325	-3.301	136.785	-1.579	156.172	5.0541	174.521	-2.23734	192.951	-2.47182	209.181	-0.878	222.527	1.508	236.026	2.141	247.029	-1.678	260.416	-2.671	272.5	-0.223	285.54	1.945	296.533	-0.204	307.791	0.368	315.605	1.385	321.728	1.204	329.879	0.926	337.438	0.816	346.383	1.028
13.9474	-4.28513	33.59	-4.1909	56.5131	5.06662	73.5169	-0.38503	87.2606	4.697	102.196	-3.827	117.336	-3.178	136.795	-1.833	156.183	5.07654	174.531	-1.951	192.961	-2.37076	209.191	-1.263	222.537	2.135	236.037	1.389	247.04	-1.034	260.427	-3.564	272.51	-2.961	285.55	0.652	296.543	0.213	307.801	0.706	315.615	1.356	321.738	1.284	329.889	0.769	337.448	0.921	346.393	0.939
14.0493	-4.27579	33.6002	-4.1865	56.5232	5.05815	73.5271	-0.57017	87.2708	4.721	102.206	-3.827	117.346	-3.021	136.805	-2.029	156.193	5.11122	174.542	-1.69453	192.972	-2.22172	209.201	-1.565	222.548	2.695	236.047	0.654	247.05	-0.145	260.437	-3.595	272.52	-4.685	285.561	-0.552	296.553	0.884	307.811	1.18	315.625	1.097	321.748	1.147	329.899	0.748	337.458	1.108	346.404	0.931
14.1512	-4.27936	33.6103	-4.1744	56.5334	5.05815	73.5373	-0.71314	87.2809	4.749	102.217	-3.822	117.356	-2.87	136.815	-2.192	156.203	5.13468	174.552	-1.41952	192.982	-1.98677	209.211	-1.74	222.558	3.096	236.057	-0.036	247.06	0.913	260.447	-2.769	272.53	-4.986	285.571	-1.305	296.564	1.564	307.821	1.523	315.636	0.741	321.759	0.877	329.909	0.881	337.469	1.192	346.414	1.019
14.2531	-4.27936	33.6205	-4.1601	56.5436	5.05815	73.5475	-0.84891	87.2911	4.761	102.227	-3.815	117.366	-2.711	136.825	-2.422	156.213	5.13774	174.562	-1.07138	192.992	-1.796	209.222	-1.812	222.568	3.312	236.067	-0.679	247.07	2.006	260.457	-1.193	272.54	-3.785	285.581	-1.318	296.574	1.967	307.832	1.606	315.646	0.517	321.769	0.66	329.919	1.101	337.479	1.073	346.424	1.065
14.355	-4.27853	33.6307	-4.1436	56.5538	5.05815	73.5576	-0.96617	87.3013	4.789	102.237	-3.79	117.376	-2.563	136.836	-2.574	156.223	5.11734	174.572	-0.7562	193.002	-1.467	209.232	-1.767	222.578	3.348	236.077	-1.099	247.08	2.923	260.467	0.789	272.55	-1.408	285.591	-0.604	296.584	1.953	307.842	1.372	315.656	0.528	321.779	0.629	329.929	1.241	337.489	0.892	346.434	0.999
14.4568	-4.27936	33.6409	-4.126	56.564	5.05815	73.5678	-1.08137	87.3115	4.815	102.247	-3.768	117.387	-2.379	136.846	-2.751	156.234	5.0898	174.582	-0.44617	193.012	-1.073	209.242	-1.619	222.588	3.227	236.087	-1.355	247.091	3.549	260.478	2.774	272.561	1.572	285.601	0.575	296.594	1.531	307.852	0.924	315.666	0.761	321.789	0.809	329.94	1.151	337.499	0.806	346.444	0.912
14.5587	-4.26782	33.6511	-4.1205	56.5742	5.05815	73.578	-1.22949	87.3217	4.841	102.257	-3.756	117.397	-2.184	136.856	-2.946	156.244	5.06226	174.592	-0.10421	193.023	-0.634	209.252	-1.384	222.598	2.982	236.098	-1.407	247.101	3.82	260.488	4.393	272.571	4.348	285.612	1.877	296.604	0.843	307.862	0.488	315.676	1.107	321.799	1.076	329.95	0.928	337.509	0.849	346.454	0.921
14.6606	-4.26314	33.6613	-4.1007	56.5844	5.04439	73.5882	-1.39509	87.3319	4.868	102.268	-3.752	117.407	-1.977	136.866	-3.086	156.254	5.02146	174.603	0.21818	193.033	-0.209	209.262	-1.041	222.609	2.62	236.108	-1.207	247.111	3.639	260.498	5.295	272.581	6.33	285.622	2.825	296.615	0.187	307.872	0.251	315.687	1.351	321.81	1.279	329.96	0.777	337.52	1.008	346.465	1.019
14.7625	-4.2752	33.6715	-4.0952	56.5946	5.03274	73.5984	-1.58949	87.3421	4.88	102.278	-3.721	117.417	-1.789	136.876	-3.19	156.264	4.95822	174.613	0.5828	193.043	0.197	209.273	-0.674	222.619	2.186	236.118	-0.82	247.121	3.074	260.508	5.336	272.591	6.994	285.632	3.202	296.625	-0.188	307.883	0.36	315.697	1.367	321.82	1.265	329.97	0.763	337.53	1.169	346.475	1.064
14.8643	-4.2752	33.6817	-4.0765	56.6048	5.03274	73.6086	-1.67897	87.3523	4.901	102.288	-3.679	117.427	-1.551	136.887	-3.309	156.274	4.87866	174.623	0.86605	193.053	0.641	209.283	-0.231	222.629	1.692	236.128	-0.215	247.131	2.253	260.518	4.511	272.601	5.864	285.642	2.822	296.635	-0.126	307.893	0.722	315.707	1.152	321.83	1.033	329.98	0.892	337.54	1.157	346.485	0.998
14.9662	-4.2741	33.6919	-4.0666	56.6149	5.01686	73.6188	-1.80446	87.3624	4.905	102.298	-3.626	117.438	-1.288	136.897	-3.399	156.285	4.77972	174.633	1.15651	193.063	1.039	209.293	0.243	222.639	1.234	236.138	0.516	247.141	1.162	260.529	2.946	272.612	3.554	285.652	1.849	296.645	0.347	307.903	1.204	315.717	0.803	321.84	0.77	329.991	1.111	337.55	0.985	346.495	0.926
15.0681	-4.2741	33.702	-4.0567	56.6251	5.00838	73.629	-1.97931	87.3726	4.928	102.308	-3.575	117.448	-1.044	136.907	-3.533	156.295	4.6665	174.643	1.48302	193.074	1.468	209.303	0.703	222.649	0.744	236.149	1.263	247.152	0.097	260.539	0.989	272.622	0.614	285.662	0.55	296.655	1.025	307.913	1.534	315.727	0.553	321.85	0.612	330.001	1.243	337.56	0.837	346.505	0.95
15.17	-4.2741	33.7122	-4.0567	56.6353	4.99885	73.6392	-2.1048	87.3828	4.928	102.318	-3.537	117.458	-0.827	136.917	-3.69	156.305	4.52064	174.654	1.7776	193.084	1.847	209.313	1.228	222.66	0.265	236.159	2	247.162	-0.843	260.549	-1.019	272.632	-2.288	285.673	-0.626	296.666	1.66	307.923	1.601	315.738	0.528	321.861	0.696	330.011	1.155	337.571	0.811	346.516	1.047
15.2719	-4.2752	33.7224	-4.0567	56.6455	4.98615	73.6493	-2.21383	87.393	4.937	102.329	-3.476	117.468	-0.582	136.927	-3.734	156.315	4.38192	174.664	2.06806	193.094	2.173	209.323	1.714	222.67	-0.202	236.169	2.641	247.172	-1.531	260.559	-2.652	272.642	-4.328	285.683	-1.331	296.676	1.977	307.934	1.354	315.748	0.728	321.871	0.914	330.021	0.926	337.581	0.904	346.526	1.074
15.3737	-4.2488	33.7326	-4.0567	56.6557	4.96921	73.6595	-2.292	87.4032	4.941	102.339	-3.414	117.478	-0.324	136.937	-3.797	156.325	4.233	174.674	2.32659	193.104	2.483	209.334	2.106	222.68	-0.675	236.179	3.072	247.182	-1.878	260.569	-3.556	272.652	-5.046	285.693	-1.28	296.686	1.875	307.944	0.902	315.758	1.059	321.881	1.181	330.031	0.765	337.591	1.09	346.536	0.996
15.4756	-4.2488	33.7428	-4.0567	56.6659	4.95015	73.6697	-2.40309	87.4134	4.941	102.349	-3.35	117.488	-0.099	136.948	-3.86	156.335	4.05246	174.684	2.62323	193.114	2.769	209.344	2.514	222.69	-1.023	236.189	3.272	247.192	-1.793	260.579	-3.604	272.663	-4.233	285.703	-0.516	296.696	1.385	307.954	0.475	315.768	1.332	321.891	1.284	330.042	0.741	337.601	1.191	346.546	0.92
15.5775	-4.2488	33.753	-4.0369	56.6761	4.94379	73.6799	-2.56354	87.4236	4.947	102.359	-3.274	117.499	0.15	136.958	-3.872	156.346	3.86988	174.694	2.86837	193.124	3.008	209.354	2.886	222.7	-1.286	236.2	3.238	247.203	-1.275	260.59	-2.801	272.673	-2.141	285.713	0.685	296.706	0.69	307.964	0.26	315.778	1.38	321.901	1.177	330.052	0.877	337.611	1.089	346.556	0.946
15.6794	-4.2488	33.7632	-4.0303	56.6863	4.93215	73.6901	-2.63143	87.4338	4.964	102.369	-3.176	117.509	0.388	136.968	-3.926	156.356	3.70158	174.705	3.10424	193.135	3.21478	209.364	3.131	222.711	-1.459	236.21	2.99	247.213	-0.484	260.6	-1.23	272.683	0.752	285.724	1.971	296.716	0.08	307.974	0.395	315.788	1.201	321.911	0.906	330.062	1.1	337.621	0.908	346.567	1.035
15.7813	-4.2488	33.7734	-4.0292	56.6964	4.91097	73.7003	-2.67771	87.444	4.954	102.38	-3.107	117.519	0.659	136.978	-3.988	156.366	3.50778	174.715	3.32981	193.145	3.47751	209.374	3.317	222.721	-1.432	236.22	2.534	247.223	0.546	260.61	0.748	272.693	3.654	285.734	2.882	296.727	-0.201	307.984	0.761	315.799	0.849	321.922	0.684	330.072	1.242	337.632	0.81	346.577	1.057
15.8832	-4.2356	33.7835	-4.0226	56.7066	4.88662	73.7105	-2.7816	87.4541	4.941	102.39	-3.026	117.529	0.893	136.988	-4.011	156.376	3.25686	174.725	3.53787	193.155	3.63666	209.385	3.421	222.731	-1.182	236.23	1.885	247.233	1.615	260.62	2.738	272.703	5.892	285.744	3.197	296.737	-0.047	307.995	1.229	315.809	0.569	321.932	0.623	330.082	1.163	337.642	0.841	346.587	0.972
15.985	-4.1839	33.7937	-4.0292	56.7168	4.86756	73.7207	-2.87829	87.4643	4.933	102.4	-2.914	117.539	1.118	136.999	-3.99	156.386	3.00084	174.735	3.74902	193.165	3.74781	209.395	3.428	222.741	-0.804	236.24	1.123	247.243	2.63	260.63	4.368	272.713	6.99	285.754	2.752	296.747	0.493	308.005	1.537	315.819	0.497	321.942	0.791	330.092	0.94	337.652	0.989	346.597	0.902
16.0869	-4.1168	33.8039	-4.0292	56.727	4.8432	73.7309	-2.97806	87.4745	4.918	102.41	-2.767	117.55	1.325	137.009	-3.97	156.397	2.7336	174.745	3.92515	193.175	3.84381	209.405	3.358	222.751	-0.247	236.25	0.402	247.254	3.34	260.641	5.289	272.724	6.306	285.764	1.739	296.757	1.188	308.015	1.574	315.829	0.67	321.952	1.05	330.103	0.784	337.662	1.157	346.607	0.951
16.1888	-4.0365	33.8141	-4.0094	56.7372	4.81461	73.741	-3.13131	87.4847	4.891	102.42	-2.614	117.56	1.567	137.019	-3.951	156.407	2.46024	174.755	4.06935	193.186	3.99791	209.415	3.213	222.762	0.421	236.261	-0.286	247.264	3.756	260.651	5.35	272.734	4.268	285.775	0.434	296.767	1.772	308.025	1.314	315.839	0.99	321.962	1.269	330.113	0.762	337.672	1.165	346.618	1.044
16.2907	-3.8451	33.8243	-4.0028	56.7474	4.79238	73.7512	-3.2496	87.4949	4.873	102.431	-2.451	117.57	1.804	137.029	-3.93	156.417	2.19504	174.766	4.18883	193.196	3.82613	209.425	2.993	222.772	1.13	236.271	-0.859	247.274	3.744	260.661	4.539	272.744	1.45	285.785	-0.703	296.778	2.005	308.035	0.848	315.85	1.306	321.973	1.276	330.123	0.884	337.683	1.003	346.628	1.06
16.3926	-3.5492	33.8345	-4.0028	56.7576	4.75849	73.7614	-3.29897	87.5051	4.849	102.441	-2.266	117.58	2.02	137.039	-3.921	156.427	1.91862	174.776	4.29698	193.206	3.54824	209.436	2.676	222.782	1.799	236.281	-1.218	247.284	3.299	260.671	2.988	272.754	-1.549	285.795	-1.351	296.788	1.811	308.046	0.447	315.86	1.398	321.983	1.062	330.133	1.106	337.693	0.845	346.638	0.979
16.4944	-2.975	33.8447	-4.0028	56.7678	4.72991	73.7716	-3.34834	87.5153	4.816	102.451	-2.124	117.59	2.196	137.05	-3.89	156.437	1.62486	174.786	4.42264	193.236	3.37898	209.446	2.292	222.792	2.403	236.291	-1.424	247.294	2.587	260.681	1.033	272.764	-3.885	285.805	-1.225	296.798	1.254	308.056	0.257	315.87	1.263	321.993	0.796	330.143	1.241	337.703	0.805	346.648	0.921
16.5963	-2.4888	33.8549	-4.0028	56.7779	4.68861	73.7818	-3.38434	87.5255	4.788	102.461	-1.959	117.601	2.376	137.06	-3.848	156.448	1.31376	174.796	4.53285	193.226	3.128	209.456	1.893	222.802	2.911	236.301	-1.376	247.304	1.58	260.692	-0.981	272.775	-5.005	285.815	-0.409	296.808	0.538	308.066	0.422	315.88	0.927	322.003	0.62	330.154	1.155	337.713	0.892	346.658	0.973
16.6982	-1.8365	33.865	-4.0028	56.7881	4.63355	73.792	-3.41726	87.5356	4.754	102.471	-1.762	117.611	2.588	137.07	-3.794	156.458	1.05162	174.806	4.6307	193.237	2.938	209.466	1.46	222.812	3.214	236.312	-1.099	247.315	0.482	260.702	-2.617	272.785	-4.593	285.825	0.814	296.818	-0.031	308.076	0.805	315.89	0.616	322.013	0.679	330.164	0.929	337.723	1.073	346.668	1.055
16.8001	-1.1754	33.8752	-4.0028	56.7983	4.58908	73.8022	-3.44709	87.5458	4.705	102.481	-1.533	117.621	2.809	137.08	-3.729	156.468	0.77724	174.817	4.70177	193.247	2.68	209.476	0.993	222.823	3.352	236.322	-0.64	247.325	-0.528	260.712	-3.543	272.795	-2.807	285.836	2.077	296.829	-0.231	308.086	1.275	315.901	0.505	322.024	0.89	330.174	0.768	337.734	1.181	346.679	1.049
16.902	-0.4692	33.8854	-4.0028	56.8085	4.5499	73.8123	-3.5088	87.556	4.658	102.492	-1.328	117.631	3.005	137.09	-3.652	156.478	0.46002	174.827	4.76666	193.257	2.365	209.486	0.481	222.833	3.318	236.332	0.048	247.335	-1.296	260.722	-3.609	272.805	-0.059	285.846	2.934	296.839	0.016	308.097	1.565	315.911	0.617	322.034	1.163	330.184	0.745	337.744	1.1	346.689	0.959
17.0038	0.27	33.8956	-4.0028	56.8187	4.50331	73.8225	-3.63326	87.5662	4.613	102.502	-1.122	117.641	3.182	137.1	-3.572	156.488	0.17544	174.837	4.82949	193.267	2.002	209.497	-0.017	222.843	3.13	236.342	0.782	247.345	-1.809	260.732	-2.819	272.815	2.92	285.856	3.169	296.849	0.616	308.107	1.567	315.921	0.921	322.044	1.3	330.194	0.877	337.754	0.917	346.699	0.9
17.1057	0.9025	33.9058	-4.0028	56.8289	4.43978	73.8327	-3.74331	87.5764	4.566	102.512	-0.971	117.651	3.347	137.111	-3.48	156.498	-0.1224	174.847	4.87069	193.277	1.663	209.507	-0.544	222.853	2.826	236.352	1.531	247.355	-1.872	260.743	-1.262	272.826	5.382	285.866	2.671	296.859	1.325	308.117	1.284	315.931	1.254	322.054	1.208	330.205	1.102	337.764	0.814	346.709	0.964
17.2076	1.4745	33.916	-4.0028	56.8391	4.38366	73.8429	-3.81223	87.5866	4.512	102.522	-0.76	117.662	3.474	137.121	-3.353	156.509	-0.43044	174.857	4.90056	193.287	1.248	209.517	-0.981	222.863	2.417	236.363	2.259	247.366	-1.52	260.753	0.707	272.836	6.847	285.876	1.625	296.869	1.865	308.127	0.808	315.941	1.39	322.064	0.939	330.215	1.247	337.774	0.834	346.719	1.049
17.3095	2.0278	33.9262	-4.0028	56.8493	4.32648	73.8531	-3.85131	87.5968	4.436	102.532	-0.501	117.672	3.611	137.131	-3.183	156.519	-0.7446	174.868	4.92425	193.298	0.789	209.527	-1.363	222.874	1.968	236.373	2.83	247.376	-0.809	260.763	2.705	272.846	6.654	285.887	0.316	296.879	2.022	308.137	0.409	315.952	1.299	322.075	0.711	330.225	1.17	337.784	0.972	346.73	1.041
17.4114	2.5844	33.9364	-4.0039	56.8595	4.26718	73.8633	-3.86263	87.607	4.345	102.543	-0.248	117.682	3.745	137.141	-2.99	156.529	-0.9792	174.878	4.95824	193.308	0.325	209.537	-1.633	222.884	1.479	236.383	3.181	247.386	0.157	260.773	4.346	272.856	4.914	285.897	-0.78	296.89	1.752	308.147	0.239	315.962	0.989	322.085	0.627	330.235	0.946	337.795	1.149	346.74	0.95
17.5132	3.0838	33.9466	-4.0303	56.8696	4.23012	73.8735	-3.87291	87.6171	4.244	102.553	-0.046	117.692	3.855	137.151	-2.846	156.539	-1.24746	174.888	4.98502	193.318	-0.129	209.548	-1.792	222.894	1.008	236.393	3.296	247.396	1.218	260.783	5.28	272.866	2.256	285.907	-1.369	296.9	1.139	308.158	0.431	315.972	0.661	322.095	0.778	330.245	0.786	337.805	1.175	346.75	0.913
17.6151	3.5678	33.9567	-4.0292	56.8798	4.17824	73.8837	-3.88834	87.6273	4.136	102.563	0.153	117.702	3.928	137.162	-2.713	156.549	-1.51368	174.898	4.99223	193.328	-0.534	209.558	-1.825	222.904	0.519	236.403	3.181	247.406	2.293	260.793	5.364	272.876	-0.775	285.917	-1.162	296.91	0.415	308.168	0.832	315.982	0.512	322.105	1.019	330.256	0.759	337.815	1.026	346.76	0.987
17.717	4.0243	33.9669	-4.0292	56.89	4.11259	73.8939	-3.88834	87.6375	4.033	102.573	0.348	117.713	4.05	137.172	-2.524	156.56	-1.7799	174.908	4.99223	193.338	-0.918	209.568	-1.763	222.914	0.051	236.413	2.851	247.417	3.118	260.804	4.572	272.887	-3.364	285.927	-0.308	296.92	-0.106	308.178	1.3	315.992	0.592	322.115	1.255	330.266	0.877	337.825	0.856	346.77	1.071
17.8189	4.4709	33.9771	-4.0259	56.9002	4.02788	73.904	-3.88834	87.6477	3.923	102.583	0.542	117.723	4.153	137.182	-2.266	156.57	-1.97064	174.918	4.97781	193.349	-1.302	209.578	-1.583	222.924	-0.445	236.424	2.318	247.427	3.66	260.814	3.027	272.897	-4.833	285.938	0.939	296.93	-0.242	308.188	1.576	316.002	0.87	322.125	1.286	330.276	1.097	337.835	0.807	346.781	1.047
17.9208	4.7602	33.9873	-4.0028	56.9104	3.94106	73.9142	-3.91097	87.6579	3.819	102.594	0.775	117.733	4.239	137.192	-2.037	156.58	-2.1624	174.929	4.93661	193.359	-1.649	209.588	-1.32	222.935	-0.852	236.434	1.594	247.437	3.811	260.824	1.078	272.907	-4.841	285.948	2.174	296.941	0.08	308.198	1.561	316.013	1.215	322.136	1.09	330.286	1.239	337.846	0.881	346.791	0.956
18.0226	4.9692	33.9975	-4.0028	56.9206	3.83941	73.9244	-3.92331	87.6681	3.702	102.604	0.981	117.743	4.327	137.202	-1.815	156.59	-2.41128	174.939	4.89335	193.369	-1.907	209.599	-0.949	222.945	-1.161	236.444	0.841	247.447	3.509	260.834	-0.936	272.917	-3.397	285.958	2.976	296.951	0.719	308.209	1.264	316.023	1.387	322.146	0.817	330.296	1.156	337.856	1.057	346.801	0.921
18.1245	5.1672	34.0077	-4.0028	56.9308	3.74729	73.9346	-3.94594	87.6783	3.563	102.614	1.164	117.753	4.388	137.213	-1.604	156.6	-2.60508	174.949	4.82537	193.379	-2.141	209.609	-0.548	222.955	-1.387	236.454	0.138	247.457	2.872	260.844	-2.582	272.927	-0.856	285.968	3.15	296.961	1.431	308.219	0.78	316.033	1.331	322.156	0.63	330.306	0.934	337.866	1.188	346.811	0.994
18.2264	5.26859	34.0179	-4.0028	56.941	3.6414	73.9448	-3.97989	87.6885	3.421	102.624	1.378	117.764	4.444	137.223	-1.327	156.611	-2.80704	174.959	4.72958	193.389	-2.305	209.619	-0.101	222.965	-1.473	236.464	-0.54	247.467	1.966	260.855	-3.53	272.938	2.149	285.978	2.592	296.971	1.92	308.229	0.4	316.043	1.047	322.166	0.665	330.317	0.776	337.876	1.12	346.821	1.064
18.3283	5.30422	34.0281	-4.0083	56.9511	3.55246	73.955	-4.02514	87.6987	3.281	102.634	1.599	117.774	4.499	137.233	-1.03	156.621	-2.9937	174.969	4.60701	193.4	-2.454	209.629	0.398	222.975	-1.336	236.475	-1.017	247.478	0.856	260.865	-3.612	272.948	4.801	285.988	1.499	296.981	2.006	308.239	0.246	316.053	0.704	322.176	0.868	330.327	0.747	337.886	0.935	346.831	1.029
18.4302	5.32044	34.0382	-4.0292	56.9613	3.43916	73.9652	-4.0632	87.7088	3.141	102.644	1.779	117.784	4.557	137.243	-0.793	156.631	-3.1365	174.98	4.46384	193.41	-2.34298	209.639	0.861	222.986	-1.024	236.485	-1.32	247.488	-0.185	260.875	-2.843	272.958	6.574	285.999	0.195	296.992	1.673	308.249	0.457	316.064	0.508	322.187	1.143	330.337	0.878	337.897	0.813	346.842	0.928
18.5321	5.32338	34.0484	-4.0292	56.9715	3.33433	73.9754	-4.09509	87.719	2.992	102.655	2.003	117.794	4.601	137.253	-0.55	156.641	-3.25176	174.99	4.31861	193.42	-2.43897	209.649	1.387	222.996	-0.571	236.495	-1.442	247.498	-1.055	260.885	-1.304	272.968	6.887	286.009	-0.854	297.002	1.023	308.26	0.863	316.074	0.554	322.197	1.3	330.347	1.098	337.907	0.825	346.852	0.91
18.6339	5.32584	34.0586	-4.0347	56.9817	3.23586	73.9856	-4.09817	87.7292	2.819	102.665	2.185	117.804	4.635	137.263	-0.277	156.651	-3.3456	175	4.15484	193.43	-2.48445	209.66	1.834	223.006	0.063	236.505	-1.283	247.508	-1.678	260.895	0.668	272.978	5.49	286.019	-1.385	297.012	0.323	308.27	1.322	316.084	0.807	322.207	1.235	330.357	1.246	337.917	0.955	346.862	0.994
18.7358	5.33248	34.0688	-4.0567	56.9919	3.12997	73.9957	-4.09817	87.7394	2.626	102.675	2.362	117.814	4.681	137.274	-0.007	156.661	-3.46494	175.01	3.97974	193.44	-2.44655	209.67	2.205	223.016	0.737	236.515	-0.945	247.518	-1.897	260.906	2.666	272.989	3.031	286.029	-1.099	297.022	-0.143	308.28	1.576	316.094	1.157	322.217	0.972	330.368	1.177	337.927	1.138	346.872	1.064
18.8377	5.33174	34.079	-4.0567	57.0021	3.01244	74.0059	-4.09817	87.7496	2.432	102.685	2.537	117.825	4.73	137.284	0.225	156.672	-3.5853	175.02	3.77271	193.451	-2.39603	209.68	2.601	223.026	1.454	236.526	-0.397	247.529	-1.701	260.916	4.318	272.999	0.04	286.039	-0.204	297.032	-0.199	308.29	1.532	316.104	1.376	322.227	0.729	330.378	0.95	337.937	1.183	346.882	1.027
18.9396	5.33665	34.0892	-4.0567	57.0123	2.8822	74.0161	-4.1064	87.7598	2.246	102.695	2.698	117.835	4.778	137.294	0.521	156.682	-3.67098	175.031	3.5698	193.461	-2.33792	209.69	2.945	223.037	2.082	236.536	0.325	247.539	-1.081	260.926	5.269	273.009	-2.751	286.05	1.06	297.042	0.185	308.3	1.22	316.115	1.363	322.238	0.627	330.388	0.784	337.947	1.043	346.893	0.938
19.0415	5.33715	34.0994	-4.0567	57.0225	2.7742	74.0263	-4.11463	87.77	2.131	102.706	2.876	117.845	4.811	137.304	0.808	156.692	-3.73524	175.041	3.33187	193.471	-2.169	209.7	3.167	223.047	2.653	236.546	1.065	247.549	-0.209	260.936	5.371	273.019	-4.568	286.06	2.272	297.053	0.841	308.31	0.742	316.125	1.121	322.248	0.752	330.398	0.756	337.958	0.868	346.903	0.931
19.1433	5.33567	34.1096	-4.0567	57.0326	2.6556	74.0365	-4.1352	87.7802	1.996	102.716	3.019	117.855	4.849	137.314	1.091	156.702	-3.78828	175.051	3.07746	193.481	-1.931	209.711	3.344	223.057	3.068	236.556	1.803	247.559	0.841	260.946	4.601	273.029	-5.007	286.07	3.021	297.063	1.525	308.321	0.376	316.135	0.764	322.258	0.992	330.408	0.871	337.968	0.805	346.913	1.018
19.2452	5.34059	34.1198	-4.0567	57.0428	2.51795	74.0467	-4.14446	87.7903	1.75	102.726	3.188	117.865	4.875	137.325	1.326	156.712	-3.83214	175.061	2.81996	193.491	-1.677	209.721	3.428	223.067	3.301	236.566	2.491	247.569	1.928	260.956	3.067	273.039	-3.916	286.08	3.124	297.073	1.949	308.331	0.257	316.145	0.532	322.268	1.236	330.419	1.091	337.978	0.872	346.923	1.068
19.3471	5.3399	34.1299	-4.0567	57.053	2.3803	74.0569	-4.16811	87.8005	1.509	102.736	3.363	117.876	4.901	137.335	1.575	156.723	-3.876	175.071	2.56349	193.501	-1.331	209.731	3.42	223.077	3.353	236.576	2.974	247.58	2.863	260.967	1.121	273.05	-1.619	286.09	2.513	297.083	1.961	308.341	0.496	316.155	0.528	322.278	1.29	330.429	1.238	337.988	1.043	346.933	1.018
19.449	5.3399	34.1401	-4.0567	57.0632	2.24583	74.067	-4.17326	87.8107	1.329	102.746	3.518	117.886	4.917	137.345	1.841	156.733	-3.91476	175.081	2.21329	193.512	-0.94	209.741	3.332	223.088	3.245	236.587	3.239	247.59	3.503	260.977	-0.893	273.06	1.345	286.101	1.382	297.093	1.559	308.351	0.911	316.165	0.746	322.288	1.116	330.439	1.169	337.998	1.182	346.944	0.924
19.5509	5.3399	34.1503	-4.0567	57.0734	2.10712	74.0772	-4.17326	87.8209	1.157	102.757	3.669	117.896	4.937	137.355	2.086	156.743	-3.93312	175.092	1.91356	193.522	-0.505	209.751	3.178	223.098	3.01	236.597	3.266	247.6	3.802	260.987	-2.553	273.07	4.155	286.111	0.085	297.104	0.884	308.361	1.356	316.176	1.09	322.299	0.841	330.449	0.947	338.009	1.134	346.954	0.921
19.6527	5.3399	34.1605	-4.0567	57.0836	1.95782	74.0874	-4.17326	87.8311	1.004	102.767	3.788	117.906	4.948	137.365	2.321	156.753	-3.9117	175.102	1.62825	193.532	-0.116	209.762	2.932	223.108	2.647	236.607	3.068	247.61	3.663	260.997	-3.518	273.08	6.206	286.121	-0.929	297.114	0.219	308.372	1.589	316.186	1.347	322.309	0.642	330.459	0.781	338.019	0.949	346.964	1.008
19.7546	5.3146	34.1707	-4.0567	57.0938	1.83499	74.0976	-4.17326	87.8413	0.786	102.777	3.865	117.916	4.967	137.376	2.57	156.763	-3.88926	175.112	1.31101	193.542	0.329	209.772	2.593	223.118	2.224	236.617	2.669	247.62	3.121	261.007	-3.617	273.09	6.996	286.131	-1.397	297.124	-0.174	308.382	1.516	316.196	1.377	322.319	0.651	330.469	0.748	338.029	0.82	346.974	1.059
19.8565	5.3146	34.1809	-4.0567	57.104	1.72063	74.1078	-4.17326	87.8515	0.585	102.787	3.949	117.927	4.978	137.386	2.801	156.774	-3.85254	175.122	0.99171	193.552	0.739	209.782	2.202	223.128	1.738	236.627	2.071	247.631	2.33	261.018	-2.865	273.101	5.999	286.141	-1.039	297.134	-0.138	308.392	1.183	316.206	1.176	322.329	0.849	330.48	0.872	338.039	0.821	346.984	0.996
19.9584	5.3146	34.1911	-4.0567	57.1142	1.60522	74.118	-4.17326	87.8617	0.424	102.797	4.038	117.937	4.98	137.396	2.989	156.784	-3.80154	175.132	0.63636	193.563	1.18	209.792	1.772	223.138	1.261	236.638	1.313	247.641	1.25	261.028	-1.337	273.111	3.767	286.151	-0.09	297.144	0.317	308.402	0.696	316.216	0.827	322.339	1.122	330.49	1.096	338.049	0.939	346.994	0.914
20.0602	5.2871	34.2013	-4.0567	57.1243	1.46545	74.1282	-4.17326	87.8718	0.247	102.808	4.133	117.947	4.98	137.406	3.176	156.794	-3.74136	175.143	0.32942	193.573	1.581	209.802	1.333	223.149	0.781	236.648	0.584	247.651	0.183	261.038	0.626	273.121	0.862	286.162	1.187	297.155	0.991	308.412	0.344	316.227	0.56	322.35	1.295	330.5	1.24	338.06	1.123	347.005	0.93
20.1621	5.2739	34.2114	-4.0622	57.1345	1.33415	74.1384	-4.164	87.882	0.078	102.818	4.217	117.957	4.968	137.416	3.396	156.804	-3.66894	175.153	-0.02799	193.583	1.965	209.812	0.84	223.159	0.293	236.658	-0.105	247.661	-0.772	261.048	2.629	273.131	-2.075	286.172	2.37	297.165	1.637	308.423	0.255	316.237	0.519	322.36	1.251	330.51	1.177	338.07	1.188	347.015	1.03
20.264	5.2574	34.2216	-4.0699	57.1447	1.18697	74.1486	-4.14446	87.8922	-0.102	102.828	4.292	117.967	4.945	137.426	3.578	156.814	-3.57612	175.163	-0.32978	193.593	2.293	209.823	0.312	223.169	-0.17	236.668	-0.733	247.671	-1.475	261.058	4.288	273.141	-4.201	286.182	3.069	297.175	1.984	308.433	0.514	316.247	0.704	322.37	0.999	330.52	0.954	338.08	1.06	347.025	1.066
20.3659	5.2475	34.2318	-4.0699	57.1549	1.03132	74.1587	-4.13006	87.9024	-0.26	102.838	4.353	117.978	4.916	137.437	3.71	156.825	-3.47718	175.173	-0.59346	193.603	2.631	209.833	-0.189	223.179	-0.651	236.678	-1.139	247.681	-1.867	261.069	5.262	273.152	-5.038	286.192	3.096	297.185	1.903	308.443	0.943	316.257	1.034	322.38	0.747	330.531	0.788	338.09	0.88	347.035	1.002
20.4678	5.22	34.242	-4.0699	57.1651	0.9032	74.1689	-4.11051	87.9126	-0.383	102.848	4.411	117.988	4.889	137.447	3.829	156.835	-3.37416	175.183	-0.91688	193.614	2.909	209.843	-0.696	223.189	-1.003	236.689	-1.387	247.692	-1.815	261.079	5.382	273.162	-4.333	286.202	2.426	297.195	1.43	308.453	1.378	316.267	1.322	322.39	0.613	330.541	0.755	338.1	0.806	347.045	0.925
20.5696	5.2167	34.2522	-4.06	57.1753	0.77931	74.1791	-4.10434	87.9228	-0.633	102.858	4.465	117.998	4.845	137.457	3.969	156.845	-3.24972	175.194	-1.17129	193.624	3.137	209.853	-1.107	223.2	-1.268	236.699	-1.417	247.702	-1.338	261.089	4.623	273.172	-2.331	286.213	1.261	297.205	0.731	308.463	1.599	316.278	1.391	322.401	0.728	330.551	0.869	338.11	0.864	347.056	0.946
20.6715	5.2068	34.2624	-4.0567	57.1855	0.6226	74.1893	-4.07966	87.933	-0.885	102.869	4.515	118.008	4.793	137.467	4.104	156.855	-3.0957	175.204	-1.44939	193.634	3.30572	209.863	-1.458	223.21	-1.453	236.709	-1.187	247.712	-0.565	261.099	3.11	273.182	0.519	286.223	-0.036	297.216	0.101	308.473	1.506	316.288	1.228	322.411	0.956	330.561	1.085	338.121	1.028	347.066	1.041
20.7734	5.1804	34.2726	-4.0567	57.1957	0.49448	74.1995	-4.06629	87.9432	-1.066	102.879	4.56	118.018	4.733	137.477	4.216	156.865	-2.95086	175.214	-1.745	193.644	3.47751	209.874	-1.681	223.22	-1.439	236.719	-0.781	247.722	0.457	261.109	1.17	273.192	3.445	286.233	-1.005	297.226	-0.215	308.484	1.156	316.298	0.879	322.421	1.216	330.571	1.238	338.131	1.179	347.076	1.063
20.8753	5.1617	34.2828	-4.0567	57.2058	0.37694	74.2097	-4.04263	87.9534	-1.168	102.889	4.609	118.028	4.661	137.488	4.301	156.875	-2.7744	175.224	-1.99941	193.654	3.62908	209.884	-1.804	223.23	-1.203	236.729	-0.154	247.732	1.524	261.119	-0.852	273.202	5.753	286.243	-1.398	297.236	-0.088	308.494	0.678	316.308	0.584	322.431	1.281	330.582	1.164	338.141	1.143	347.086	0.986
20.9772	5.1155	34.2929	-4.0567	57.216	0.25623	74.2199	-4.0344	87.9635	-1.302	102.899	4.656	118.039	4.583	137.498	4.405	156.886	-2.50512	175.234	-2.22498	193.664	3.77055	209.894	-1.807	223.24	-0.836	236.739	0.581	247.743	2.558	261.13	-2.522	273.213	6.954	286.253	-0.965	297.246	0.438	308.504	0.337	316.318	0.497	322.441	1.15	330.592	0.949	338.151	0.965	347.096	0.906
21.0791	5.0506	34.3031	-4.0666	57.2262	0.10376	74.2301	-4.01074	87.9737	-1.467	102.909	4.697	118.049	4.489	137.508	4.487	156.896	-2.2491	175.244	-2.47424	193.675	3.97518	209.904	-1.716	223.251	-0.295	236.75	1.334	247.753	3.294	261.14	-3.505	273.223	6.41	286.264	0.021	297.256	1.142	308.514	0.268	316.328	0.645	322.451	0.871	330.602	0.784	338.161	0.825	347.107	0.94
21.1809	5.0055	34.3133	-4.0699	57.2364	-0.02754	74.2403	-3.99634	87.9839	-1.628	102.92	4.726	118.059	4.395	137.518	4.557	156.906	-2.04816	175.255	-2.71629	193.685	3.86907	209.914	-1.511	223.261	0.375	236.76	2.076	247.763	3.739	261.15	-3.612	273.233	4.454	286.274	1.312	297.267	1.754	308.524	0.54	316.339	0.967	322.462	0.667	330.612	0.754	338.172	0.814	347.117	1.037
21.2828	4.9505	34.3235	-4.0699	57.2466	-0.17366	74.2504	-3.96651	87.9941	-1.798	102.93	4.762	118.069	4.282	137.528	4.611	156.916	-1.82274	175.265	-2.9089	193.695	3.70234	209.925	-1.224	223.271	1.076	236.77	2.702	247.773	3.763	261.16	-2.889	273.243	1.688	286.284	2.457	297.277	2.02	308.535	0.978	316.349	1.289	322.472	0.644	330.622	0.87	338.182	0.924	347.127	1.059
21.3847	4.857	34.3337	-4.0699	57.2568	-0.31131	74.2606	-3.93874	88.0043	-1.945	102.94	4.786	118.079	4.166	137.539	4.677	156.926	-1.5606	175.275	-3.0634	193.705	3.55582	209.935	-0.858	223.281	1.753	236.78	3.11	247.783	3.353	261.17	-1.365	273.253	-1.323	286.294	3.101	297.287	1.858	308.545	1.398	316.359	1.397	322.482	0.827	330.632	1.091	338.192	1.109	347.137	0.976
21.4866	4.7239	34.3439	-4.0699	57.267	-0.45955	74.2708	-3.90583	88.0145	-2.085	102.95	4.811	118.09	4.026	137.549	4.751	156.937	-1.27092	175.285	-3.24262	193.715	3.398	209.945	-0.442	223.291	2.35	236.79	3.29	247.794	2.654	261.181	0.586	273.264	-3.736	286.304	3.054	297.297	1.318	308.555	1.599	316.369	1.285	322.492	1.096	330.643	1.239	338.202	1.192	347.147	0.915
21.5885	4.4775	34.3541	-4.0941	57.2772	-0.57709	74.281	-3.86366	88.0247	-2.177	102.96	4.83	118.1	3.856	137.559	4.804	156.947	-0.99654	175.295	-3.36416	193.726	3.251	209.955	0.012	223.301	2.871	236.801	3.232	247.804	1.668	261.191	2.588	273.274	-4.968	286.314	2.326	297.307	0.596	308.565	1.479	316.379	0.952	322.502	1.289	330.653	1.176	338.212	1.076	347.157	0.961
21.6903	4.0738	34.3643	-4.0776	57.2874	-0.6978	74.2912	-3.83074	88.0349	-2.28	102.971	4.854	118.11	3.696	137.569	4.85	156.957	-0.72012	175.306	-3.50012	193.736	3.08	209.965	0.501	223.312	3.191	236.811	2.955	247.814	0.568	261.201	4.261	273.284	-4.666	286.325	1.136	297.318	0.004	308.575	1.116	316.39	0.633	322.513	1.264	330.663	0.958	338.223	0.894	347.168	1.052
21.7922	3.5799	34.3745	-4.0699	57.2975	-0.84392	74.3014	-3.78754	88.045	-2.468	102.981	4.892	118.12	3.534	137.579	4.892	156.967	-0.3978	175.316	-3.61445	193.746	2.852	209.976	0.99	223.322	3.346	236.821	2.474	247.824	-0.454	261.211	5.246	273.294	-2.978	286.335	-0.147	297.328	-0.24	308.586	0.633	316.4	0.506	322.523	1.027	330.673	0.788	338.233	0.809	347.178	1.06
21.8941	2.9705	34.3846	-4.0699	57.3077	-0.95192	74.3116	-3.74229	88.0552	-2.568	102.991	4.923	118.13	3.357	137.589	4.917	156.977	-0.10506	175.326	-3.69479	193.756	2.541	209.986	1.517	223.332	3.326	236.831	1.794	247.834	-1.243	261.221	5.385	273.304	-0.289	286.345	-1.069	297.338	-0.034	308.596	0.317	316.41	0.605	322.533	0.768	330.683	0.754	338.243	0.856	347.188	0.974
21.996	2.3138	34.3948	-4.0699	57.3179	-1.04934	74.3217	-3.69291	88.0654	-2.703	103.001	4.955	118.141	3.183	137.6	4.941	156.988	0.204	175.336	-3.75865	193.766	2.178	209.996	1.939	223.342	3.154	236.841	1.032	247.844	-1.786	261.232	4.65	273.315	2.697	286.355	-1.389	297.348	0.544	308.606	0.283	316.42	0.902	322.543	0.613	330.694	0.864	338.253	1.01	347.198	0.916
22.0979	1.5603	34.405	-4.0578	57.3281	-1.16793	74.3319	-3.63326	88.0756	-2.854	103.011	4.99	118.151	2.998	137.61	4.969	156.998	0.51102	175.346	-3.79779	193.777	1.806	210.006	2.33	223.352	2.867	236.852	0.314	247.855	-1.892	261.242	3.15	273.325	5.212	286.365	-0.889	297.358	1.259	308.616	0.57	316.43	1.24	322.553	0.703	330.704	1.081	338.263	1.167	347.208	0.964
22.1997	0.9102	34.4152	-4.0567	57.3383	-1.28334	74.3421	-3.55509	88.0858	-2.906	103.021	5.013	118.161	2.788	137.62	4.993	157.008	0.76092	175.357	-3.88122	193.787	1.434	210.016	2.724	223.363	2.462	236.862	-0.37	247.865	-1.57	261.252	1.221	273.335	6.768	286.376	0.143	297.369	1.831	308.626	1.022	316.441	1.394	322.564	0.929	330.714	1.234	338.273	1.151	347.219	1.046
22.3016	0.292	34.4254	-4.0567	57.3485	-1.38817	74.3523	-3.4656	88.096	-2.997	103.032	5.044	118.171	2.577	137.63	5.032	157.018	1.0353	175.367	-3.97495	193.797	0.981	210.026	3.035	223.373	2.015	236.872	-0.912	247.875	-0.876	261.262	-0.801	273.345	6.729	286.386	1.434	297.379	2.025	308.636	1.432	316.451	1.319	322.574	1.199	330.724	1.173	338.284	0.98	347.229	1.041
22.4035	-0.3042	34.4356	-4.0567	57.3587	-1.5057	74.3625	-3.38229	88.1062	-3.138	103.042	5.074	118.181	2.339	137.64	5.044	157.028	1.34436	175.377	-3.99658	193.807	0.506	210.037	3.231	223.383	1.517	236.882	-1.25	247.885	0.068	261.272	-2.481	273.355	5.087	286.396	2.54	297.389	1.795	308.647	1.606	316.461	1.016	322.584	1.299	330.734	0.955	338.294	0.831	347.239	0.953
22.5054	-0.7981	34.4458	-4.0567	57.3689	-1.58618	74.3727	-3.31954	88.1164	-3.22	103.052	5.104	118.191	2.095	137.651	5.065	157.038	1.6218	175.387	-3.97083	193.817	0.056	210.047	3.383	223.393	1.044	236.892	-1.435	247.895	1.128	261.282	-3.484	273.365	2.489	286.406	3.133	297.399	1.213	308.657	1.459	316.471	0.68	322.594	1.18	330.745	0.786	338.304	0.809	347.249	0.902
22.6073	-1.2722	34.456	-4.0567	57.379	-1.68677	74.3829	-3.2568	88.1265	-3.259	103.062	5.135	118.202	1.867	137.661	5.055	157.049	1.90026	175.397	-3.93272	193.827	-0.386	210.057	3.434	223.403	0.555	236.902	-1.353	247.906	2.215	261.293	-3.614	273.376	-0.531	286.416	3.012	297.409	0.487	308.667	1.072	316.481	0.513	322.604	0.906	330.755	0.755	338.314	0.91	347.259	0.97
22.7091	-1.7243	34.4661	-4.0567	57.3892	-1.80324	74.3931	-3.14263	88.1367	-3.358	103.072	5.141	118.212	1.661	137.671	5.036	157.059	2.17974	175.407	-3.88534	193.838	-0.764	210.067	3.401	223.414	0.085	236.913	-1.055	247.916	3.068	261.303	-2.913	273.386	-3.182	286.427	2.234	297.419	-0.059	308.677	0.6	316.491	0.573	322.614	0.691	330.765	0.868	338.324	1.096	347.27	1.054
22.811	-2.3172	34.4763	-4.0567	57.3994	-1.9716	74.4033	-2.99451	88.1469	-3.437	103.083	5.141	118.222	1.391	137.681	5.013	157.069	2.45922	175.418	-3.84208	193.848	-1.145	210.077	3.29	223.424	-0.41	236.923	-0.57	247.926	3.639	261.313	-1.412	273.396	-4.755	286.437	1.011	297.43	-0.229	308.687	0.293	316.502	0.843	322.625	0.641	330.775	1.086	338.335	1.196	347.28	1.042
22.9129	-2.8452	34.4865	-4.0567	57.4096	-2.0849	74.4134	-2.84023	88.1571	-3.517	103.093	5.14	118.232	1.204	137.691	4.979	157.079	2.69484	175.428	-3.79367	193.858	-1.5	210.088	3.106	223.434	-0.823	236.933	0.135	247.936	3.823	261.323	0.545	273.406	-4.895	286.447	-0.255	297.44	0.049	308.698	0.29	316.512	1.193	322.635	0.803	330.785	1.243	338.345	1.097	347.29	0.957
23.0148	-3.3028	34.4967	-4.0523	57.4198	-2.21937	74.4236	-2.69314	88.1673	-3.604	103.103	5.127	118.242	0.968	137.702	4.953	157.089	2.94576	175.438	-3.71642	193.868	-1.801	210.098	2.834	223.444	-1.137	236.943	0.869	247.946	3.553	261.333	2.551	273.416	-3.551	286.457	-1.133	297.45	0.663	308.708	0.592	316.522	1.383	322.645	1.062	330.795	1.185	338.355	0.91	347.3	0.92
23.1167	-3.6889	34.5069	-4.0292	57.43	-2.35173	74.4338	-2.62011	88.1775	-3.66	103.113	5.104	118.253	0.71	137.712	4.909	157.1	3.1671	175.448	-3.61445	193.878	-2.001	210.108	2.478	223.454	-1.369	236.953	1.612	247.957	2.932	261.344	4.233	273.427	-1.077	286.467	-1.373	297.46	1.366	308.718	1.051	316.532	1.348	322.655	1.264	330.806	0.962	338.365	0.812	347.31	0.987
23.2185	-4.0365	34.5171	-4.0215	57.4402	-2.41738	74.444	-2.54914	88.1877	-3.683	103.123	5.083	118.263	0.46	137.722	4.86	157.11	3.39456	175.458	-3.45892	193.889	-2.216	210.118	2.094	223.464	-1.473	236.964	2.329	247.967	2.053	261.354	5.236	273.437	1.912	286.478	-0.809	297.47	1.88	308.728	1.447	316.542	1.077	322.665	1.262	330.816	0.788	338.375	0.843	347.32	1.063
23.3204	-4.1652	34.5273	-4.0028	57.4504	-2.55186	74.4542	-2.44937	88.1979	-3.715	103.134	5.073	118.273	0.25	137.732	4.791	157.12	3.59856	175.469	-3.31369	193.899	-2.35	210.128	1.652	223.475	-1.351	236.974	2.873	247.977	0.939	261.364	5.395	273.447	4.615	286.488	0.262	297.481	2.004	308.738	1.607	316.553	0.729	322.676	1.048	330.826	0.744	338.386	0.985	347.331	1.04
23.4223	-4.2488	34.5375	-3.9984	57.4605	-2.68209	74.4644	-2.29406	88.2081	-3.764	103.144	5.049	118.283	0.031	137.742	4.7	157.13	3.78726	175.479	-3.15507	193.909	-2.446	210.139	1.208	223.485	-1.046	236.984	3.196	247.987	-0.11	261.374	4.675	273.457	6.461	286.498	1.562	297.491	1.702	308.749	1.444	316.563	0.515	322.686	0.789	330.836	0.86	338.396	1.148	347.341	0.943
23.5242	-4.29282	34.5476	-3.9896	57.4707	-2.7488	74.4746	-2.09451	88.2182	-3.818	103.154	5.028	118.293	-0.212	137.752	4.596	157.14	3.94536	175.489	-2.95216	193.919	-2.47939	210.149	0.704	223.495	-0.61	236.994	3.282	247.997	-1	261.384	3.189	273.467	6.928	286.508	2.615	297.501	1.079	308.759	1.045	316.573	0.539	322.696	0.623	330.846	1.072	338.406	1.152	347.351	0.908
23.6261	-4.27661	34.5578	-3.9874	57.4809	-2.79751	74.4848	-1.93303	88.2284	-3.879	103.164	4.998	118.304	-0.418	137.763	4.478	157.151	4.08918	175.499	-2.75543	193.929	-2.46424	210.159	0.189	223.505	0.015	237.004	3.141	248.007	-1.649	261.395	1.271	273.478	5.643	286.518	3.152	297.511	0.374	308.769	0.576	316.583	0.782	322.706	0.694	330.857	1.231	338.416	0.994	347.361	0.988
23.7279	-4.28211	34.568	-3.9621	57.4911	-2.85151	74.495	-1.76023	88.2386	-3.944	103.174	4.952	118.314	-0.622	137.773	4.356	157.161	4.22382	175.509	-2.52162	193.94	-2.46171	210.169	-0.332	223.515	0.683	237.015	2.792	248.018	-1.906	261.405	-0.762	273.488	3.25	286.528	2.97	297.521	-0.112	308.779	0.287	316.593	1.131	322.716	0.91	330.867	1.178	338.426	0.84	347.371	1.062
23.8298	-4.2887	34.5782	-3.9522	57.5013	-2.8801	74.5051	-1.60491	88.2488	-3.996	103.184	4.9	118.324	-0.852	137.783	4.235	157.171	4.3503	175.52	-2.28884	193.95	-2.41	210.179	-0.819	223.526	1.403	237.025	2.247	248.028	-1.735	261.415	-2.452	273.498	0.282	286.539	2.134	297.532	-0.196	308.789	0.308	316.604	1.371	322.727	1.186	330.877	0.963	338.437	0.81	347.382	1.026
23.9317	-4.2876	34.5884	-3.9357	57.5115	-2.96375	74.5153	-1.46194	88.259	-4.021	103.195	4.834	118.334	-1.122	137.793	4.096	157.181	4.48902	175.53	-2.02928	193.96	-2.266	210.189	-1.215	223.536	2.037	237.035	1.511	248.038	-1.138	261.425	-3.47	273.508	-2.546	286.549	0.884	297.542	0.165	308.799	0.625	316.614	1.374	322.737	1.304	330.887	0.791	338.447	0.9	347.392	0.93
24.0336	-4.28375	34.5986	-3.9324	57.5217	-3.07387	74.5255	-1.32309	88.2692	-4.037	103.205	4.754	118.344	-1.289	137.803	3.923	157.191	4.6155	175.54	-1.75736	193.97	-2.083	210.2	-1.546	223.546	2.608	237.045	0.769	248.048	-0.287	261.435	-3.621	273.518	-4.462	286.559	-0.361	297.552	0.803	308.81	1.088	316.624	1.154	322.747	1.205	330.897	0.756	338.457	1.083	347.402	0.912
24.1355	-4.29337	34.6088	-3.9192	57.5319	-3.19035	74.5357	-1.14617	88.2794	-4.055	103.215	4.678	118.354	-1.516	137.814	3.747	157.201	4.69812	175.55	-1.50398	193.98	-1.88	210.21	-1.741	223.556	3.045	237.055	0.074	248.058	0.761	261.445	-2.933	273.529	-5.024	286.569	-1.19	297.562	1.496	308.82	1.461	316.634	0.795	322.757	0.931	330.908	0.868	338.467	1.194	347.412	0.999
24.2373	-4.28101	34.619	-3.8961	57.5421	-3.21894	74.5459	-0.96	88.2896	-4.08	103.225	4.58	118.365	-1.713	137.824	3.582	157.212	4.7736	175.56	-1.14039	193.99	-1.594	210.22	-1.825	223.566	3.29	237.065	-0.589	248.069	1.848	261.456	-1.446	273.539	-4.035	286.579	-1.35	297.572	1.938	308.83	1.599	316.644	0.544	322.767	0.704	330.918	1.08	338.477	1.108	347.422	1.067
24.3392	-4.27661	34.6292	-3.8807	57.5522	-3.28353	74.5561	-0.8088	88.2997	-4.087	103.235	4.485	118.375	-1.902	137.834	3.388	157.222	4.85418	175.57	-0.82418	194.001	-1.266	210.23	-1.803	223.577	3.356	237.076	-1.051	248.079	2.808	261.466	0.5	273.549	-1.83	286.59	-0.728	297.582	1.971	308.84	1.413	316.654	0.521	322.777	0.624	330.928	1.237	338.487	0.923	347.433	1.027
24.4411	-4.29804	34.6393	-3.862	57.5624	-3.40953	74.5663	-0.6864	88.3099	-4.088	103.246	4.38	118.385	-2.1	137.844	3.18	157.232	4.91538	175.581	-0.51415	194.011	-0.852	210.24	-1.677	223.587	3.264	237.086	-1.334	248.089	3.467	261.476	2.503	273.559	1.101	286.6	0.388	297.593	1.589	308.85	0.998	316.665	0.722	322.788	0.783	330.938	1.187	338.498	0.815	347.443	0.935
24.543	-4.28843	34.6495	-3.8257	57.5726	-3.50271	74.5764	-0.55166	88.3201	-4.087	103.256	4.277	118.395	-2.251	137.854	2.96	157.242	4.9623	175.591	-0.16395	194.021	-0.438	210.251	-1.442	223.597	3.038	237.096	-1.441	248.099	3.796	261.486	4.192	273.569	3.943	286.61	1.684	297.603	0.925	308.861	0.549	316.675	1.06	322.798	1.029	330.948	0.963	338.508	0.834	347.453	0.926
24.6449	-4.29282	34.6597	-3.7982	57.5828	-3.52283	74.5866	-0.32229	88.3303	-4.1	103.266	4.166	118.405	-2.396	137.865	2.735	157.252	5.00106	175.601	0.15329	194.031	-0.053	210.261	-1.118	223.607	2.69	237.106	-1.266	248.109	3.689	261.496	5.216	273.579	6.067	286.62	2.699	297.613	0.25	308.871	0.275	316.685	1.338	322.808	1.26	330.958	0.789	338.518	0.972	347.463	1.01
24.7467	-4.28293	34.6699	-3.7597	57.593	-3.54718	74.5968	-0.13303	88.3405	-4.112	103.276	4.046	118.416	-2.577	137.875	2.48	157.263	5.0286	175.611	0.5004	194.041	0.39	210.271	-0.747	223.617	2.268	237.116	-0.907	248.12	3.166	261.507	5.396	273.59	6.979	286.63	3.176	297.623	-0.168	308.881	0.334	316.695	1.384	322.818	1.283	330.969	0.736	338.528	1.138	347.473	1.068
24.8486	-4.29007	34.6801	-3.7245	57.6032	-3.56836	74.607	0.00377	88.3507	-4.112	103.286	3.927	118.426	-2.721	137.885	2.221	157.273	5.06736	175.621	0.78983	194.052	0.795	210.281	-0.301	223.627	1.786	237.127	-0.34	248.13	2.402	261.517	4.697	273.6	6.12	286.641	2.914	297.633	-0.162	308.891	0.664	316.705	1.203	322.828	1.085	330.979	0.855	338.538	1.158	347.483	1.012
24.9505	-4.29007	34.6903	-3.6893	57.6134	-3.58954	74.6172	0.14777	88.3609	-4.112	103.297	3.818	118.436	-2.897	137.895	1.96	157.283	5.11326	175.632	1.07411	194.062	1.243	210.291	0.168	223.638	1.304	237.137	0.386	248.14	1.335	261.527	3.231	273.61	3.978	286.651	2.03	297.644	0.269	308.901	1.132	316.716	0.853	322.839	0.819	330.989	1.066	338.549	1.007	347.494	0.918
25.0524	-4.29502	34.7005	-3.6541	57.6236	-3.62236	74.6274	0.33189	88.3711	-4.112	103.307	3.693	118.446	-3.053	137.905	1.735	157.293	5.151	175.642	1.40577	194.072	1.647	210.302	0.641	223.648	0.818	237.147	1.142	248.15	0.26	261.537	1.319	273.62	1.115	286.661	0.757	297.654	0.946	308.912	1.491	316.726	0.574	322.849	0.644	330.999	1.233	338.559	0.848	347.504	0.922
25.1543	-4.30327	34.7107	-3.6178	57.6337	-3.6753	74.6376	0.46766	88.3812	-4.112	103.317	3.516	118.456	-3.152	137.916	1.475	157.303	5.17956	175.652	1.69314	194.082	2.03	210.312	1.146	223.658	0.334	237.157	1.882	248.16	-0.713	261.547	-0.711	273.63	-1.847	286.671	-0.463	297.664	1.614	308.922	1.597	316.736	0.516	322.859	0.682	331.009	1.188	338.569	0.807	347.514	1.013
25.2562	-4.30327	34.7208	-3.5914	57.6439	-3.74413	74.6478	0.60754	88.3914	-4.112	103.327	3.331	118.467	-3.259	137.926	1.184	157.314	5.19078	175.662	2.00523	194.092	2.368	210.322	1.643	223.668	-0.135	237.167	2.557	248.17	-1.431	261.558	-2.41	273.641	-4.059	286.681	-1.247	297.674	1.989	308.932	1.389	316.746	0.684	322.869	0.887	331.02	0.972	338.579	0.886	347.524	1.065
25.358	-4.30079	34.731	-3.5551	57.6541	-3.78542	74.658	0.80914	88.4016	-4.105	103.337	3.164	118.477	-3.406	137.936	0.902	157.324	5.19792	175.672	2.26994	194.103	2.711	210.332	2.031	223.678	-0.625	237.178	3.026	248.181	-1.856	261.568	-3.449	273.651	-5.015	286.691	-1.325	297.684	1.944	308.942	0.957	316.756	1.011	322.879	1.16	331.03	0.801	338.589	1.069	347.534	1.003
25.4599	-4.2917	34.7412	-3.5166	57.6643	-3.82037	74.6681	0.96446	88.4118	-4.088	103.347	2.992	118.487	-3.453	137.946	0.653	157.334	5.18772	175.683	2.55731	194.113	2.992	210.342	2.432	223.689	-0.981	237.188	3.267	248.191	-1.833	261.578	-3.621	273.661	-4.425	286.702	-0.641	297.695	1.49	308.952	0.508	316.767	1.31	322.89	1.3	331.04	0.754	338.6	1.199	347.545	0.918
25.5618	-4.3005	34.7514	-3.4583	57.6745	-3.85319	74.6783	1.09509	88.422	-4.074	103.358	2.81	118.497	-3.531	137.956	0.399	157.344	5.15814	175.693	2.8282	194.123	3.192	210.352	2.816	223.699	-1.253	237.198	3.269	248.201	-1.385	261.588	-2.958	273.671	-2.525	286.712	0.509	297.705	0.792	308.962	0.255	316.777	1.393	322.9	1.219	331.05	0.861	338.61	1.127	347.555	0.936
25.6637	-4.3005	34.7616	-3.3923	57.6847	-3.89343	74.6885	1.24217	88.4322	-4.045	103.368	2.612	118.507	-3.634	137.966	0.116	157.354	5.1255	175.703	3.07025	194.133	3.35	210.363	3.092	223.709	-1.448	237.208	3.048	248.211	-0.627	261.598	-1.488	273.681	0.281	286.722	1.801	297.715	0.137	308.973	0.337	316.787	1.25	322.91	0.951	331.06	1.07	338.62	0.941	347.565	1.029
25.7656	-4.3005	34.7718	-3.3252	57.6949	-3.91884	74.6987	1.3872	88.4424	-4.021	103.378	2.388	118.517	-3.675	137.977	-0.165	157.364	5.06838	175.713	3.30612	194.143	3.506	210.373	3.289	223.719	-1.444	237.218	2.623	248.221	0.377	261.608	0.448	273.692	3.223	286.732	2.779	297.725	-0.214	308.983	0.692	316.797	0.909	322.92	0.714	331.071	1.235	338.63	0.819	347.575	1.065
25.8674	-4.3005	34.782	-3.2603	57.7051	-3.94955	74.7089	1.52503	88.4526	-3.999	103.388	2.186	118.528	-3.717	137.987	-0.412	157.375	5.01024	175.723	3.51418	194.153	3.626	210.383	3.412	223.729	-1.221	237.229	1.993	248.232	1.442	261.619	2.462	273.702	5.587	286.742	3.192	297.735	-0.129	308.993	1.165	316.807	0.604	322.93	0.614	331.081	1.182	338.64	0.829	347.585	0.998
25.9693	-4.2532	34.7922	-3.1899	57.7152	-3.96755	74.7191	1.67417	88.4627	-3.968	103.398	1.956	118.538	-3.828	137.997	-0.666	157.385	4.93476	175.733	3.71709	194.164	3.80339	210.393	3.443	223.74	-0.864	237.239	1.229	248.242	2.488	261.629	4.165	273.712	6.896	286.753	2.864	297.745	0.371	309.003	1.512	316.817	0.496	322.94	0.756	331.091	0.963	338.65	0.956	347.596	0.918
26.0712	-4.185	34.8023	-3.1338	57.7254	-3.97602	74.7293	1.82023	88.4729	-3.926	103.409	1.744	118.548	-3.902	138.007	-0.895	157.395	4.83684	175.744	3.89322	194.174	3.94739	210.403	3.391	223.75	-0.337	237.249	0.497	248.252	3.24	261.639	5.204	273.722	6.507	286.763	1.925	297.756	1.073	309.013	1.598	316.828	0.629	322.951	1.006	331.101	0.785	338.661	1.125	347.606	0.943
26.1731	-4.0409	34.8125	-3.0755	57.7356	-4.01202	74.7395	1.95703	88.4831	-3.871	103.419	1.568	118.558	-3.925	138.017	-1.143	157.405	4.71954	175.754	4.0436	194.184	3.85139	210.414	3.261	223.76	0.332	237.259	-0.194	248.262	3.717	261.649	5.406	273.732	4.645	286.773	0.634	297.766	1.706	309.024	1.376	316.838	0.936	322.961	1.252	331.111	0.733	338.671	1.165	347.616	1.032
26.275	-3.8407	34.8227	-2.9996	57.7458	-4.03637	74.7497	2.0856	88.4933	-3.82	103.429	1.351	118.568	-3.965	138.028	-1.373	157.415	4.58796	175.764	4.16617	194.194	3.715	210.424	3.058	223.77	1.021	237.269	-0.793	248.272	3.775	261.659	4.726	273.742	1.927	286.783	-0.556	297.776	2.014	309.034	0.93	316.848	1.271	322.971	1.296	331.121	0.851	338.681	1.023	347.626	1.058
26.3768	-3.4491	34.8329	-2.9369	57.756	-4.05649	74.7598	2.22446	88.5035	-3.765	103.439	1.148	118.579	-4.001	138.038	-1.549	157.426	4.45026	175.774	4.26814	194.204	3.641	210.434	2.753	223.78	1.705	237.279	-1.179	248.283	3.392	261.67	3.277	273.753	-1.086	286.793	-1.29	297.786	1.897	309.044	0.49	316.858	1.398	322.981	1.122	331.132	1.07	338.691	0.856	347.636	0.982
26.4787	-3.0509	34.8431	-2.883	57.7662	-4.07979	74.77	2.37051	88.5137	-3.697	103.449	0.985	118.589	-3.987	138.048	-1.791	157.436	4.2993	175.784	4.37526	194.215	3.519	210.444	2.37	223.79	2.308	237.29	-1.406	248.293	2.715	261.68	1.37	273.763	-3.567	286.804	-1.288	297.796	1.389	309.054	0.251	316.868	1.306	322.991	0.845	331.142	1.24	338.701	0.802	347.646	0.905
26.5806	-2.4954	34.8533	-2.8071	57.7764	-4.09355	74.7802	2.5104	88.5239	-3.609	103.46	0.731	118.599	-3.987	138.058	-2.035	157.446	4.12488	175.795	4.49886	194.225	3.359	210.454	1.972	223.801	2.84	237.3	-1.398	248.303	1.754	261.69	-0.661	273.773	-4.904	286.814	-0.557	297.807	0.674	309.064	0.363	316.879	0.991	323.002	0.653	331.152	1.197	338.712	0.876	347.657	0.943
26.6825	-1.8277	34.8635	-2.7334	57.7866	-4.11685	74.7904	2.64617	88.5341	-3.522	103.47	0.503	118.609	-4.004	138.068	-2.156	157.456	3.94026	175.805	4.59465	194.235	3.188	210.465	1.527	223.811	3.174	237.31	-1.145	248.313	0.646	261.7	-2.375	273.783	-4.734	286.824	0.624	297.817	0.056	309.075	0.722	316.889	0.659	323.012	0.668	331.162	0.981	338.722	1.056	347.667	1.04
26.7844	-1.2502	34.8737	-2.6509	57.7968	-4.13167	74.8006	2.77989	88.5443	-3.454	103.48	0.31	118.619	-4.039	138.079	-2.417	157.466	3.7638	175.815	4.69147	194.245	2.956	210.475	1.063	223.821	3.343	237.32	-0.711	248.323	-0.382	261.71	-3.437	273.793	-3.152	286.834	1.911	297.827	-0.227	309.085	1.195	316.899	0.511	323.022	0.863	331.172	0.802	338.732	1.189	347.677	1.059
26.8862	-0.544	34.8839	-2.5607	57.8069	-4.13167	74.8108	2.90434	88.5544	-3.376	103.49	0.092	118.63	-4.048	138.089	-2.588	157.477	3.56184	175.825	4.7749	194.255	2.675	210.485	0.547	223.831	3.335	237.33	-0.054	248.333	-1.195	261.721	-3.631	273.804	-0.524	286.844	2.844	297.837	-0.062	309.095	1.52	316.909	0.596	323.032	1.134	331.183	0.753	338.742	1.143	347.687	0.981
26.9881	0.215	34.894	-2.498	57.8171	-4.13167	74.821	3.03703	88.5646	-3.282	103.5	-0.15	118.64	-4.048	138.099	-2.743	157.487	3.3303	175.835	4.84082	194.266	2.302	210.495	0.047	223.841	3.17	237.341	0.669	248.344	-1.758	261.731	-2.984	273.814	2.455	286.854	3.198	297.847	0.485	309.105	1.582	316.919	0.874	323.042	1.296	331.193	0.853	338.752	0.953	347.697	0.917
27.09	0.82	34.9042	-2.443	57.8273	-4.13167	74.8311	3.14194	88.5748	-3.191	103.51	-0.347	118.65	-4.041	138.109	-2.934	157.497	3.06408	175.846	4.88408	194.276	1.92	210.505	-0.482	223.852	2.897	237.351	1.419	248.354	-1.892	261.741	-1.532	273.824	5.024	286.865	2.797	297.858	1.193	309.115	1.338	316.93	1.216	323.053	1.237	331.203	1.065	338.763	0.824	347.708	0.963
27.1919	1.4767	34.9144	-2.3671	57.8375	-4.10626	74.8413	3.23451	88.585	-3.086	103.521	-0.52	118.66	-4.022	138.119	-3.104	157.507	2.79378	175.856	4.9191	194.286	1.545	210.515	-0.928	223.862	2.503	237.361	2.151	248.364	-1.61	261.751	0.398	273.834	6.676	286.875	1.823	297.868	1.781	309.126	0.886	316.94	1.386	323.063	0.984	331.213	1.231	338.773	0.82	347.718	1.053
27.2938	1.9783	34.9246	-2.2736	57.8477	-4.10626	74.8515	3.34354	88.5952	-2.968	103.531	-0.733	118.67	-3.981	138.129	-3.206	157.517	2.52858	175.866	4.93455	194.296	1.108	210.526	-1.307	223.872	2.062	237.371	2.748	248.374	-0.938	261.761	2.421	273.844	6.784	286.885	0.517	297.878	2.012	309.136	0.466	316.95	1.327	323.073	0.742	331.223	1.183	338.783	0.935	347.728	1.056
27.3956	2.4898	34.9348	-2.1735	57.8579	-4.10626	74.8617	3.45154	88.6054	-2.84	103.541	-0.904	118.68	-3.931	138.14	-3.327	157.527	2.26032	175.876	4.95927	194.306	0.635	210.536	-1.598	223.882	1.558	237.381	3.133	248.384	-0.012	261.772	4.133	273.855	5.249	286.895	-0.636	297.888	1.819	309.146	0.25	316.96	1.041	323.083	0.629	331.234	0.97	338.793	1.11	347.738	0.971
27.4975	3.0035	34.945	-2.08	57.8681	-4.10626	74.8719	3.54	88.6156	-2.705	103.551	-1.091	118.691	-3.868	138.15	-3.408	157.538	1.9737	175.886	4.98399	194.316	0.173	210.546	-1.772	223.892	1.092	237.392	3.283	248.395	1.045	261.782	5.197	273.865	2.715	286.905	-1.33	297.898	1.263	309.156	0.387	316.97	0.703	323.093	0.744	331.244	0.793	338.803	1.171	347.748	0.906
27.5994	3.4743	34.9552	-2.003	57.8783	-4.10096	74.8821	3.65314	88.6258	-2.545	103.561	-1.276	118.701	-3.81	138.16	-3.46	157.548	1.68402	175.897	4.99223	194.327	-0.264	210.556	-1.826	223.903	0.602	237.402	3.203	248.405	2.131	261.792	5.418	273.875	-0.29	286.916	-1.244	297.908	0.548	309.166	0.762	316.98	0.517	323.103	0.981	331.254	0.751	338.813	1.04	347.759	0.962
27.7013	3.9044	34.9654	-1.9678	57.8884	-4.09355	74.8923	3.73954	88.6359	-2.398	103.572	-1.461	118.711	-3.735	138.17	-3.63	157.558	1.38006	175.907	4.98502	194.337	-0.668	210.566	-1.78	223.913	0.127	237.412	2.911	248.415	3.006	261.802	4.764	273.885	-2.995	286.926	-0.466	297.919	-0.019	309.176	1.234	316.991	0.564	323.114	1.24	331.264	0.854	338.824	0.871	347.769	1.048
27.8032	4.3367	34.9755	-1.8941	57.8986	-4.09355	74.9025	3.81771	88.6461	-2.291	103.582	-1.652	118.721	-3.648	138.18	-3.728	157.568	1.0914	175.917	4.96133	194.347	-1.033	210.577	-1.622	223.923	-0.369	237.422	2.413	248.425	3.598	261.812	3.326	273.895	-4.666	286.936	0.737	297.929	-0.217	309.187	1.543	317.001	0.824	323.124	1.301	331.274	1.067	338.834	0.804	347.779	1.046
27.905	4.6744	34.9857	-1.7291	57.9088	-4.08614	74.9127	3.89691	88.6563	-2.125	103.592	-1.816	118.731	-3.557	138.191	-3.78	157.578	0.84354	175.927	4.93764	194.357	-1.397	210.587	-1.372	223.933	-0.801	237.432	1.715	248.435	3.819	261.822	1.421	273.905	-4.926	286.946	2.014	297.939	0.029	309.197	1.576	317.011	1.174	323.134	1.15	331.284	1.238	338.844	0.868	347.789	0.956
28.0069	4.9032	34.9959	-1.5542	57.919	-4.0692	74.9228	3.96891	88.6665	-1.888	103.602	-1.989	118.742	-3.44	138.201	-3.827	157.589	0.53448	175.937	4.90262	194.367	-1.702	210.597	-1.017	223.943	-1.12	237.442	0.96	248.446	3.587	261.833	-0.62	273.916	-3.69	286.956	2.9	297.949	0.623	309.207	1.311	317.021	1.378	323.144	0.87	331.295	1.194	338.854	1.04	347.799	0.907
28.1088	5.0814	35.0061	-1.4299	57.9292	-4.0692	74.933	4.0224	88.6767	-1.697	103.612	-2.155	118.752	-3.322	138.211	-3.864	157.599	0.2295	175.947	4.84494	194.378	-1.93	210.607	-0.632	223.953	-1.357	237.453	0.257	248.456	2.99	261.843	-2.347	273.926	-1.297	286.967	3.191	297.959	1.327	309.217	0.847	317.031	1.362	323.154	0.663	331.305	0.98	338.864	1.193	347.81	0.974
28.2107	5.24705	35.0163	-1.3617	57.9394	-4.0692	74.9432	4.07897	88.6869	-1.555	103.623	-2.244	118.762	-3.182	138.221	-3.911	157.609	-0.07242	175.958	4.7646	194.388	-2.128	210.617	-0.186	223.964	-1.475	237.463	-0.427	248.466	2.137	261.853	-3.428	273.936	1.674	286.977	2.731	297.97	1.857	309.227	0.436	317.042	1.11	323.165	0.653	331.315	0.799	338.875	1.154	347.82	1.059
28.3126	5.25478	35.0265	-1.3045	57.9496	-4.0692	74.9534	4.11497	88.6971	-1.36	103.633	-2.434	118.772	-3.027	138.231	-3.976	157.619	-0.357	175.968	4.64615	194.398	-2.289	210.628	0.314	223.974	-1.367	237.473	-0.951	248.476	1.03	261.863	-3.64	273.946	4.407	286.987	1.712	297.98	2.006	309.238	0.242	317.052	0.756	323.175	0.834	331.325	0.75	338.885	0.97	347.83	1.046
28.4144	5.26429	35.0367	-1.2055	57.9598	-4.05967	74.9636	4.13966	88.7073	-1.166	103.643	-2.642	118.782	-2.895	138.242	-4.023	157.629	-0.67218	175.978	4.51225	194.408	-2.383	210.638	0.776	223.984	-1.067	237.483	-1.273	248.486	-0.027	261.873	-3.015	273.956	6.34	286.997	0.403	297.99	1.732	309.248	0.404	317.062	0.519	323.185	1.104	331.335	0.848	338.895	0.827	347.84	0.956
28.5163	5.26934	35.0469	-1.0746	57.9699	-4.04484	74.9738	4.18389	88.7174	-0.958	103.653	-2.724	118.793	-2.704	138.252	-4.036	157.64	-0.97104	175.988	4.36496	194.418	-2.44908	210.648	1.307	223.994	-0.64	237.493	-1.44	248.496	-0.937	261.884	-1.575	273.967	6.933	287.007	-0.717	298	1.121	309.258	0.795	317.072	0.522	323.195	1.288	331.346	1.056	338.905	0.811	347.85	0.919
28.6182	5.26667	35.057	-0.9613	57.9801	-4.04273	74.984	4.22297	88.7276	-0.809	103.663	-2.818	118.803	-2.531	138.262	-4.001	157.65	-1.2138	175.998	4.19501	194.429	-2.37076	210.658	1.773	224.004	-0.028	237.504	-1.331	248.507	-1.607	261.894	0.355	273.977	5.775	287.017	-1.355	298.01	0.412	309.268	1.265	317.082	0.754	323.205	1.252	331.356	1.225	338.915	0.922	347.86	0.986
28.7201	5.27232	35.0672	-0.8469	57.9903	-4.03214	74.9942	4.24971	88.7378	-0.64	103.674	-2.936	118.813	-2.33	138.272	-3.984	157.66	-1.44534	176.009	4.00755	194.439	-2.36824	210.668	2.156	224.015	0.639	237.514	-1.019	248.517	-1.903	261.904	2.377	273.987	3.459	287.028	-1.197	298.021	-0.094	309.278	1.559	317.093	1.1	323.216	1.018	331.366	1.186	338.926	1.098	347.871	1.064
28.822	5.27915	35.0774	-0.694	58.0005	-4.03214	75.0044	4.28571	88.748	-0.459	103.684	-3.054	118.823	-2.131	138.282	-3.959	157.67	-1.71972	176.019	3.80052	194.449	-2.348	210.678	2.558	224.025	1.356	237.524	-0.516	248.527	-1.767	261.914	4.105	273.997	0.529	287.038	-0.374	298.031	-0.208	309.289	1.567	317.103	1.358	323.226	0.771	331.376	0.976	338.936	1.175	347.881	1.038
28.9239	5.27202	35.0876	-0.5785	58.0107	-4.03637	75.0145	4.31966	88.7582	-0.286	103.694	-3.158	118.833	-1.95	138.292	-3.929	157.68	-1.93698	176.029	3.59246	194.459	-2.218	210.689	2.916	224.035	1.993	237.534	0.202	248.537	-1.203	261.924	5.188	274.007	-2.338	287.048	0.858	298.041	0.121	309.299	1.285	317.113	1.38	323.236	0.631	331.386	0.796	338.946	1.059	347.891	0.945
29.0257	5.27915	35.0978	-0.4872	58.0209	-4.04484	75.0247	4.36389	88.7684	-0.087	103.704	-3.278	118.843	-1.776	138.303	-3.904	157.69	-2.11956	176.039	3.36174	194.469	-2.057	210.699	3.153	224.045	2.565	237.544	0.946	248.547	-0.369	261.935	5.432	274.018	-4.334	287.058	2.121	298.051	0.758	309.309	0.816	317.123	1.177	323.246	0.735	331.397	0.749	338.956	0.882	347.901	0.914
29.1276	5.27499	35.108	-0.4091	58.0311	-4.0692	75.0349	4.38754	88.7786	0.118	103.714	-3.378	118.854	-1.464	138.313	-3.856	157.701	-2.32356	176.049	3.11557	194.48	-1.848	210.709	3.337	224.055	3.015	237.555	1.689	248.558	0.672	261.945	4.784	274.028	-5.023	287.068	2.957	298.061	1.455	309.319	0.415	317.133	0.825	323.256	0.961	331.407	0.849	338.966	0.806	347.911	0.988
29.2295	5.27559	35.1182	-0.2639	58.0413	-4.0692	75.0451	4.41943	88.7888	0.289	103.724	-3.46	118.864	-1.214	138.323	-3.797	157.711	-2.52042	176.06	2.86734	194.49	-1.556	210.719	3.429	224.066	3.27	237.565	2.403	248.568	1.758	261.955	3.361	274.038	-4.144	287.079	3.18	298.071	1.928	309.329	0.244	317.144	0.56	323.267	1.227	331.417	1.065	338.976	0.86	347.922	1.062
29.3314	5.2871	35.1284	-0.1396	58.0515	-4.09037	75.0553	4.44514	88.799	0.443	103.735	-3.529	118.874	-1.04	138.333	-3.736	157.721	-2.7234	176.07	2.62529	194.5	-1.224	210.729	3.436	224.076	3.357	237.575	2.93	248.578	2.744	261.965	1.468	274.048	-2.027	287.089	2.656	298.082	1.997	309.339	0.432	317.154	0.525	323.277	1.303	331.427	1.238	338.987	1.025	347.932	1.028
29.4333	5.2871	35.1386	-0.067	58.0616	-4.09355	75.0655	4.47497	88.8092	0.64	103.745	-3.595	118.884	-0.819	138.343	-3.656	157.731	-2.90802	176.08	2.27509	194.51	-0.811	210.74	3.36	224.086	3.275	237.585	3.232	248.588	3.422	261.975	-0.577	274.058	0.861	287.099	1.596	298.092	1.645	309.35	0.831	317.164	0.712	323.287	1.17	331.437	1.204	338.997	1.184	347.942	0.935
29.5351	5.2871	35.1487	0.0386	58.0718	-4.09355	75.0757	4.49966	88.8193	0.831	103.755	-3.684	118.894	-0.561	138.354	-3.543	157.741	-3.06714	176.09	1.97742	194.52	-0.413	210.75	3.207	224.096	3.06	237.595	3.291	248.598	3.785	261.985	-2.313	274.068	3.733	287.109	0.286	298.102	0.988	309.36	1.292	317.174	1.042	323.297	0.888	331.447	0.987	339.007	1.162	347.952	0.92
29.637	5.2871	35.1589	0.1244	58.082	-4.10626	75.0858	4.53669	88.8295	1.044	103.765	-3.738	118.905	-0.348	138.364	-3.413	157.752	-3.2385	176.1	1.67769	194.53	-0.016	210.76	2.981	224.106	2.728	237.605	3.126	248.609	3.716	261.996	-3.414	274.079	5.919	287.119	-0.794	298.112	0.298	309.37	1.562	317.184	1.328	323.307	0.675	331.458	0.797	339.017	0.986	347.962	1.006
29.7389	5.2871	35.1691	0.2234	58.0922	-4.10626	75.096	4.55726	88.8397	1.219	103.775	-3.82	118.915	-0.117	138.374	-3.255	157.762	-3.34356	176.11	1.38105	194.541	0.406	210.77	2.657	224.117	2.314	237.616	2.753	248.619	3.222	262.006	-3.639	274.089	6.95	287.13	-1.371	298.122	-0.159	309.38	1.544	317.194	1.388	323.317	0.633	331.468	0.734	339.027	0.831	347.973	1.068
29.8408	5.2805	35.1793	0.3543	58.1024	-4.10626	75.1062	4.5768	88.8499	1.398	103.786	-3.883	118.925	0.135	138.384	-3.083	157.772	-3.43026	176.121	1.06793	194.551	0.831	210.78	2.274	224.127	1.835	237.626	2.179	248.629	2.477	262.016	-3.031	274.099	6.22	287.14	-1.134	298.133	-0.188	309.39	1.247	317.205	1.221	323.328	0.81	331.478	0.841	339.038	0.812	347.983	1.025
29.9427	5.2739	35.1895	0.4643	58.1126	-4.10096	75.1164	4.58297	88.8601	1.573	103.796	-3.887	118.935	0.4	138.394	-2.952	157.782	-3.5037	176.131	0.70331	194.561	1.264	210.791	1.856	224.137	1.352	237.636	1.427	248.639	1.426	262.026	-1.609	274.109	4.157	287.15	-0.264	298.143	0.218	309.401	0.769	317.215	0.87	323.338	1.079	331.488	1.047	339.048	0.907	347.993	0.937
30.0445	5.2475	35.1997	0.5457	58.1228	-4.09355	75.1266	4.59531	88.8703	1.771	103.806	-3.92	118.945	0.656	138.405	-2.863	157.792	-3.58632	176.141	0.38401	194.571	1.665	210.801	1.407	224.147	0.867	237.646	0.684	248.649	0.342	262.036	0.313	274.119	1.348	287.16	0.988	298.153	0.882	309.411	0.396	317.225	0.58	323.348	1.284	331.498	1.224	339.058	1.084	348.003	0.928
30.1464	5.2475	35.2099	0.6326	58.133	-4.09779	75.1368	4.60766	88.8805	1.938	103.816	-3.967	118.956	0.886	138.415	-2.653	157.803	-3.69036	176.151	0.02145	194.581	2.052	210.811	0.929	224.157	0.381	237.656	-0.009	248.659	-0.646	262.047	2.344	274.13	-1.627	287.17	2.217	298.163	1.568	309.421	0.247	317.235	0.509	323.358	1.274	331.509	1.199	339.068	1.176	348.013	1.013
30.2483	5.2398	35.2201	0.725	58.1431	-4.10626	75.147	4.61383	88.8906	2.079	103.826	-4.007	118.966	1.138	138.425	-2.349	157.813	-3.73422	176.161	-0.31536	194.592	2.402	210.821	0.407	224.167	-0.092	237.667	-0.659	248.67	-1.388	262.057	4.075	274.14	-3.917	287.18	3.004	298.173	1.976	309.431	0.46	317.245	0.658	323.368	1.053	331.519	0.987	339.078	1.072	348.023	1.068
30.3502	5.22	35.2302	0.7976	58.1533	-4.11367	75.1572	4.63337	88.9008	2.225	103.837	-4.032	118.976	1.367	138.435	-2.155	157.823	-3.79134	176.172	-0.56153	194.602	2.747	210.831	-0.094	224.178	-0.588	237.677	-1.091	248.68	-1.845	262.067	5.18	274.15	-4.986	287.191	3.151	298.184	1.969	309.441	0.87	317.256	0.984	323.379	0.791	331.529	0.804	339.089	0.897	348.034	1.011
30.452	5.2068	35.2404	0.8768	58.1635	-4.13167	75.1674	4.66629	88.911	2.398	103.847	-4.016	118.986	1.597	138.445	-1.987	157.833	-3.87192	176.182	-0.88392	194.612	3.029	210.841	-0.62	224.188	-0.955	237.687	-1.357	248.69	-1.851	262.077	5.443	274.16	-4.508	287.201	2.57	298.194	1.549	309.452	1.329	317.266	1.302	323.389	0.638	331.539	0.752	339.099	0.809	348.044	0.924
30.5539	5.2068	35.2506	0.9835	58.1737	-4.13167	75.1775	4.69817	88.9212	2.582	103.857	-4	118.996	1.826	138.455	-1.773	157.843	-3.91782	176.192	-1.15172	194.622	3.229	210.852	-1.051	224.198	-1.24	237.697	-1.43	248.7	-1.438	262.087	4.815	274.17	-2.697	287.211	1.469	298.204	0.864	309.462	1.581	317.276	1.407	323.399	0.713	331.549	0.851	339.109	0.849	348.054	0.93
30.6558	5.2068	35.2608	1.1144	58.1839	-4.11685	75.1877	4.73623	88.9314	2.733	103.867	-4.001	119.007	2.054	138.466	-1.524	157.853	-3.93312	176.202	-1.41643	194.632	3.403	210.862	-1.412	224.208	-1.453	237.707	-1.224	248.71	-0.694	262.098	3.405	274.181	0.052	287.221	0.169	298.214	0.193	309.472	1.535	317.286	1.283	323.409	0.926	331.56	1.063	339.119	1.003	348.064	1.02
30.7577	5.1804	35.271	1.2244	58.1941	-4.10626	75.1979	4.77531	88.9416	2.871	103.877	-4.021	119.017	2.232	138.476	-1.228	157.864	-3.93108	176.212	-1.72234	194.643	3.57	210.872	-1.663	224.218	-1.465	237.718	-0.845	248.721	0.295	262.108	1.517	274.191	3.006	287.231	-0.876	298.224	-0.197	309.482	1.217	317.296	0.947	323.419	1.195	331.57	1.234	339.129	1.167	348.074	1.067
30.8596	5.1518	35.2812	1.2915	58.2043	-4.10626	75.2081	4.80206	88.9518	3.017	103.887	-4.058	119.027	2.428	138.486	-0.978	157.874	-3.90354	176.223	-1.96748	194.653	3.695	210.882	-1.806	224.229	-1.251	237.728	-0.245	248.731	1.356	262.118	-0.53	274.201	5.423	287.242	-1.385	298.234	-0.147	309.492	0.733	317.307	0.629	323.43	1.303	331.58	1.199	339.139	1.17	348.085	1.005
30.9614	5.099	35.2914	1.352	58.2145	-4.10626	75.2183	4.83086	88.962	3.168	103.898	-4.084	119.037	2.622	138.496	-0.694	157.884	-3.87498	176.233	-2.20232	194.663	3.775	210.892	-1.823	224.239	-0.896	237.738	0.477	248.741	2.416	262.128	-2.282	274.211	6.824	287.252	-1.066	298.245	0.323	309.502	0.362	317.317	0.508	323.44	1.19	331.59	0.989	339.15	1.003	348.095	0.921
31.0633	5.077	35.3016	1.4543	58.2246	-4.09355	75.2285	4.85554	88.9721	3.297	103.908	-4.09	119.047	2.838	138.506	-0.426	157.894	-3.83112	176.243	-2.42995	194.673	3.827	210.903	-1.746	224.249	-0.381	237.748	1.226	248.751	3.193	262.138	-3.399	274.221	6.57	287.262	-0.148	298.255	1.012	309.513	0.237	317.327	0.612	323.45	0.911	331.6	0.803	339.16	0.84	348.105	0.941
31.1652	5.0099	35.3118	1.5555	58.2348	-4.08826	75.2387	4.86789	88.9823	3.419	103.918	-4.09	119.057	3.037	138.517	-0.16	157.904	-3.78012	176.253	-2.67818	194.683	3.89434	210.913	-1.549	224.259	0.288	237.758	1.962	248.761	3.694	262.148	-3.647	274.231	4.808	287.272	1.117	298.265	1.664	309.523	0.479	317.337	0.911	323.46	0.691	331.611	0.736	339.17	0.807	348.115	1.031
31.2671	4.9164	35.3219	1.6413	58.245	-4.06814	75.2489	4.88743	88.9925	3.528	103.928	-4.065	119.068	3.223	138.527	0.059	157.915	-3.71382	176.263	-2.9089	194.693	3.94991	210.923	-1.275	224.269	0.98	237.768	2.61	248.772	3.785	262.159	-3.064	274.242	2.145	287.282	2.315	298.275	1.999	309.533	0.901	317.347	1.247	323.47	0.629	331.621	0.837	339.18	0.891	348.125	1.066
31.369	4.8768	35.3321	1.7282	58.2552	-4.04908	75.2591	4.89154	89.0027	3.643	103.938	-4.041	119.078	3.387	138.537	0.327	157.925	-3.61998	176.273	-3.06031	194.704	3.81097	210.933	-0.91	224.28	1.662	237.779	3.055	248.782	3.432	262.169	-1.646	274.252	-0.86	287.293	3.048	298.285	1.919	309.543	1.347	317.357	1.397	323.48	0.8	331.631	1.046	339.19	1.067	348.136	0.998
31.4709	4.7602	35.3423	1.8107	58.2654	-4.03743	75.2692	4.89154	89.0129	3.748	103.949	-4.011	119.088	3.538	138.547	0.628	157.935	-3.52614	176.284	-3.22717	194.714	3.602	210.943	-0.493	224.29	2.273	237.789	3.268	248.792	2.771	262.179	0.269	274.262	-3.401	287.303	3.118	298.296	1.438	309.553	1.589	317.368	1.317	323.491	1.06	331.641	1.226	339.201	1.175	348.146	0.921
31.5727	4.5413	35.3525	1.8888	58.2756	-4.03214	75.2794	4.89257	89.0231	3.853	103.959	-3.968	119.098	3.686	138.557	0.93	157.945	-3.42006	176.294	-3.35798	194.724	3.439	210.954	-0.048	224.3	2.8	237.799	3.251	248.802	1.832	262.189	2.303	274.272	-4.83	287.313	2.483	298.306	0.732	309.564	1.52	317.378	1.012	323.501	1.282	331.651	1.2	339.211	1.089	348.156	0.947
31.6746	4.2102	35.3627	1.9746	58.2858	-3.9972	75.2896	4.91623	89.0333	3.918	103.969	-3.929	119.108	3.814	138.568	1.19	157.955	-3.25176	176.304	-3.49497	194.734	3.258	210.964	0.448	224.31	3.148	237.809	3.01	248.812	0.727	262.199	4.051	274.282	-4.791	287.323	1.343	298.316	0.102	309.574	1.19	317.388	0.677	323.511	1.295	331.661	0.994	339.221	0.912	348.166	1.039
31.7765	3.7317	35.3729	2.0549	58.296	-3.9739	75.2998	4.91623	89.0435	3.97	103.979	-3.867	119.119	3.908	138.578	1.436	157.966	-3.08244	176.314	-3.62887	194.744	3.04	210.974	0.917	224.32	3.33	237.819	2.567	248.822	-0.302	262.21	5.163	274.293	-3.301	287.333	0.044	298.326	-0.208	309.584	0.704	317.398	0.513	323.521	1.091	331.672	0.809	339.231	0.814	348.176	1.063
31.8784	3.108	35.3831	2.122	58.3062	-3.95061	75.31	4.92754	89.0537	4.029	103.989	-3.797	119.129	4.018	138.588	1.689	157.976	-2.97024	176.324	-3.7123	194.755	2.759	210.984	1.444	224.33	3.333	237.83	1.923	248.833	-1.139	262.22	5.445	274.303	-0.745	287.343	-0.95	298.336	-0.077	309.594	0.354	317.408	0.585	323.531	0.815	331.682	0.754	339.241	0.842	348.186	0.985
31.9803	2.4667	35.3933	2.1913	58.3163	-3.92202	75.3202	4.944	89.0639	4.087	104	-3.712	119.139	4.132	138.598	1.93	157.986	-2.7693	176.335	-3.79161	194.765	2.406	210.994	1.881	224.341	3.178	237.84	1.155	248.843	-1.73	262.23	4.84	274.313	2.232	287.354	-1.393	298.347	0.451	309.604	0.253	317.419	0.855	323.542	0.64	331.692	0.846	339.252	0.988	348.197	0.914
32.0821	1.7649	35.4034	2.2661	58.3265	-3.90084	75.3304	4.97794	89.074	4.151	104.01	-3.611	119.149	4.241	138.608	2.182	157.996	-2.48778	176.345	-3.80912	194.775	2.019	211.005	2.27	224.351	2.919	237.85	0.434	248.853	-1.899	262.24	3.44	274.323	4.844	287.364	-1.001	298.357	1.15	309.615	0.505	317.429	1.203	323.552	0.691	331.702	1.057	339.262	1.156	348.207	0.954
32.184	1.1049	35.4136	2.3398	58.3367	-3.86378	75.3406	4.98823	89.0842	4.217	104.02	-3.489	119.159	4.347	138.618	2.42	158.006	-2.26134	176.355	-3.86783	194.785	1.634	211.015	2.663	224.361	2.544	237.86	-0.255	248.863	-1.652	262.25	1.552	274.333	6.576	287.374	-0.041	298.367	1.753	309.625	0.934	317.439	1.395	323.562	0.892	331.712	1.228	339.272	1.174	348.217	1.045
32.2044	0.7635	35.4238	2.4289	58.3469	-3.8246	75.3507	4.99749	89.0944	4.281	104.03	-3.388	119.169	4.415	138.629	2.664	158.017	-2.08284	176.365	-3.95023	194.795	1.211	211.025	2.999	224.371	2.111	237.87	-0.839	248.873	-0.999	262.261	-0.495	274.344	6.817	287.384	1.242	298.377	2.011	309.635	1.37	317.449	1.349	323.572	1.169	331.723	1.199	339.282	1.013	348.227	1.06
		35.434	2.5224	58.3571	-3.77166	75.3609	5.01703	89.1046	4.338	104.04	-3.318	119.18	4.481	138.639	2.882	158.027	-1.84314	176.375	-4.00276	194.806	0.747	211.035	3.214	224.381	1.609	237.881	-1.204	248.884	-0.094	262.271	-2.253	274.354	5.391	287.394	2.409	298.387	1.847	309.645	1.589	317.459	1.076	323.582	1.301	331.733	0.989	339.292	0.847	348.237	0.979
		35.4442	2.6148	58.3673	-3.71025	75.3711	5.02731	89.1148	4.385	104.05	-3.232	119.19	4.559	138.649	3.07	158.037	-1.5708	176.386	-3.99967	194.816	0.266	211.045	3.383	224.392	1.146	237.891	-1.422	248.894	0.96	262.281	-3.386	274.364	2.92	287.405	3.086	298.397	1.31	309.655	1.492	317.47	0.728	323.593	1.209	331.743	0.801	339.302	0.799	348.248	0.916
		35.4544	2.6841	58.3775	-3.65095	75.3813	5.04069	89.125	4.412	104.061	-3.133	119.2	4.616	138.659	3.294	158.047	-1.27296	176.396	-3.97392	194.826	-0.176	211.055	3.449	224.402	0.652	237.901	-1.387	248.904	2.053	262.291	-3.644	274.374	-0.067	287.415	3.084	298.408	0.592	309.665	1.149	317.48	0.521	323.603	0.944	331.753	0.732	339.313	0.879	348.258	0.965
		35.4646	2.7512	58.3877	-3.60436	75.3915	5.04069	89.1352	4.449	104.071	-3.004	119.21	4.658	138.669	3.507	158.057	-0.9894	176.406	-3.93272	194.836	-0.596	211.066	3.431	224.412	0.171	237.911	-1.118	248.914	2.948	262.301	-3.082	274.384	-2.811	287.425	2.394	298.418	0.011	309.676	0.668	317.49	0.546	323.613	0.72	331.763	0.834	339.323	1.055	348.268	1.052
		35.4748	2.8337	58.3978	-3.54612	75.4017	5.04069	89.1453	4.486	104.081	-2.861	119.22	4.7	138.68	3.656	158.067	-0.69462	176.416	-3.8874	194.846	-0.967	211.076	3.336	224.422	-0.322	237.921	-0.666	248.924	3.561	262.311	-1.678	274.394	-4.572	287.435	1.221	298.428	-0.217	309.686	0.331	317.5	0.791	323.623	0.636	331.774	1.042	339.333	1.178	348.278	1.055
		35.4849	2.8909	58.408	-3.47836	75.4119	5.03966	89.1555	4.54	104.091	-2.678	119.231	4.752	138.69	3.796	158.078	-0.39372	176.426	-3.8462	194.856	-1.333	211.086	3.166	224.432	-0.772	237.931	0.014	248.935	3.819	262.322	0.233	274.405	-4.958	287.445	-0.073	298.438	-0.002	309.696	0.266	317.51	1.14	323.633	0.781	331.784	1.228	339.343	1.109	348.288	0.97
		35.4951	2.9525	58.4182	-3.42118	75.4221	5.0448	89.1657	4.575	104.101	-2.52	119.241	4.796	138.7	3.932	158.088	-0.11322	176.436	-3.77822	194.867	-1.641	211.096	2.904	224.443	-1.108	237.942	0.747	248.945	3.62	262.332	2.26	274.415	-3.82	287.456	-1.024	298.448	0.578	309.706	0.544	317.52	1.371	323.643	1.032	331.794	1.213	339.353	0.93	348.299	0.915
		35.5053	3.0383	58.4284	-3.36929	75.4322	5.052	89.1759	4.607	104.112	-2.41	119.251	4.843	138.71	4.063	158.098	0.17952	176.447	-3.66698	194.877	-1.887	211.106	2.559	224.453	-1.358	237.952	1.501	248.955	3.043	262.342	4.017	274.425	-1.506	287.466	-1.389	298.459	1.283	309.716	0.985	317.531	1.373	323.654	1.267	331.804	1.007	339.364	0.818	348.309	0.968
		35.5155	3.1208	58.4386	-3.33012	75.4424	5.052	89.1861	4.633	104.122	-2.245	119.261	4.887	138.72	4.183	158.108	0.51102	176.457	-3.50424	194.887	-2.059	211.117	2.164	224.463	-1.496	237.962	2.238	248.965	2.213	262.352	5.151	274.435	1.443	287.476	-0.935	298.469	1.838	309.727	1.404	317.541	1.146	323.664	1.296	331.814	0.815	339.374	0.832	348.319	1.056
		35.5257	3.1912	58.4488	-3.28247	75.4526	5.06023	89.1963	4.653	104.132	-2.069	119.271	4.914	138.731	4.281	158.118	0.7752	176.467	-3.3621	194.897	-2.245	211.127	1.726	224.473	-1.397	237.972	2.813	248.975	1.112	262.362	5.451	274.445	4.216	287.486	0.069	298.479	2.014	309.737	1.6	317.551	0.792	323.674	1.108	331.824	0.754	339.384	0.968	348.329	1.049
		35.5359	3.2462	58.459	-3.22952	75.4628	5.07669	89.2065	4.687	104.142	-1.889	119.282	4.946	138.741	4.39	158.129	1.03224	176.477	-3.20451	194.907	-2.348	211.137	1.281	224.483	-1.1	237.982	3.175	248.986	0.048	262.373	4.856	274.456	6.217	287.496	1.364	298.489	1.773	309.747	1.475	317.561	0.543	323.684	0.83	331.835	0.844	339.394	1.14	348.339	0.961
		35.5461	3.3078	58.4692	-3.17658	75.473	5.07669	89.2167	4.71	104.152	-1.706	119.292	4.973	138.751	4.466	158.139	1.32804	176.487	-3.01705	194.918	-2.403	211.147	0.782	224.493	-0.68	237.993	3.297	248.996	-0.876	262.383	3.472	274.466	6.928	287.506	2.495	298.499	1.18	309.757	1.11	317.571	0.528	323.694	0.639	331.845	1.043	339.404	1.177	348.349	0.916
		35.5563	3.3562	58.4793	-3.08234	75.4832	5.07669	89.2268	4.74	104.163	-1.457	119.302	5	138.761	4.544	158.149	1.62078	176.498	-2.79457	194.928	-2.423	211.157	0.264	224.504	-0.075	238.003	3.191	249.006	-1.563	262.393	1.598	274.476	5.899	287.517	3.122	298.51	0.465	309.767	0.626	317.582	0.737	323.705	0.668	331.855	1.223	339.415	1.029	348.36	0.981
		35.5665	3.4233	58.4895	-2.93304	75.4934	5.07669	89.237	4.754	104.173	-1.219	119.312	5.036	138.771	4.615	158.159	1.89414	176.508	-2.56179	194.938	-2.387	211.168	-0.242	224.514	0.598	238.013	2.872	249.016	-1.895	262.403	-0.449	274.486	3.652	287.527	3.049	298.52	-0.071	309.778	0.306	317.592	1.077	323.715	0.87	331.865	1.204	339.425	0.853	348.37	1.06
		35.5766	3.4981	58.4997	-2.74139	75.5036	5.07566	89.2472	4.762	104.183	-0.992	119.322	5.062	138.781	4.68	158.169	2.17974	176.518	-2.31768	194.948	-2.313	211.178	-0.74	224.524	1.318	238.023	2.353	249.026	-1.794	262.413	-2.221	274.496	0.75	287.537	2.302	298.53	-0.223	309.788	0.264	317.602	1.347	323.725	1.146	331.875	0.995	339.435	0.802	348.38	1.042
		35.5868	3.5773	58.5099	-2.60797	75.5138	5.052	89.2574	4.784	104.193	-0.832	119.333	5.089	138.792	4.755	158.18	2.47044	176.528	-2.0643	194.958	-2.206	211.188	-1.144	224.534	1.962	238.033	1.635	249.036	-1.26	262.424	-3.366	274.507	-2.147	287.547	1.096	298.54	0.075	309.798	0.557	317.612	1.386	323.735	1.3	331.886	0.804	339.445	0.871	348.39	0.952
		35.597	3.6455	58.5201	-2.5275	75.5239	5.04274	89.2676	4.798	104.203	-0.598	119.343	5.088	138.802	4.81	158.19	2.71014	176.538	-1.78723	194.969	-2.045	211.198	-1.493	224.544	2.541	238.044	0.878	249.047	-0.452	262.434	-3.647	274.517	-4.222	287.557	-0.185	298.55	0.7	309.808	1.011	317.622	1.201	323.745	1.239	331.896	0.738	339.455	1.042	348.4	0.917
		35.6072	3.717	58.5303	-2.44915	75.5341	5.02217	89.2778	4.813	104.213	-0.363	119.353	5.089	138.812	4.861	158.2	2.9427	176.549	-1.56372	194.979	-1.836	211.208	-1.709	224.555	2.993	238.054	0.172	249.057	0.586	262.444	-3.099	274.527	-5.021	287.568	-1.093	298.561	1.406	309.818	1.424	317.633	0.849	323.756	0.983	331.906	0.838	339.465	1.183	348.411	0.988
		35.6174	3.7742	58.5405	-2.38773	75.5443	5.00366	89.288	4.823	104.224	-0.104	119.363	5.089	138.822	4.903	158.21	3.17016	176.559	-1.22691	194.989	-1.552	211.218	-1.819	224.565	3.256	238.064	-0.506	249.067	1.668	262.454	-1.715	274.537	-4.252	287.578	-1.385	298.571	1.903	309.828	1.602	317.643	0.568	323.766	0.741	331.916	1.047	339.476	1.129	348.421	1.064
		35.6276	3.8435	58.5507	-2.27549	75.5545	4.98309	89.2982	4.844	104.234	0.094	119.373	5.073	138.832	4.932	158.22	3.42006	176.569	-0.9004	194.999	-1.225	211.229	-1.806	224.575	3.353	238.074	-0.994	249.077	2.674	262.464	0.186	274.547	-2.219	287.588	-0.86	298.581	2.005	309.839	1.464	317.653	0.514	323.776	0.634	331.926	1.234	339.486	0.949	348.431	1.04
		35.6378	3.9007	58.5609	-2.13043	75.5647	4.94811	89.3084	4.864	104.244	0.284	119.383	5.064	138.843	4.966	158.23	3.60672	176.579	-0.59758	195.009	-0.812	211.239	-1.705	224.585	3.277	238.084	-1.301	249.087	3.373	262.474	2.219	274.557	0.634	287.598	0.187	298.591	1.69	309.849	1.078	317.663	0.688	323.786	0.765	331.937	1.214	339.496	0.821	348.441	0.947
		35.648	3.9469	58.571	-1.98643	75.5749	4.91726	89.3186	4.88	104.254	0.472	119.394	5.038	138.853	4.99	158.241	3.78522	176.589	-0.23811	195.019	-0.414	211.249	-1.482	224.595	3.069	238.094	-1.44	249.098	3.777	262.485	3.978	274.568	3.53	287.608	1.487	298.601	1.053	309.859	0.604	317.673	1.014	323.796	0.998	331.947	1.01	339.506	0.826	348.451	0.922
		35.6581	4.0074	58.5812	-1.85725	75.5851	4.88434	89.3287	4.913	104.264	0.669	119.404	5.009	138.863	5.033	158.251	3.95454	176.599	0.09046	195.03	-0.017	211.259	-1.179	224.606	2.746	238.105	-1.295	249.108	3.739	262.495	5.132	274.578	5.782	287.619	2.582	298.611	0.346	309.869	0.3	317.683	1.32	323.806	1.247	331.957	0.817	339.516	0.947	348.462	1.001
		35.6683	4.0514	58.5914	-1.77571	75.5953	4.86171	89.3389	4.935	104.275	0.934	119.414	4.973	138.873	5.056	158.261	4.09938	176.61	0.43448	195.04	0.402	211.269	-0.812	224.616	2.339	238.115	-0.959	249.118	3.27	262.505	5.45	274.588	6.916	287.629	3.155	298.622	-0.131	309.879	0.289	317.694	1.405	323.817	1.297	331.967	0.752	339.527	1.129	348.472	1.068
		35.6785	4.0822	58.6016	-1.67724	75.6055	4.8432	89.3491	4.957	104.285	1.134	119.424	4.932	138.883	5.073	158.271	4.23504	176.62	0.74245	195.05	0.842	211.28	-0.373	224.626	1.875	238.125	-0.427	249.128	2.541	262.515	4.882	274.598	6.316	287.639	3.005	298.632	-0.204	309.89	0.596	317.704	1.256	323.827	1.13	331.977	0.833	339.537	1.183	348.482	1.036
		35.6887	4.1218	58.6118	-1.547	75.6156	4.80823	89.3593	4.985	104.295	1.307	119.434	4.894	138.894	5.088	158.281	4.3707	176.63	1.02467	195.06	1.28	211.29	0.086	224.636	1.397	238.135	0.29	249.138	1.51	262.525	3.516	274.608	4.343	287.649	2.204	298.642	0.174	309.9	1.048	317.714	0.908	323.837	0.855	331.987	1.036	339.547	1.045	348.492	0.944
		35.6989	4.1559	58.622	-1.41147	75.6258	4.76709	89.3695	5	104.305	1.494	119.445	4.84	138.904	5.088	158.292	4.5084	176.64	1.36354	195.07	1.688	211.3	0.573	224.646	0.919	238.145	1.029	249.149	0.416	262.536	1.647	274.619	1.57	287.659	0.97	298.652	0.826	309.91	1.438	317.724	0.605	323.847	0.659	331.998	1.221	339.557	0.869	348.502	0.925
		35.7091	4.1944	58.6322	-1.2844	75.636	4.71257	89.3797	5.021	104.315	1.718	119.455	4.771	138.914	5.088	158.302	4.62978	176.65	1.64679	195.081	2.062	211.31	1.074	224.656	0.432	238.156	1.775	249.159	-0.587	262.546	-0.404	274.629	-1.419	287.67	-0.29	298.662	1.518	309.92	1.595	317.734	0.507	323.857	0.663	332.008	1.201	339.567	0.801	348.512	1.004
		35.7193	4.2384	58.6424	-1.1224	75.6462	4.66629	89.3899	5.025	104.326	1.914	119.465	4.693	138.924	5.088	158.312	4.71546	176.661	1.95476	195.091	2.413	211.32	1.588	224.667	-0.036	238.166	2.469	249.169	-1.343	262.556	-2.186	274.639	-3.781	287.68	-1.162	298.673	1.953	309.93	1.433	317.745	0.638	323.868	0.85	332.018	0.999	339.578	0.859	348.523	1.066
		35.7295	4.2747	58.6525	-0.98686	75.6564	4.60149	89.4	5.027	104.336	2.116	119.475	4.606	138.934	5.071	158.322	4.79196	176.671	2.23698	195.101	2.759	211.331	1.997	224.677	-0.542	238.176	2.968	249.179	-1.825	262.566	-3.354	274.649	-4.95	287.69	-1.372	298.683	1.975	309.941	1.035	317.755	0.95	323.878	1.129	332.028	0.812	339.588	1.032	348.533	1.02
		35.7396	4.3231	58.6627	-0.87463	75.6666	4.52434	89.4102	5.049	104.346	2.317	119.485	4.505	138.944	5.039	158.332	4.87356	176.681	2.4986	195.111	3.038	211.341	2.389	224.687	-0.926	238.186	3.244	249.189	-1.864	262.576	-3.649	274.659	-4.596	287.7	-0.779	298.693	1.588	309.951	0.568	317.765	1.276	323.888	1.298	332.038	0.749	339.598	1.178	348.543	0.929
		35.7498	4.3528	58.6729	-0.7465	75.6768	4.44411	89.4204	5.049	104.356	2.496	119.496	4.394	138.955	4.997	158.343	4.93782	176.691	2.77464	195.121	3.239	211.351	2.778	224.697	-1.224	238.196	3.281	249.199	-1.487	262.587	-3.125	274.67	-2.876	287.71	0.311	298.703	0.913	309.961	0.283	317.775	1.398	323.898	1.257	332.049	0.835	339.608	1.138	348.553	0.929
		35.76	4.388	58.6831	-0.5792	75.6869	4.35257	89.4306	5.046	104.366	2.671	119.506	4.27	138.965	4.948	158.353	4.98168	176.701	3.02493	195.132	3.425	211.361	3.075	224.707	-1.451	238.207	3.093	249.21	-0.763	262.597	-1.756	274.68	-0.178	287.72	1.616	298.713	0.239	309.971	0.306	317.785	1.298	323.908	1.01	332.059	1.04	339.618	0.966	348.563	1.018
		35.7702	4.4089	58.6933	-0.44049	75.6971	4.27029	89.4408	5.025	104.376	2.85	119.516	4.137	138.975	4.891	158.363	5.0133	176.712	3.2608	195.142	3.597	211.371	3.271	224.718	-1.482	238.217	2.703	249.22	0.208	262.607	0.14	274.69	2.791	287.731	2.659	298.724	-0.177	309.981	0.627	317.796	0.974	323.919	0.765	332.069	1.226	339.628	0.827	348.574	1.068
		35.7804	4.4452	58.7035	-0.32614	75.7073	4.19109	89.451	5.025	104.387	3.004	119.526	3.996	138.985	4.815	158.373	5.05104	176.722	3.4771	195.152	3.73	211.381	3.413	224.728	-1.282	238.227	2.108	249.23	1.271	262.617	2.176	274.7	5.267	287.741	3.18	298.734	-0.163	309.991	1.091	317.806	0.653	323.929	0.633	332.079	1.213	339.639	0.821	348.584	1.018
		35.7906	4.4628	58.7137	-0.22661	75.7175	4.12011	89.4612	5.023	104.397	3.172	119.536	3.833	138.995	4.715	158.383	5.08572	176.732	3.68516	195.162	3.824	211.392	3.453	224.738	-0.93	238.237	1.351	249.24	2.342	262.627	3.945	274.71	6.76	287.751	2.958	298.744	0.281	310.002	1.467	317.816	0.509	323.939	0.735	332.089	1.013	339.649	0.932	348.594	0.931
		35.8008	4.4694	58.7239	-0.09531	75.7277	4.03989	89.4714	5.001	104.407	3.359	119.546	3.675	139.006	4.611	158.393	5.1357	176.742	3.87056	195.172	3.90444	211.402	3.412	224.748	-0.428	238.247	0.619	249.25	3.143	262.637	5.113	274.721	6.649	287.761	2.104	298.754	0.958	310.012	1.601	317.826	0.6	323.949	0.962	332.1	0.818	339.659	1.117	348.604	0.938
		35.811	4.4936	58.7341	0.04023	75.7379	3.93291	89.4816	4.993	104.417	3.5	119.557	3.491	139.016	4.496	158.404	5.17038	176.752	4.03124	195.182	3.875	211.412	3.292	224.758	0.238	238.257	-0.075	249.261	3.668	262.648	5.457	274.731	4.985	287.771	0.843	298.764	1.62	310.022	1.413	317.836	0.891	323.959	1.224	332.11	0.749	339.669	1.188	348.614	1.03
		35.8212	4.52	58.7442	0.16517	75.7481	3.8136	89.4917	4.97	104.427	3.625	119.567	3.292	139.026	4.378	158.414	5.19486	176.762	4.16617	195.193	3.845	211.422	3.101	224.769	0.927	238.268	-0.71	249.271	3.795	262.658	4.903	274.741	2.374	287.782	-0.395	298.774	1.984	310.032	0.999	317.846	1.235	323.969	1.301	332.12	0.83	339.679	1.059	348.625	1.067
		35.8313	4.5299	58.7544	0.32188	75.7583	3.68503	89.5019	4.935	104.438	3.754	119.577	3.114	139.036	4.255	158.424	5.202	176.773	4.27329	195.203	3.772	211.432	2.816	224.779	1.623	238.278	-1.125	249.281	3.472	262.668	3.55	274.751	-0.633	287.792	-1.222	298.785	1.935	310.042	0.539	317.857	1.394	323.98	1.157	332.13	1.026	339.69	0.879	348.635	1.006
		35.8415	4.5409	58.7646	0.48071	75.7685	3.55234	89.5121	4.909	104.448	3.844	119.587	2.928	139.046	4.109	158.434	5.202	176.783	4.3732	195.213	3.665	211.443	2.451	224.789	2.24	238.288	-1.377	249.291	2.827	262.678	1.692	274.761	-3.243	287.802	-1.355	298.795	1.48	310.053	0.261	317.867	1.332	323.99	0.88	332.14	1.216	339.7	0.799	348.645	0.919
		35.8517	4.575	58.7748	0.63107	75.7786	3.42377	89.5223	4.877	104.458	3.922	119.597	2.718	139.057	3.943	158.444	5.19996	176.793	4.48959	195.223	3.503	211.453	2.058	224.799	2.783	238.298	-1.418	249.301	1.914	262.688	-0.361	274.771	-4.779	287.812	-0.701	298.805	0.779	310.063	0.315	317.877	1.04	324	0.673	332.15	1.208	339.71	0.851	348.655	0.941
		35.8619	4.6036	58.785	0.76554	75.7888	3.29211	89.5325	4.852	104.468	4.004	119.608	2.48	139.067	3.758	158.455	5.18262	176.803	4.58641	195.233	3.309	211.463	1.603	224.809	3.14	238.308	-1.193	249.312	0.802	262.699	-2.147	274.782	-4.861	287.822	0.421	298.815	0.135	310.073	0.653	317.887	0.7	324.01	0.653	332.161	1.009	339.72	1.016	348.665	1.032
		35.8721	4.6234	58.7952	0.88096	75.799	3.1512	89.5427	4.813	104.478	4.103	119.618	2.236	139.077	3.584	158.465	5.151	176.813	4.67602	195.244	3.105	211.473	1.152	224.819	3.332	238.319	-0.791	249.322	-0.235	262.709	-3.335	274.792	-3.467	287.833	1.731	298.825	-0.203	310.083	1.121	317.897	0.517	324.02	0.833	332.171	0.82	339.73	1.175	348.675	1.064
		35.8823	4.6487	58.8054	0.99955	75.8092	3.01646	89.5529	4.775	104.489	4.19	119.628	2.003	139.087	3.389	158.475	5.09898	176.824	4.76151	195.254	2.813	211.483	0.645	224.83	3.339	238.329	-0.175	249.332	-1.084	262.719	-3.651	274.802	-0.969	287.843	2.732	298.836	-0.107	310.093	1.484	317.908	0.565	324.031	1.099	332.181	0.752	339.741	1.154	348.686	0.995
		35.8925	4.6663	58.8156	1.07261	75.8194	2.86629	89.5631	4.735	104.499	4.273	119.638	1.784	139.097	3.16	158.485	5.03676	176.834	4.83052	195.258	2.45437	211.494	0.134	224.84	3.195	238.339	0.554	249.342	-1.697	262.729	-3.144	274.812	2.009	287.853	3.194	298.846	0.399	310.104	1.597	317.918	0.829	324.041	1.29	332.191	0.837	339.751	0.977	348.696	0.922
		35.9027	4.6751	58.8257	1.1912	75.8296	2.71509	89.5733	4.668	104.509	4.343	119.648	1.53	139.107	2.922	158.495	4.95822	176.844	4.87584	195.274	2.079	211.504	-0.39	224.85	2.937	238.349	1.307	249.352	-1.897	262.739	-1.79	274.822	4.673	287.863	2.903	298.856	1.094	310.114	1.391	317.928	1.179	324.051	1.269	332.201	1.04	339.761	0.834	348.706	0.953
		35.9128	4.6993	58.8359	1.32144	75.8398	2.56697	89.5834	4.608	104.519	4.395	119.659	1.303	139.118	2.699	158.506	4.8552	176.854	4.90983	195.284	1.691	211.514	-0.861	224.86	2.566	238.359	2.048	249.362	-1.686	262.75	0.097	274.833	6.476	287.873	2.001	298.866	1.719	310.124	0.964	317.938	1.391	324.061	1.039	332.212	1.23	339.771	0.814	348.716	1.046
		35.923	4.7048	58.8461	1.4591	75.85	2.41886	89.5936	4.533	104.529	4.452	119.669	1.074	139.128	2.437	158.516	4.73994	176.864	4.93043	195.295	1.283	211.524	-1.253	224.87	2.136	238.37	2.686	249.373	-1.054	262.76	2.132	274.843	6.868	287.883	0.717	298.876	2.008	310.134	0.516	317.948	1.368	324.071	0.777	332.222	1.22	339.781	0.915	348.726	1.064
		35.9332	4.7268	58.8563	1.58722	75.8602	2.28	89.6038	4.437	104.539	4.511	119.679	0.822	139.138	2.173	158.526	4.62162	176.875	4.96751	195.305	0.826	211.534	-1.572	224.881	1.637	238.38	3.101	249.383	-0.173	262.77	3.911	274.853	5.55	287.894	-0.497	298.887	1.877	310.144	0.254	317.959	1.11	324.082	0.633	332.232	1.014	339.792	1.093	348.737	0.992
		35.9434	4.7268	58.8665	1.69099	75.8703	2.11646	89.614	4.347	104.55	4.555	119.689	0.574	139.148	1.919	158.536	4.49106	176.885	4.9912	195.315	0.35	211.544	-1.759	224.891	1.177	238.39	3.287	249.393	0.878	262.78	5.092	274.863	3.139	287.904	-1.278	298.897	1.358	310.154	0.339	317.969	0.757	324.092	0.715	332.242	0.817	339.802	1.179	348.747	0.922
		35.9536	4.7323	58.8767	1.79369	75.8805	1.95703	89.6242	4.235	104.56	4.596	119.699	0.348	139.158	1.688	158.546	4.34418	176.895	4.99223	195.325	-0.099	211.555	-1.826	224.901	0.696	238.4	3.245	249.403	1.962	262.79	5.457	274.873	0.173	287.914	-1.329	298.907	0.647	310.165	0.687	317.979	0.53	324.102	0.937	332.252	0.735	339.812	1.072	348.757	0.958
		35.9638	4.74	58.8869	1.92076	75.8907	1.80994	89.6344	4.12	104.57	4.643	119.709	0.131	139.169	1.429	158.556	4.16568	176.905	4.99223	195.335	-0.533	211.565	-1.793	224.911	0.219	238.41	2.98	249.413	2.886	262.8	4.924	274.884	-2.626	287.924	-0.623	298.917	0.037	310.175	1.161	317.989	0.538	324.112	1.207	332.263	0.827	339.822	0.892	348.767	1.048
		35.974	4.7532	58.8971	2.04782	75.9009	1.63406	89.6446	4.023	104.58	4.675	119.72	-0.109	139.179	1.148	158.567	3.978	176.915	4.99017	195.345	-0.902	211.575	-1.654	224.921	-0.263	238.421	2.51	249.424	3.513	262.811	3.587	274.894	-4.483	287.934	0.544	298.927	-0.223	310.185	1.506	317.999	0.772	324.122	1.306	332.273	1.028	339.832	0.807	348.777	1.058
		35.9842	4.7675	58.9072	2.17171	75.9111	1.44069	89.6548	3.924	104.59	4.713	119.73	-0.336	139.189	0.851	158.577	3.79848	176.925	4.96545	195.356	-1.272	211.585	-1.413	224.932	-0.727	238.431	1.846	249.434	3.802	262.821	1.741	274.904	-4.989	287.945	1.845	298.937	-0.043	310.195	1.588	318.009	1.116	324.132	1.188	332.283	1.223	339.842	0.847	348.788	0.975
		35.9943	4.7664	58.9174	2.27442	75.9213	1.26171	89.6649	3.839	104.601	4.734	119.74	-0.553	139.199	0.606	158.587	3.60366	176.936	4.92116	195.366	-1.592	211.595	-1.074	224.942	-1.066	238.441	1.079	249.444	3.645	262.831	-0.31	274.914	-3.955	287.955	2.801	298.948	0.52	310.205	1.365	318.02	1.363	324.143	0.911	332.293	1.216	339.853	0.999	348.798	0.913
		36.0045	4.7675	58.9276	2.37607	75.9315	1.11669	89.6751	3.709	104.611	4.755	119.75	-0.751	139.209	0.352	158.597	3.36804	176.946	4.86142	195.376	-1.852	211.606	-0.697	224.952	-1.33	238.451	0.358	249.454	3.093	262.841	-2.112	274.924	-1.719	287.965	3.202	298.958	1.224	310.216	0.919	318.03	1.381	324.153	0.695	332.303	1.02	339.863	1.161	348.808	0.961
		36.0147	4.7675	58.9378	2.49466	75.9416	0.96549	89.6853	3.555	104.621	4.772	119.76	-1.02	139.22	0.057	158.607	3.11814	176.956	4.77902	195.386	-2.021	211.616	-0.246	224.962	-1.493	238.461	-0.332	249.464	2.294	262.851	-3.311	274.934	1.207	287.975	2.847	298.968	1.802	310.226	0.488	318.04	1.166	324.163	0.644	332.313	0.824	339.873	1.159	348.818	1.051
		36.0249	4.7411	58.948	2.6069	75.9518	0.77931	89.6955	3.399	104.631	4.807	119.771	-1.238	139.23	-0.226	158.618	2.84886	176.966	4.6616	195.396	-2.224	211.626	0.243	224.972	-1.417	238.471	-0.888	249.475	1.204	262.862	-3.652	274.945	4.022	287.985	1.896	298.978	2.017	310.236	0.247	318.05	0.81	324.173	0.805	332.324	0.76	339.883	0.993	348.828	1.055
		36.0351	4.74	58.9582	2.68843	75.962	0.61577	89.7057	3.23	104.641	4.839	119.781	-1.445	139.24	-0.461	158.628	2.57448	176.976	4.53182	195.407	-2.33	211.636	0.701	224.982	-1.135	238.482	-1.237	249.485	0.133	262.872	-3.163	274.955	6.099	287.996	0.599	298.988	1.809	310.246	0.354	318.06	0.553	324.183	1.066	332.334	0.833	339.893	0.84	348.838	0.973
		36.0453	4.74	58.9684	2.77631	75.9722	0.46869	89.7159	3.076	104.652	4.879	119.791	-1.673	139.25	-0.73	158.638	2.31336	176.987	4.38865	195.417	-2.389	211.646	1.226	224.993	-0.732	238.492	-1.434	249.495	-0.818	262.882	-1.829	274.965	6.945	288.006	-0.584	298.999	1.235	310.256	0.723	318.071	0.52	324.194	1.281	332.344	1.035	339.904	0.811	348.849	0.922
		36.0555	4.74	58.9786	2.87161	75.9824	0.28251	89.7261	2.909	104.662	4.908	119.801	-1.846	139.26	-0.994	158.648	2.0145	176.997	4.22385	195.427	-2.409	211.657	1.718	225.003	-0.14	238.502	-1.365	249.505	-1.52	262.892	0.047	274.975	6.032	288.016	-1.312	299.009	0.515	310.267	1.194	318.081	0.719	324.204	1.28	332.354	1.226	339.914	0.9	348.859	0.981
		36.0657	4.74	58.9888	2.9722	75.9926	0.11589	89.7363	2.722	104.672	4.947	119.811	-1.997	139.271	-1.2	158.658	1.71156	177.007	4.03845	195.437	-2.383	211.667	2.099	225.013	0.538	238.512	-1.074	249.515	-1.889	262.902	2.086	274.985	3.858	288.026	-1.286	299.019	-0.046	310.277	1.522	318.091	1.056	324.214	1.06	332.364	1.214	339.924	1.078	348.869	1.062
		36.0759	4.7642	58.9989	3.06009	76.0028	0.01714	89.7464	2.541	104.682	4.972	119.822	-2.202	139.281	-1.385	158.669	1.40862	177.017	3.84481	195.447	-2.313	211.677	2.499	225.023	1.259	238.522	-0.595	249.525	-1.824	262.913	3.875	274.996	0.993	288.036	-0.531	299.029	-0.231	310.287	1.581	318.101	1.343	324.224	0.804	332.375	1.015	339.934	1.179	348.879	1.054
		36.086	4.7961	59.0091	3.16915	76.013	-0.13509	89.7566	2.378	104.692	5	119.832	-2.329	139.291	-1.606	158.679	1.11996	177.027	3.63984	195.458	-2.199	211.687	2.877	225.033	1.912	238.533	0.1	249.536	-1.326	262.923	5.074	275.006	-1.937	288.046	0.664	299.039	0.036	310.297	1.34	318.111	1.402	324.234	0.639	332.385	0.817	339.944	1.089	348.889	0.966
		36.0962	4.8192	59.0193	3.26233	76.0232	-0.31097	89.7668	2.234	104.702	5.029	119.842	-2.525	139.301	-1.829	158.689	0.8568	177.038	3.42354	195.468	-2.036	211.697	3.135	225.044	2.508	238.543	0.839	249.546	-0.529	262.933	5.458	275.016	-4.105	288.057	1.945	299.05	0.644	310.307	0.881	318.122	1.226	324.245	0.704	332.395	0.739	339.955	0.909	348.9	0.919
		36.1064	4.8478	59.0295	3.35657	76.0333	-0.47349	89.777	2.064	104.713	5.06	119.852	-2.665	139.311	-2.061	158.699	0.56508	177.048	3.17428	195.478	-1.824	211.707	3.321	225.054	2.979	238.553	1.585	249.556	0.504	262.943	4.941	275.026	-5.016	288.067	2.858	299.06	1.352	310.318	0.458	318.132	0.875	324.255	0.918	332.405	0.824	339.965	0.812	348.91	0.983
		36.1166	4.8698	59.0397	3.4381	76.0435	-0.70594	89.7872	1.87	104.723	5.091	119.862	-2.835	139.321	-2.199	158.709	0.25398	177.058	2.91781	195.488	-1.553	211.718	3.431	225.064	3.26	238.563	2.313	249.566	1.576	262.953	3.626	275.036	-4.365	288.077	3.192	299.07	1.878	310.328	0.242	318.142	0.581	324.265	1.191	332.415	1.023	339.975	0.84	348.92	1.06
		36.1268	4.8929	59.0499	3.50798	76.0537	-0.87154	89.7974	1.668	104.733	5.123	119.872	-3.019	139.332	-2.482	158.719	-0.04692	177.068	2.684	195.498	-1.232	211.728	3.446	225.074	3.366	238.573	2.868	249.576	2.605	262.964	1.791	275.047	-2.417	288.087	2.775	299.08	2.011	310.338	0.377	318.152	0.509	324.275	1.305	332.426	1.22	339.985	0.986	348.93	1.041
		36.137	4.9017	59.0601	3.57893	76.0639	-1.00937	89.8076	1.446	104.743	5.139	119.883	-3.156	139.342	-2.621	158.73	-0.30396	177.078	2.34822	195.508	-0.837	211.738	3.389	225.084	3.299	238.584	3.2	249.587	3.329	262.974	-0.267	275.057	0.399	288.097	1.782	299.09	1.727	310.348	0.756	318.162	0.662	324.285	1.21	332.436	1.226	339.995	1.152	348.94	0.949
		36.1472	4.927	59.0703	3.63822	76.0741	-1.11943	89.8178	1.267	104.753	5.141	119.893	-3.233	139.352	-2.81	158.74	-0.60894	177.089	2.04025	195.519	-0.437	211.748	3.251	225.095	3.093	238.594	3.295	249.597	3.758	262.984	-2.078	275.067	3.314	288.108	0.479	299.1	1.106	310.358	1.227	318.172	0.987	324.296	0.936	332.446	1.034	340.005	1.168	348.951	0.916
		36.1574	4.927	59.0804	3.71446	76.0843	-1.2408	89.828	1.097	104.764	5.141	119.903	-3.394	139.362	-2.966	158.75	-0.94146	177.099	1.71786	195.529	-0.04	211.758	3.041	225.105	2.776	238.604	3.163	249.607	3.758	262.994	-3.299	275.077	5.641	288.118	-0.667	299.111	0.394	310.368	1.536	318.183	1.306	324.306	0.704	332.456	0.831	340.016	1.009	348.961	0.99
		36.1675	4.927	59.0906	3.79705	76.0945	-1.45577	89.8381	0.897	104.774	5.141	119.913	-3.436	139.372	-3.094	158.76	-1.19238	177.109	1.43049	195.539	0.379	211.769	2.729	225.115	2.377	238.614	2.823	249.617	3.321	263.004	-3.656	275.087	6.89	288.128	-1.338	299.121	-0.108	310.379	1.571	318.193	1.412	324.316	0.633	332.466	0.763	340.026	0.846	348.971	1.065
		36.1777	4.927	59.1008	3.87647	76.1047	-1.59051	89.8483	0.694	104.784	5.124	119.923	-3.495	139.383	-3.208	158.77	-1.40658	177.119	1.10913	195.549	0.816	211.779	2.343	225.125	1.904	238.624	2.282	249.627	2.61	263.014	-3.186	275.097	6.43	288.138	-1.232	299.131	-0.212	310.389	1.308	318.203	1.282	324.326	0.786	332.476	0.83	340.036	0.809	348.981	1.044
		36.1879	4.927	59.111	3.91247	76.1149	-1.65634	89.8585	0.489	104.794	5.101	119.934	-3.619	139.393	-3.374	158.781	-1.67178	177.129	0.76717	195.559	1.257	211.789	1.94	225.135	1.42	238.634	1.552	249.638	1.6	263.025	-1.867	275.108	4.542	288.148	-0.434	299.141	0.13	310.399	0.842	318.213	0.944	324.336	1.036	332.487	1.018	340.046	0.89	348.991	0.955
		36.1981	4.927	59.1212	3.9527	76.125	-1.76434	89.8687	0.306	104.804	5.076	119.944	-3.674	139.403	-3.412	158.791	-1.9329	177.139	0.44478	195.57	1.676	211.799	1.486	225.145	0.947	238.645	0.801	249.648	0.503	263.035	0.006	275.118	1.807	288.159	0.782	299.151	0.772	310.409	0.432	318.223	0.628	324.346	1.267	332.497	1.211	340.056	1.067	349.002	0.933
		36.2083	4.927	59.1314	4.00353	76.1352	-1.96594	89.8789	0.115	104.815	5.052	119.954	-3.706	139.413	-3.453	158.801	-2.12364	177.15	0.0987	195.58	2.059	211.809	1.01	225.156	0.462	238.655	0.105	249.658	-0.516	263.045	2.045	275.128	-1.196	288.169	2.043	299.162	1.471	310.419	0.241	318.234	0.509	324.357	1.291	332.507	1.215	340.067	1.189	349.012	1.011
		36.2185	4.9391	59.1416	4.05753	76.1454	-2.08629	89.8891	-0.033	104.825	5.017	119.964	-3.828	139.423	-3.592	158.811	-2.29806	177.16	-0.2721	195.59	2.425	211.82	0.487	225.166	-0.004	238.665	-0.563	249.668	-1.295	263.055	3.839	275.138	-3.633	288.179	2.914	299.172	1.934	310.43	0.404	318.244	0.627	324.367	1.098	332.517	1.018	340.077	1.113	349.022	1.068
		36.2287	4.9413	59.1518	4.10094	76.1556	-2.20971	89.8993	-0.19	104.835	4.981	119.974	-3.887	139.434	-3.727	158.821	-2.47248	177.17	-0.51106	195.6	2.771	211.83	-0.011	225.176	-0.498	238.675	-1.031	249.678	-1.814	263.065	5.06	275.148	-4.911	288.189	3.175	299.182	1.987	310.44	0.792	318.254	0.929	324.377	0.827	332.527	0.823	340.087	0.931	349.032	1.034
		36.2389	4.9655	59.1619	4.14647	76.1658	-2.3352	89.9095	-0.336	104.845	4.926	119.985	-3.897	139.444	-3.8	158.832	-2.68158	177.18	-0.82109	195.61	3.052	211.84	-0.545	225.186	-0.883	238.685	-1.315	249.688	-1.892	263.076	5.458	275.159	-4.681	288.199	2.698	299.192	1.631	310.45	1.256	318.264	1.269	324.387	0.648	332.538	0.749	340.097	0.814	349.042	0.935
		36.249	4.971	59.1721	4.18248	76.176	-2.39794	89.9196	-0.497	104.855	4.878	119.995	-3.929	139.454	-3.818	158.842	-2.87844	177.19	-1.11361	195.621	3.255	211.85	-0.99	225.196	-1.186	238.696	-1.432	249.699	-1.549	263.086	4.962	275.169	-3.056	288.209	1.665	299.202	0.969	310.46	1.549	318.274	1.411	324.397	0.686	332.548	0.827	340.107	0.831	349.052	0.918
		36.2592	4.9941	59.1823	4.21636	76.1862	-2.54709	89.9298	-0.694	104.865	4.811	120.005	-3.973	139.464	-3.869	158.852	-3.00594	177.201	-1.37935	195.631	3.436	211.86	-1.361	225.207	-1.422	238.706	-1.265	249.709	-0.836	263.096	3.665	275.179	-0.403	288.22	0.357	299.213	0.283	310.47	1.558	318.285	1.317	324.408	0.888	332.558	1.028	340.118	0.966	349.063	1
		36.2694	5.0029	59.1925	4.23012	76.1963	-2.70034	89.94	-0.916	104.876	4.742	120.015	-3.98	139.474	-3.923	158.862	-3.2079	177.211	-1.69247	195.641	3.608	211.87	-1.635	225.217	-1.483	238.716	-0.913	249.719	0.125	263.106	1.828	275.189	2.575	288.23	-0.747	299.223	-0.154	310.481	1.278	318.295	1.002	324.418	1.164	332.568	1.228	340.128	1.141	349.073	1.065
		36.2796	5.0029	59.2027	4.2333	76.2065	-2.75177	89.9502	-1.082	104.886	4.675	120.025	-4.015	139.484	-3.988	158.872	-3.34968	177.221	-1.9407	195.651	3.74	211.881	-1.796	225.227	-1.306	238.726	-0.364	249.729	1.186	263.116	-0.222	275.199	5.11	288.24	-1.361	299.233	-0.174	310.491	0.806	318.305	0.669	324.428	1.304	332.578	1.235	340.138	1.175	349.083	1.018
		36.2898	5.0029	59.2129	4.24601	76.2167	-2.82686	89.9604	-1.226	104.896	4.585	120.035	-4.053	139.495	-4.031	158.882	-3.40272	177.231	-2.18996	195.661	3.835	211.891	-1.823	225.237	-0.965	238.736	0.359	249.739	2.263	263.127	-2.04	275.21	6.695	288.25	-1.169	299.243	0.238	310.501	0.408	318.315	0.509	324.438	1.226	332.589	1.037	340.148	1.026	349.093	0.933
		36.3	5.004	59.2231	4.27142	76.2269	-2.93691	89.9706	-1.378	104.906	4.492	120.046	-4.084	139.505	-4.043	158.893	-3.47004	177.241	-2.40111	195.672	3.88	211.901	-1.759	225.247	-0.486	238.747	1.104	249.75	3.096	263.137	-3.275	275.22	6.732	288.26	-0.327	299.253	0.904	310.511	0.231	318.325	0.581	324.448	0.961	332.599	0.833	340.158	0.856	349.103	0.935
		36.3102	5.0029	59.2333	4.29895	76.2371	-3.05109	89.9808	-1.586	104.916	4.385	120.056	-4.106	139.515	-4.048	158.903	-3.5649	177.252	-2.65449	195.682	3.895	211.911	-1.586	225.258	0.176	238.757	1.846	249.76	3.647	263.147	-3.655	275.23	5.163	288.271	0.905	299.263	1.579	310.521	0.426	318.336	0.864	324.459	0.723	332.609	0.75	340.168	0.805	349.114	1.028
		36.3204	5.0029	59.2435	4.31801	76.2473	-3.18583	89.991	-1.735	104.927	4.273	120.066	-4.132	139.525	-4.038	158.913	-3.72402	177.262	-2.89963	195.692	3.87	211.921	-1.325	225.268	0.861	238.767	2.531	249.77	3.805	263.157	-3.209	275.24	2.601	288.281	2.148	299.274	1.974	310.531	0.826	318.346	1.211	324.469	0.63	332.619	0.821	340.179	0.876	349.124	1.077
		36.3306	5.0029	59.2536	4.34766	76.2575	-3.27634	90.0011	-1.886	104.937	4.147	120.076	-4.126	139.535	-4.01	158.923	-3.74748	177.272	-3.04692	195.702	3.805	211.932	-0.97	225.278	1.566	238.777	3.008	249.78	3.518	263.167	-1.906	275.25	-0.405	288.291	2.964	299.284	1.954	310.542	1.292	318.356	1.391	324.479	0.767	332.629	1.012	340.189	1.052	349.134	1.026
		36.3407	5.004	59.2638	4.36883	76.2677	-3.32571	90.0113	-2.024	104.947	4.019	120.086	-4.091	139.546	-3.981	158.933	-3.78522	177.282	-3.20451	195.712	3.709	211.942	-0.573	225.288	2.192	238.787	3.263	249.79	2.883	263.177	-0.042	275.26	-3.072	288.301	3.157	299.294	1.526	310.552	1.568	318.366	1.35	324.489	1.012	332.64	1.211	340.199	1.185	349.144	0.938
		36.3509	5.0029	59.274	4.39531	76.2779	-3.3216	90.0215	-2.138	104.957	3.891	120.097	-4.049	139.556	-3.938	158.944	-3.88926	177.292	-3.32708	195.722	3.564	211.952	-0.126	225.298	2.75	238.797	3.278	249.801	1.995	263.188	1.998	275.271	-4.7	288.311	2.613	299.304	0.837	310.562	1.549	318.376	1.074	324.499	1.263	332.65	1.215	340.209	1.129	349.154	0.942
		36.3611	5.004	59.2842	4.41966	76.288	-3.372	90.0317	-2.236	104.967	3.773	120.107	-4.004	139.566	-3.884	158.954	-3.95658	177.302	-3.44759	195.733	3.369	211.962	0.371	225.309	3.131	238.808	3.067	249.811	0.881	263.198	3.804	275.281	-4.914	288.322	1.539	299.314	0.177	310.572	1.251	318.386	0.725	324.509	1.303	332.66	1.027	340.219	0.947	349.165	1.028
		36.3713	5.0139	59.2944	4.42707	76.2982	-3.45634	90.0419	-2.394	104.978	3.605	120.117	-3.95	139.576	-3.797	158.964	-3.96882	177.313	-3.59694	195.743	3.164	211.972	0.835	225.319	3.336	238.818	2.657	249.821	-0.162	263.208	5.042	275.291	-3.616	288.332	0.234	299.325	-0.196	310.582	0.774	318.397	0.523	324.52	1.129	332.67	0.832	340.23	0.82	349.175	1.065
		36.3815	5.0304	59.3046	4.43554	76.3084	-3.52834	90.0521	-2.559	104.988	3.437	120.127	-3.886	139.586	-3.698	158.974	-3.96882	177.323	-3.70509	195.753	2.875	211.983	1.366	225.329	3.357	238.828	2.038	249.831	-1.041	263.218	5.461	275.301	-1.193	288.342	-0.836	299.335	-0.129	310.593	0.387	318.407	0.554	324.53	0.849	332.68	0.764	340.24	0.827	349.185	0.999
		36.3917	5.0403	59.3148	4.44507	76.3186	-3.60446	90.0623	-2.653	104.998	3.277	120.137	-3.807	139.597	-3.587	158.984	-3.95148	177.333	-3.79779	195.763	2.53	211.993	1.823	225.339	3.225	238.838	1.272	249.841	-1.669	263.228	4.99	275.311	1.78	288.352	-1.382	299.345	0.351	310.603	0.234	318.417	0.805	324.54	0.657	332.69	0.829	340.25	0.95	349.195	0.912
		36.4019	5.0568	59.325	4.46096	76.3288	-3.66926	90.0725	-2.769	105.008	3.119	120.148	-3.713	139.607	-3.458	158.995	-3.927	177.343	-3.8359	195.773	2.133	212.003	2.208	225.349	2.971	238.848	0.54	249.851	-1.906	263.239	3.702	275.322	4.493	288.362	-1.106	299.355	1.041	310.613	0.45	318.427	1.153	324.55	0.667	332.701	1.025	340.26	1.132	349.205	0.934
		36.4121	5.0568	59.3351	4.46096	76.339	-3.70834	90.0827	-2.856	105.018	2.934	120.158	-3.625	139.617	-3.328	159.005	-3.87906	177.353	-3.89358	195.784	1.74	212.013	2.617	225.359	2.593	238.859	-0.155	249.862	-1.718	263.249	1.874	275.332	6.382	288.372	-0.217	299.365	1.683	310.623	0.856	318.437	1.377	324.56	0.855	332.711	1.224	340.27	1.178	349.215	1.033
		36.4222	5.0568	59.3453	4.47049	76.3492	-3.73406	90.0928	-2.928	105.028	2.733	120.168	-3.522	139.627	-3.182	159.015	-3.82092	177.364	-3.9595	195.794	1.328	212.023	2.972	225.37	2.167	238.869	-0.767	249.872	-1.107	263.259	-0.177	275.342	6.909	288.383	1.041	299.376	2.002	310.633	1.309	318.448	1.37	324.571	1.128	332.721	1.23	340.281	1.038	349.226	1.064
		36.4324	5.0568	59.3555	4.49378	76.3594	-3.80709	90.103	-3.059	105.039	2.521	120.178	-3.396	139.637	-3.063	159.025	-3.74646	177.374	-3.99761	195.804	0.873	212.033	3.199	225.38	1.673	238.879	-1.161	249.882	-0.245	263.269	-2.004	275.352	5.704	288.393	2.25	299.386	1.907	310.644	1.567	318.458	1.132	324.581	1.293	332.731	1.036	340.291	0.865	349.236	1.001
		36.4426	5.0568	59.3657	4.52449	76.3696	-3.90583	90.1132	-3.2	105.049	2.336	120.188	-3.253	139.647	-3.007	159.035	-3.65262	177.384	-4.0213	195.814	0.401	212.044	3.378	225.39	1.203	238.889	-1.403	249.892	0.804	263.279	-3.259	275.362	3.362	288.403	3.017	299.396	1.414	310.654	1.527	318.468	0.779	324.591	1.246	332.741	0.83	340.301	0.8	349.246	0.93
		36.4528	5.0568	59.3759	4.56366	76.3797	-3.96343	90.1234	-3.271	105.059	2.14	120.198	-3.088	139.658	-2.856	159.045	-3.54552	177.394	-4.01924	195.824	-0.047	212.054	3.455	225.4	0.722	238.899	-1.41	249.902	1.891	263.29	-3.658	275.373	0.412	288.413	3.132	299.406	0.703	310.664	1.214	318.478	0.539	324.601	0.995	332.752	0.74	340.311	0.866	349.256	0.961
		36.463	5.0568	59.3861	4.61343	76.3899	-3.97371	90.1336	-3.315	105.069	1.893	120.209	-2.974	139.668	-2.536	159.056	-3.42924	177.404	-3.98731	195.835	-0.477	212.064	3.449	225.41	0.246	238.91	-1.162	249.913	2.831	263.3	-3.231	275.383	-2.435	288.423	2.53	299.416	0.081	310.674	0.739	318.488	0.53	324.611	0.752	332.762	0.814	340.321	1.036	349.266	1.051
		36.4732	5.0568	59.3963	4.66637	76.4001	-3.984	90.1438	-3.403	105.079	1.692	120.219	-2.839	139.678	-2.244	159.066	-3.25278	177.415	-3.94199	195.845	-0.853	212.074	3.36	225.421	-0.233	238.92	-0.737	249.923	3.474	263.31	-1.94	275.393	-4.385	288.434	1.412	299.426	-0.215	310.684	0.37	318.499	0.751	324.622	0.636	332.772	0.997	340.331	1.183	349.277	1.065
		36.4834	5.0568	59.4065	4.70449	76.4103	-4.00354	90.154	-3.49	105.09	1.493	120.229	-2.642	139.688	-2.121	159.076	-3.08244	177.425	-3.8874	195.855	-1.224	212.084	3.196	225.431	-0.701	238.93	-0.091	249.933	3.794	263.32	-0.088	275.403	-5.006	288.444	0.105	299.437	-0.07	310.694	0.249	318.509	1.095	324.632	0.757	332.782	1.202	340.342	1.14	349.287	0.993
		36.4936	5.0568	59.4166	4.74367	76.4205	-4.01794	90.1642	-3.585	105.1	1.25	120.239	-2.427	139.698	-1.932	159.086	-2.96922	177.435	-3.80912	195.865	-1.546	212.095	2.954	225.441	-1.043	238.94	0.639	249.943	3.667	263.33	1.959	275.413	-4.087	288.454	-0.916	299.447	0.467	310.705	0.483	318.519	1.362	324.642	0.985	332.792	1.221	340.352	0.965	349.297	0.92
		36.5037	5.0568	59.4268	4.76061	76.4307	-4.05291	90.1743	-3.668	105.11	1.087	120.249	-2.208	139.709	-1.657	159.096	-2.7489	177.445	-3.67316	195.875	-1.816	212.105	2.618	225.451	-1.299	238.95	1.391	249.953	3.136	263.34	3.77	275.423	-1.929	288.464	-1.402	299.457	1.168	310.715	0.905	318.529	1.398	324.652	1.24	332.803	1.041	340.362	0.83	349.307	0.955
		36.5139	5.0568	59.437	4.77967	76.4409	-4.09611	90.1845	-3.721	105.12	0.859	120.26	-1.996	139.719	-1.369	159.107	-2.48676	177.455	-3.51042	195.885	-1.997	212.115	2.229	225.461	-1.465	238.96	2.131	249.964	2.352	263.351	5.025	275.434	0.972	288.474	-1.05	299.467	1.771	310.725	1.348	318.539	1.198	324.662	1.301	332.813	0.837	340.372	0.823	349.317	1.045
		36.5241	5.0656	59.4472	4.80508	76.451	-4.11051	90.1947	-3.751	105.13	0.593	120.27	-1.839	139.729	-1.136	159.117	-2.2746	177.465	-3.38167	195.896	-2.191	212.125	1.8	225.472	-1.416	238.971	2.743	249.974	1.283	263.361	5.465	275.444	3.827	288.485	-0.105	299.477	2.016	310.735	1.58	318.549	0.843	324.672	1.147	332.823	0.769	340.382	0.938	349.328	1.057
		36.5343	5.07	59.4574	4.80508	76.4612	-4.13006	90.2049	-3.792	105.141	0.411	120.28	-1.588	139.739	-0.878	159.127	-2.08998	177.476	-3.24365	195.906	-2.319	212.135	1.355	225.482	-1.147	238.981	3.128	249.984	0.212	263.371	5.007	275.454	5.985	288.495	1.169	299.488	1.846	310.745	1.509	318.56	0.567	324.683	0.865	332.833	0.83	340.393	1.113	349.338	0.973
		36.5445	5.07	59.4676	4.81461	76.4714	-4.1352	90.2151	-3.85	105.151	0.221	120.29	-1.364	139.749	-0.573	159.137	-1.83702	177.486	-3.084	195.916	-2.386	212.146	0.869	225.492	-0.762	238.991	3.292	249.994	-0.75	263.381	3.738	275.464	6.955	288.505	2.355	299.498	1.296	310.756	1.173	318.57	0.514	324.693	0.66	332.843	1.023	340.403	1.179	349.348	0.914
		36.5547	5.07	59.4778	4.81779	76.4816	-4.1352	90.2253	-3.902	105.161	0.009	120.3	-1.156	139.76	-0.34	159.147	-1.58406	177.496	-2.86152	195.926	-2.409	212.156	0.353	225.502	-0.195	239.001	3.218	250.004	-1.468	263.391	1.919	275.474	6.168	288.515	3.064	299.508	0.582	310.766	0.69	318.58	0.693	324.703	0.648	332.853	1.219	340.413	1.049	349.358	0.97
		36.5649	5.07	59.488	4.81779	76.4918	-4.15474	90.2355	-3.937	105.171	-0.21	120.311	-0.933	139.77	-0.089	159.158	-1.26072	177.506	-2.61947	195.936	-2.388	212.166	-0.147	225.512	0.481	239.011	2.927	250.014	-1.868	263.402	-0.132	275.485	4.071	288.525	3.113	299.518	0.003	310.776	0.338	318.59	1.021	324.713	0.836	332.864	1.231	340.423	0.876	349.368	1.057
		36.5751	5.0579	59.4982	4.83579	76.502	-4.16914	90.2457	-3.96	105.181	-0.421	120.321	-0.673	139.78	0.139	159.168	-0.97614	177.516	-2.36403	195.947	-2.315	212.176	-0.669	225.522	1.194	239.022	2.442	250.025	-1.833	263.412	-1.973	275.495	1.238	288.535	2.445	299.528	-0.218	310.786	0.244	318.6	1.326	324.723	1.112	332.874	1.037	340.433	0.802	349.378	1.062
		36.5853	5.0568	59.5083	4.85909	76.5122	-4.18251	90.2558	-3.984	105.192	-0.651	120.331	-0.436	139.79	0.41	159.178	-0.69156	177.527	-2.09417	195.957	-2.203	212.186	-1.083	225.533	1.856	239.032	1.756	250.035	-1.369	263.422	-3.238	275.505	-1.726	288.546	1.29	299.539	0.005	310.796	0.503	318.611	1.397	324.734	1.298	332.884	0.83	340.444	0.857	349.389	0.981
		36.5954	5.0568	59.5185	4.89509	76.5224	-4.21131	90.266	-3.991	105.202	-0.832	120.341	-0.206	139.8	0.71	159.188	-0.39984	177.537	-1.81298	195.967	-2.046	212.196	-1.449	225.543	2.458	239.042	0.995	250.045	-0.593	263.432	-3.656	275.515	-3.972	288.556	-0.013	299.549	0.587	310.807	0.941	318.621	1.254	324.744	1.267	332.894	0.735	340.454	1.02	349.399	0.926
		36.6056	5.0568	59.5287	4.92262	76.5326	-4.22983	90.2762	-4.006	105.212	-0.993	120.351	0.052	139.81	1	159.198	-0.10302	177.547	-1.5905	195.977	-1.832	212.207	-1.69	225.553	2.95	239.052	0.292	250.055	0.418	263.442	-3.249	275.525	-5.008	288.566	-0.996	299.559	1.294	310.817	1.376	318.631	0.908	324.754	1.027	332.904	0.812	340.464	1.176	349.409	0.984
		36.6158	5.0568	59.5389	4.94062	76.5427	-4.2648	90.2864	-4.024	105.222	-1.208	120.362	0.307	139.821	1.262	159.208	0.15708	177.557	-1.27532	195.987	-1.559	212.217	-1.82	225.563	3.244	239.062	-0.393	250.065	1.487	263.453	-1.977	275.536	-4.473	288.576	-1.412	299.569	1.846	310.827	1.599	318.641	0.609	324.764	0.771	332.915	1.002	340.474	1.155	349.419	1.063
		36.626	5.0568	59.5491	4.96179	76.5529	-4.28229	90.2966	-4.059	105.232	-1.426	120.372	0.569	139.831	1.544	159.219	0.48858	177.567	-0.94263	195.998	-1.244	212.227	-1.829	225.573	3.365	239.073	-0.927	250.076	2.525	263.463	-0.136	275.546	-2.618	288.586	-0.985	299.579	2.015	310.837	1.501	318.651	0.512	324.774	0.632	332.925	1.21	340.484	0.982	349.429	1.049
		36.6362	5.0568	59.5593	4.98615	76.5631	-4.28229	90.3068	-4.084	105.242	-1.623	120.382	0.794	139.841	1.769	159.229	0.78234	177.578	-0.64805	196.008	-0.845	212.237	-1.742	225.584	3.315	239.083	-1.256	250.086	3.272	263.473	1.914	275.556	0.151	288.597	3.33067e-16	299.589	1.767	310.847	1.148	318.662	0.651	324.785	0.727	332.935	1.234	340.494	0.837	349.44	0.959
		36.6464	5.0568	59.5695	5.00097	76.5733	-4.28229	90.317	-4.102	105.253	-1.757	120.392	1.04	139.851	2.018	159.239	1.04346	177.588	-0.29476	196.018	-0.456	212.247	-1.534	225.594	3.119	239.093	-1.438	250.096	3.729	263.483	3.737	275.566	3.101	288.607	1.292	299.6	1.168	310.857	0.662	318.672	0.962	324.795	0.953	332.945	1.049	340.505	0.818	349.45	0.909
		36.6566	5.0568	59.5797	5.00838	76.5835	-4.28126	90.3272	-4.119	105.263	-1.878	120.402	1.303	139.861	2.276	159.249	1.31682	177.598	0.03484	196.028	-0.055	212.258	-1.244	225.604	2.815	239.103	-1.336	250.106	3.77	263.493	5.01	275.576	5.493	288.617	2.449	299.61	0.453	310.868	0.325	318.682	1.289	324.805	1.22	332.955	0.844	340.515	0.921	349.46	0.981
		36.6668	5.0568	59.5898	5.00733	76.5937	-4.28229	90.3374	-4.142	105.273	-2.049	120.412	1.53	139.872	2.493	159.259	1.62486	177.608	0.36959	196.038	0.359	212.268	-0.873	225.614	2.418	239.113	-1.036	250.116	3.367	263.503	5.465	275.586	6.85	288.627	3.116	299.62	-0.072	310.878	0.248	318.692	1.406	324.815	1.304	332.966	0.769	340.525	1.097	349.47	1.058
		36.6769	5.07	59.6	5.00838	76.6039	-4.26994	90.3475	-4.149	105.283	-2.198	120.423	1.738	139.882	2.746	159.27	1.9023	177.618	0.67962	196.048	0.791	212.278	-0.443	225.624	1.949	239.123	-0.541	250.127	2.677	263.514	5.027	275.597	6.54	288.637	3.085	299.63	-0.211	310.888	0.522	318.702	1.294	324.825	1.171	332.976	0.825	340.535	1.179	349.48	1.042
		36.6871	5.07	59.6102	5.00838	76.6141	-4.2576	90.3577	-4.164	105.293	-2.35	120.433	1.958	139.892	2.959	159.28	2.18076	177.628	0.95772	196.059	1.233	212.288	0.017	225.635	1.453	239.134	0.168	250.137	1.695	263.524	3.777	275.607	4.734	288.648	2.362	299.64	0.091	310.898	0.965	318.712	0.967	324.835	0.895	332.986	1.012	340.545	1.067	349.491	0.952
		36.6973	5.0678	59.6204	5.00838	76.6243	-4.25863	90.3679	-4.191	105.304	-2.513	120.443	2.168	139.902	3.136	159.29	2.47656	177.639	1.29556	196.069	1.653	212.298	0.504	225.645	0.981	239.144	0.905	250.147	0.587	263.534	1.964	275.617	2.05	288.658	1.172	299.651	0.721	310.908	1.39	318.723	0.644	324.846	0.686	332.996	1.212	340.556	0.885	349.501	0.926
		36.7075	5.0568	59.6306	5.02956	76.6344	-4.24011	90.3781	-4.196	105.314	-2.684	120.453	2.39	139.912	3.353	159.3	2.7081	177.649	1.59426	196.079	2.037	212.309	0.996	225.655	0.495	239.154	1.651	250.157	-0.439	263.544	-0.089	275.627	-0.957	288.668	-0.122	299.661	1.421	310.919	1.591	318.733	0.507	324.856	0.648	333.006	1.227	340.566	0.806	349.511	1.004
		36.7177	5.0568	59.6408	5.03274	76.6446	-4.23394	90.3883	-4.196	105.324	-2.825	120.463	2.556	139.923	3.547	159.31	2.93862	177.659	1.89605	196.089	2.406	212.319	1.514	225.665	0.028	239.164	2.373	250.167	-1.236	263.554	-1.939	275.637	-3.474	288.678	-1.065	299.671	1.912	310.929	1.477	318.743	0.605	324.866	0.821	333.016	1.038	340.576	0.846	349.521	1.075
		36.7279	5.0568	59.651	5.03274	76.6548	-4.23394	90.3985	-4.196	105.334	-2.934	120.474	2.757	139.933	3.7	159.321	3.16506	177.669	2.20917	196.099	2.757	212.329	1.94	225.675	-0.469	239.174	2.911	250.178	-1.785	263.565	-3.228	275.648	-4.856	288.688	-1.412	299.681	1.998	310.939	1.111	318.753	0.9	324.876	1.083	333.027	0.831	340.586	1.008	349.531	1.046
		36.7381	5.0568	59.6612	5.05815	76.665	-4.23394	90.4087	-4.186	105.344	-3.05	120.484	2.96	139.943	3.856	159.331	3.40578	177.679	2.4677	196.11	3.044	212.339	2.322	225.685	-0.862	239.185	3.222	250.188	-1.895	263.575	-3.659	275.658	-4.759	288.698	-0.928	299.691	1.674	310.949	0.633	318.763	1.243	324.886	1.285	333.037	0.732	340.596	1.172	349.541	0.954
		36.7483	5.0568	59.6713	5.0698	76.6752	-4.23394	90.4189	-4.158	105.355	-3.148	120.494	3.142	139.953	3.996	159.341	3.61182	177.69	2.74168	196.12	3.26	212.349	2.715	225.696	-1.168	239.195	3.295	250.198	-1.591	263.585	-3.263	275.668	-3.233	288.709	0.102	299.702	1.031	310.959	0.317	318.774	1.41	324.897	1.277	333.047	0.809	340.607	1.171	349.552	0.928
		36.7585	5.0568	59.6815	5.07827	76.6854	-4.23394	90.429	-4.141	105.365	-3.262	120.504	3.344	139.963	4.111	159.351	3.77298	177.7	2.99712	196.13	3.448	212.36	3.034	225.706	-1.4	239.205	3.145	250.208	-0.9	263.595	-2.008	275.678	-0.648	288.719	1.411	299.712	0.34	310.97	0.278	318.784	1.337	324.907	1.054	333.057	1.003	340.617	1.001	349.562	1
		36.7686	5.0568	59.6917	5.09733	76.6956	-4.22263	90.4392	-4.101	105.375	-3.368	120.514	3.512	139.973	4.224	159.361	3.94536	177.71	3.24535	196.14	3.625	212.37	3.24	225.716	-1.478	239.215	2.784	250.218	0.039	263.605	-0.172	275.688	2.334	288.729	2.527	299.722	-0.126	310.98	0.563	318.794	1.041	324.917	0.789	333.067	1.209	340.627	0.847	349.572	1.066
		36.7788	5.0568	59.7019	5.1238	76.7057	-4.21543	90.4494	-4.081	105.385	-3.456	120.525	3.661	139.984	4.335	159.372	4.1106	177.72	3.45856	196.15	3.761	212.38	3.399	225.726	-1.318	239.225	2.219	250.228	1.097	263.616	1.873	275.699	4.931	288.739	3.145	299.732	-0.185	310.99	1.008	318.804	0.702	324.927	0.634	333.078	1.236	340.637	0.814	349.582	1.026
		36.789	5.0568	59.7121	5.12274	76.7159	-4.18046	90.4596	-4.045	105.395	-3.516	120.535	3.762	139.994	4.44	159.382	4.25646	177.73	3.66456	196.161	3.857	212.39	3.457	225.736	-0.987	239.236	1.473	250.239	2.184	263.626	3.703	275.709	6.615	288.749	3.049	299.742	0.199	311	1.414	318.814	0.516	324.937	0.707	333.088	1.059	340.647	0.906	349.592	0.934
		36.7992	5.0568	59.7223	5.12486	76.7261	-4.14754	90.4698	-4.012	105.405	-3.593	120.545	3.894	140.004	4.524	159.392	4.386	177.741	3.85305	196.171	3.905	212.4	3.432	225.747	-0.52	239.246	0.727	250.249	3.04	263.636	4.988	275.719	6.8	288.76	2.284	299.753	0.855	311.01	1.589	318.825	0.568	324.948	0.925	333.098	0.847	340.657	1.082	349.603	0.926
		36.8094	5.0568	59.7325	5.13651	76.7363	-4.1064	90.48	-3.971	105.416	-3.733	120.555	4.01	140.014	4.595	159.402	4.51554	177.751	4.01167	196.181	3.92	212.41	3.33	225.757	0.13	239.256	0.023	250.259	3.614	263.646	5.466	275.729	5.334	288.77	1.066	299.763	1.541	311.02	1.448	318.835	0.831	324.958	1.196	333.108	0.763	340.668	1.18	349.613	1.014
		36.8196	5.0568	59.7427	5.13651	76.7465	-4.07349	90.4902	-3.916	105.426	-3.801	120.565	4.112	140.024	4.664	159.412	4.62774	177.761	4.14969	196.191	3.889	212.421	3.152	225.767	0.805	239.266	-0.633	250.269	3.808	263.656	5.046	275.739	2.832	288.78	-0.219	299.773	1.963	311.031	1.065	318.845	1.183	324.968	1.305	333.118	0.817	340.678	1.082	349.623	1.068
		36.8298	5.0568	59.7529	5.13333	76.7567	-4.04057	90.5004	-3.849	105.436	-3.84	120.575	4.228	140.035	4.729	159.422	4.71546	177.771	4.2599	196.201	3.829	212.431	2.881	225.777	1.515	239.276	-1.073	250.279	3.554	263.666	3.814	275.749	-0.157	288.79	-1.123	299.783	1.973	311.041	0.593	318.855	1.385	324.978	1.202	333.129	0.996	340.688	0.901	349.633	1.031
		36.84	5.0568	59.763	5.12698	76.7669	-4.00971	90.5105	-3.781	105.446	-3.881	120.586	4.326	140.045	4.782	159.433	4.78686	177.781	4.3526	196.211	3.732	212.441	2.519	225.787	2.145	239.286	-1.353	250.29	2.944	263.677	2.003	275.76	-2.885	288.8	-1.402	299.793	1.577	311.051	0.291	318.865	1.357	324.988	0.928	333.139	1.2	340.698	0.804	349.643	0.943
		36.8501	5.0414	59.7732	5.13651	76.7771	-3.97371	90.5207	-3.694	105.456	-3.898	120.596	4.402	140.055	4.831	159.443	4.8705	177.791	4.46281	196.222	3.591	212.451	2.127	225.798	2.705	239.297	-1.434	250.3	2.076	263.687	-0.05	275.77	-4.619	288.811	-0.857	299.803	0.896	311.061	0.291	318.875	1.097	324.998	0.708	333.149	1.221	340.708	0.838	349.654	0.942
		36.8603	5.0304	59.7834	5.13651	76.7873	-3.9336	90.5309	-3.59	105.467	-3.936	120.606	4.471	140.065	4.871	159.453	4.94088	177.802	4.57611	196.232	3.398	212.461	1.675	225.808	3.103	239.307	-1.237	250.31	0.967	263.697	-1.908	275.78	-4.958	288.821	0.203	299.814	0.222	311.071	0.593	318.886	0.751	325.009	0.639	333.159	1.038	340.719	0.99	349.664	1.029
		36.8705	5.0304	59.7936	5.13651	76.7974	-3.88423	90.5411	-3.487	105.477	-4.024	120.616	4.552	140.075	4.913	159.463	4.98372	177.812	4.67087	196.242	3.202	212.472	1.225	225.818	3.323	239.317	-0.864	250.32	-0.084	263.707	-3.203	275.79	-3.769	288.831	1.515	299.824	-0.181	311.082	1.055	318.896	0.53	325.019	0.797	333.169	0.836	340.729	1.159	349.674	1.068
		36.8807	5.0304	59.8038	5.14392	76.8076	-3.83897	90.5513	-3.407	105.487	-4.083	120.626	4.602	140.086	4.952	159.473	5.0133	177.822	4.76975	196.252	2.923	212.482	0.718	225.828	3.361	239.327	-0.279	250.33	-0.98	263.717	-3.657	275.8	-1.413	288.841	2.598	299.834	-0.151	311.092	1.449	318.906	0.549	325.029	1.051	333.179	0.75	340.739	1.175	349.684	1.018
		36.8909	5.0304	59.814	5.16086	76.8178	-3.78137	90.5615	-3.322	105.497	-4.091	120.637	4.651	140.096	5.001	159.484	5.05206	177.832	4.84597	196.262	2.586	212.492	0.201	225.838	3.239	239.337	0.449	250.341	-1.632	263.728	-3.291	275.811	1.548	288.851	3.163	299.844	0.306	311.102	1.603	318.916	0.784	325.039	1.273	333.19	0.815	340.749	1.017	349.694	0.926
		36.9011	5.0304	59.8242	5.16933	76.828	-3.71554	90.5717	-3.231	105.507	-4.087	120.647	4.716	140.106	5.051	159.494	5.08674	177.842	4.8882	196.273	2.188	212.502	-0.32	225.848	2.994	239.348	1.196	250.351	-1.905	263.738	-2.046	275.821	4.312	288.861	3.003	299.854	0.99	311.112	1.435	318.926	1.128	325.049	1.282	333.2	1.004	340.759	0.854	349.704	0.933
		36.9113	5.0304	59.8344	5.18521	76.8382	-3.64251	90.5819	-3.108	105.518	-4.067	120.657	4.775	140.116	5.08	159.504	5.13876	177.853	4.91807	196.283	1.802	212.512	-0.81	225.859	2.635	239.358	1.931	250.361	-1.753	263.748	-0.216	275.831	6.278	288.872	2.19	299.865	1.647	311.122	1.031	318.937	1.377	325.06	1.077	333.21	1.211	340.77	0.811	349.715	1.021
		36.9215	5.0304	59.8445	5.18627	76.8484	-3.55611	90.5921	-2.993	105.528	-4.067	120.667	4.829	140.126	5.095	159.514	5.1765	177.863	4.93867	196.293	1.39	212.523	-1.207	225.869	2.211	239.368	2.59	250.371	-1.166	263.758	1.832	275.841	6.94	288.882	0.949	299.875	2.002	311.133	0.561	318.947	1.386	325.07	0.809	333.22	1.24	340.78	0.898	349.725	1.065
		36.9316	5.0304	59.8547	5.18627	76.8586	-3.48103	90.6022	-2.87	105.538	-4.075	120.677	4.885	140.136	5.1	159.524	5.19894	177.873	4.97266	196.303	0.934	212.533	-1.536	225.879	1.715	239.378	3.043	250.381	-0.325	263.768	3.666	275.851	5.856	288.892	-0.31	299.885	1.937	311.143	0.271	318.957	1.166	325.08	0.645	333.23	1.059	340.79	1.072	349.735	1.003
		36.9418	5.0304	59.8649	5.18627	76.8688	-3.41211	90.6124	-2.746	105.548	-4.099	120.688	4.917	140.147	5.115	159.535	5.2122	177.883	4.9912	196.313	0.457	212.543	-1.737	225.889	1.245	239.388	3.266	250.391	0.72	263.779	4.972	275.862	3.575	288.902	-1.167	299.895	1.469	311.153	0.29	318.967	0.804	325.09	0.698	333.241	0.849	340.8	1.184	349.745	0.925
		36.952	5.0304	59.8751	5.18627	76.879	-3.3216	90.6226	-2.582	105.558	-4.122	120.698	4.942	140.157	5.124	159.545	5.22648	177.893	4.99223	196.324	-0.005	212.553	-1.825	225.899	0.757	239.399	3.253	250.402	1.806	263.789	5.464	275.872	0.66	288.912	-1.376	299.905	0.765	311.163	0.617	318.977	0.548	325.1	0.903	333.251	0.753	340.81	1.096	349.755	0.952
		36.9622	5.0304	59.8853	5.17357	76.8891	-3.22697	90.6328	-2.429	105.568	-4.127	120.708	4.968	140.167	5.121	159.555	5.21016	177.904	4.99223	196.334	-0.447	212.563	-1.803	225.91	0.279	239.409	3.018	250.412	2.775	263.799	5.062	275.882	-2.225	288.923	-0.771	299.916	0.124	311.173	1.083	318.988	0.521	325.111	1.175	333.261	0.809	340.82	0.914	349.766	1.047
		36.9724	5.0128	59.8955	5.16192	76.8993	-3.08914	90.643	-2.297	105.579	-4.117	120.718	4.985	140.177	5.099	159.565	5.19384	177.914	4.99223	196.344	-0.822	212.573	-1.686	225.92	-0.196	239.419	2.594	250.422	3.434	263.809	3.844	275.892	-4.276	288.933	0.327	299.926	-0.208	311.183	1.463	318.998	0.724	325.121	1.306	333.271	0.986	340.831	0.811	349.776	1.074
		36.9826	5.0029	59.9057	5.16192	76.9095	-2.94926	90.6532	-2.172	105.589	-4.114	120.728	5.021	140.187	5.082	159.575	5.1612	177.924	4.97163	196.354	-1.192	212.584	-1.455	225.93	-0.668	239.429	1.959	250.432	3.787	263.819	2.044	275.902	-5.027	288.943	1.63	299.936	-0.095	311.194	1.602	319.008	1.058	325.131	1.222	333.281	1.194	340.841	0.833	349.786	1.006
		36.9928	5.0029	59.9159	5.16192	76.9197	-2.83817	90.6634	-1.995	105.599	-4.091	120.738	5.046	140.198	5.05	159.585	5.11428	177.934	4.93352	196.364	-1.524	212.594	-1.136	225.94	-1.02	239.439	1.195	250.442	3.692	263.829	-0.001	275.913	-4.21	288.953	2.666	299.946	0.417	311.204	1.416	319.018	1.344	325.141	0.951	333.292	1.224	340.851	0.975	349.796	0.931
		37.003	4.9941	59.926	5.16192	76.9299	-2.7312	90.6736	-1.843	105.609	-4.063	120.749	5.068	140.208	5.008	159.596	5.04492	177.944	4.8882	196.374	-1.798	212.604	-0.767	225.95	-1.283	239.45	0.471	250.453	3.186	263.84	-1.862	275.923	-2.139	288.963	3.172	299.956	1.121	311.214	1	319.028	1.407	325.151	0.72	333.302	1.053	340.861	1.153	349.806	0.956
		37.0132	4.9919	59.9362	5.16192	76.9401	-2.62526	90.6837	-1.65	105.619	-4.027	120.759	5.088	140.218	4.955	159.606	4.96638	177.954	4.81816	196.385	-1.977	212.614	-0.321	225.961	-1.474	239.46	-0.22	250.463	2.426	263.85	-3.179	275.933	0.731	288.974	2.942	299.966	1.739	311.224	0.549	319.038	1.224	325.161	0.633	333.312	0.845	340.871	1.181	349.817	1.044
		37.0233	4.971	59.9464	5.16192	76.9503	-2.51417	90.6939	-1.479	105.63	-3.979	120.769	5.089	140.228	4.897	159.616	4.87152	177.965	4.71413	196.395	-2.165	212.624	0.15	225.971	-1.431	239.47	-0.812	250.473	1.375	263.86	-3.657	275.943	3.625	288.984	2.079	299.977	2.019	311.234	0.27	319.049	0.87	325.172	0.774	333.322	0.753	340.882	1.032	349.827	1.058
		37.0335	4.9655	59.9566	5.16192	76.9604	-2.36297	90.7041	-1.304	105.64	-3.931	120.779	5.088	140.238	4.82	159.626	4.76952	177.975	4.58126	196.405	-2.307	212.635	0.621	225.981	-1.176	239.48	-1.186	250.483	0.292	263.87	-3.296	275.953	5.85	288.994	0.821	299.987	1.876	311.245	0.319	319.059	0.588	325.182	1.019	333.332	0.815	340.892	0.866	349.837	0.979
		37.0437	4.9655	59.9668	5.14498	76.9706	-2.19634	90.7143	-1.091	105.65	-3.876	120.789	5.089	140.249	4.722	159.636	4.66038	177.985	4.43706	196.415	-2.374	212.645	1.132	225.991	-0.798	239.49	-1.41	250.493	-0.692	263.88	-2.081	275.963	6.94	289.004	-0.405	299.997	1.353	311.255	0.654	319.069	0.514	325.192	1.261	333.342	0.998	340.902	0.807	349.847	0.908
		37.0539	4.9655	59.977	5.13651	76.9808	-2.07189	90.7245	-0.889	105.66	-3.805	120.8	5.088	140.259	4.613	159.647	4.52268	177.995	4.27432	196.425	-2.403	212.655	1.637	226.001	-0.243	239.5	-1.396	250.504	-1.42	263.891	-0.262	275.974	6.291	289.014	-1.215	300.007	0.641	311.265	1.119	319.079	0.681	325.202	1.293	333.353	1.211	340.912	0.881	349.857	0.956
		37.0641	4.9655	59.9872	5.12909	76.991	-1.94126	90.7347	-0.71	105.67	-3.735	120.81	5.088	140.269	4.487	159.657	4.37682	178.005	4.07656	196.436	-2.376	212.665	2.038	226.011	0.431	239.511	-1.133	250.514	-1.854	263.901	1.783	275.984	4.275	289.025	-1.329	300.017	0.037	311.275	1.477	319.089	0.998	325.212	1.111	333.363	1.242	340.922	1.051	349.867	1.051
		37.0743	4.9435	59.9974	5.12274	77.0012	-1.7448	90.7449	-0.528	105.681	-3.652	120.82	5.074	140.279	4.364	159.667	4.19526	178.016	3.87777	196.446	-2.311	212.675	2.438	226.022	1.141	239.521	-0.694	250.524	-1.847	263.911	3.628	275.994	1.481	289.035	-0.671	300.028	-0.215	311.285	1.585	319.1	1.307	325.223	0.841	333.373	1.065	340.933	1.176	349.878	1.061
		37.0845	4.9402	60.0076	5.10474	77.0114	-1.58331	90.7551	-0.38	105.691	-3.556	120.83	5.049	140.289	4.234	159.677	4.00248	178.026	3.67074	196.456	-2.216	212.686	2.826	226.032	1.808	239.531	-0.027	250.534	-1.42	263.921	4.95	276.004	-1.506	289.045	0.455	300.038	-0.025	311.296	1.382	319.11	1.397	325.233	0.655	333.383	0.847	340.943	1.106	349.888	0.986
		37.0947	4.9402	60.0177	5.08039	77.0216	-1.47017	90.7652	-0.204	105.701	-3.434	120.84	5.02	140.299	4.078	159.687	3.81684	178.036	3.46371	196.466	-2.064	212.696	3.111	226.042	2.418	239.541	0.707	250.544	-0.662	263.931	5.463	276.014	-3.839	289.055	1.747	300.048	0.543	311.306	0.957	319.12	1.265	325.243	0.68	333.393	0.738	340.953	0.934	349.898	0.926
		37.1048	4.9281	60.0279	5.06239	77.0318	-1.32926	90.7754	0.05	105.711	-3.33	120.851	4.97	140.31	3.911	159.698	3.61998	178.046	3.21857	196.476	-1.855	212.706	3.311	226.052	2.917	239.551	1.464	250.554	0.339	263.942	5.079	276.025	-4.978	289.065	2.732	300.058	1.246	311.316	0.512	319.13	0.925	325.253	0.881	333.404	0.8	340.963	0.816	349.908	0.979
		37.115	4.927	60.0381	5.05815	77.042	-1.1832	90.7856	0.238	105.721	-3.241	120.861	4.922	140.32	3.736	159.708	3.38334	178.056	2.9621	196.487	-1.583	212.716	3.433	226.062	3.223	239.562	2.206	250.565	1.405	263.952	3.882	276.035	-4.571	289.075	3.173	300.068	1.819	311.326	0.257	319.14	0.615	325.263	1.156	333.414	0.982	340.973	0.825	349.918	1.06
		37.1252	4.927	60.0483	5.03697	77.0521	-1.01246	90.7958	0.407	105.731	-3.112	120.871	4.869	140.33	3.551	159.718	3.14568	178.067	2.73344	196.497	-1.275	212.726	3.463	226.073	3.362	239.572	2.796	250.575	2.456	263.962	2.093	276.045	-2.806	289.086	2.875	300.079	2.018	311.336	0.338	319.151	0.51	325.274	1.301	333.424	1.194	340.984	0.959	349.929	1.057
		37.1354	4.9017	60.0585	5.03168	77.0623	-0.79954	90.806	0.578	105.742	-2.946	120.881	4.794	140.34	3.333	159.728	2.87844	178.077	2.41929	196.507	-0.886	212.736	3.409	226.083	3.326	239.582	3.162	250.585	3.221	263.972	0.046	276.055	-0.082	289.096	1.968	300.089	1.798	311.346	0.691	319.161	0.634	325.284	1.236	333.434	1.235	340.994	1.137	349.939	0.971
		37.1456	4.9006	60.0687	5.00733	77.0725	-0.6216	90.8162	0.743	105.752	-2.813	120.891	4.712	140.35	3.098	159.738	2.60304	178.087	2.11132	196.517	-0.484	212.747	3.279	226.093	3.139	239.592	3.297	250.595	3.713	263.982	-1.831	276.065	2.881	289.106	0.69	300.099	1.224	311.357	1.159	319.171	0.936	325.294	0.973	333.444	1.064	341.004	1.184	349.949	0.916
		37.1558	4.894	60.0789	4.99568	77.0827	-0.45189	90.8264	0.966	105.762	-2.674	120.901	4.626	140.361	2.873	159.748	2.33682	178.097	1.7879	196.527	-0.081	212.757	3.075	226.103	2.844	239.602	3.206	250.605	3.781	263.992	-3.16	276.076	5.338	289.116	-0.504	300.109	0.512	311.367	1.5	319.181	1.272	325.304	0.734	333.455	0.854	341.014	1.047	349.959	0.975
		37.166	4.8731	60.0891	4.96497	77.0929	-0.25851	90.8366	1.162	105.772	-2.512	120.912	4.537	140.371	2.659	159.759	2.05224	178.107	1.49744	196.537	0.333	212.767	2.773	226.113	2.449	239.613	2.892	250.616	3.409	264.003	-3.654	276.086	6.801	289.126	-1.262	300.119	-0.04	311.377	1.587	319.191	1.413	325.314	0.629	333.465	0.77	341.024	0.875	349.969	1.054
		37.1762	4.861	60.0992	4.9385	77.1031	-0.08983	90.8468	1.34	105.782	-2.383	120.922	4.427	140.381	2.388	159.769	1.75236	178.118	1.17093	196.548	0.77	212.777	2.403	226.124	1.995	239.623	2.382	250.626	2.729	264.013	-3.321	276.096	6.634	289.137	-1.289	300.129	-0.211	311.387	1.361	319.201	1.313	325.324	0.754	333.475	0.816	341.034	0.807	349.98	1.048
		37.1863	4.8599	60.1094	4.90356	77.1133	0.05726	90.8569	1.5	105.793	-2.216	120.932	4.314	140.391	2.124	159.779	1.45146	178.128	0.84339	196.558	1.217	212.787	2	226.134	1.496	239.633	1.671	250.636	1.778	264.023	-2.112	276.106	4.924	289.147	-0.574	300.14	0.062	311.397	0.92	319.212	0.997	325.335	0.998	333.485	0.994	341.045	0.872	349.99	0.96
		37.1965	4.8335	60.1196	4.85167	77.1235	0.22903	90.8671	1.67	105.803	-2.019	120.942	4.189	140.401	1.881	159.789	1.15668	178.138	0.51173	196.568	1.647	212.798	1.547	226.144	1.024	239.643	0.91	250.646	0.671	264.033	-0.308	276.116	2.29	289.157	0.59	300.15	0.673	311.408	0.482	319.222	0.666	325.345	1.25	333.495	1.205	341.055	1.037	350	0.92
		37.2067	4.8291	60.1298	4.79767	77.1337	0.39463	90.8773	1.863	105.813	-1.814	120.952	4.058	140.412	1.63	159.799	0.87822	178.148	0.16874	196.578	2.027	212.808	1.09	226.154	0.536	239.653	0.207	250.656	-0.357	264.043	1.737	276.126	-0.727	289.167	1.865	300.16	1.378	311.418	0.239	319.232	0.509	325.355	1.299	333.505	1.237	341.065	1.171	350.01	0.99
		37.2169	4.8071	60.14	4.74261	77.1438	0.52423	90.8875	2.007	105.823	-1.635	120.963	3.901	140.422	1.373	159.81	0.58752	178.158	-0.22472	196.588	2.384	212.818	0.579	226.164	0.067	239.663	-0.473	250.667	-1.18	264.054	3.589	276.137	-3.308	289.177	2.811	300.17	1.89	311.428	0.349	319.242	0.585	325.365	1.14	333.516	1.06	341.075	1.123	350.02	1.064
		37.2271	4.8027	60.1502	4.6812	77.154	0.64766	90.8977	2.172	105.833	-1.397	120.973	3.732	140.432	1.09	159.82	0.26826	178.168	-0.48119	196.599	2.739	212.828	0.076	226.174	-0.434	239.674	-0.973	250.677	-1.759	264.064	4.926	276.147	-4.805	289.188	3.182	300.18	2.012	311.438	0.721	319.252	0.87	325.375	0.865	333.526	0.848	341.085	0.946	350.03	1.049
		37.2373	4.773	60.1604	4.61131	77.1642	0.8184	90.9079	2.354	105.844	-1.192	120.983	3.56	140.442	0.787	159.83	-0.02754	178.179	-0.77474	196.609	3.03	212.838	-0.454	226.185	-0.836	239.684	-1.285	250.687	-1.898	264.074	5.458	276.157	-4.834	289.198	2.808	300.191	1.717	311.448	1.192	319.263	1.217	325.386	0.668	333.536	0.749	341.096	0.819	350.041	0.962
		37.2475	4.7576	60.1706	4.56049	77.1744	0.97269	90.9181	2.523	105.854	-0.961	120.993	3.377	140.452	0.536	159.84	-0.2652	178.189	-1.08271	196.619	3.243	212.849	-0.912	226.195	-1.148	239.694	-1.44	250.697	-1.631	264.084	5.096	276.167	-3.4	289.208	1.855	300.201	1.094	311.459	1.521	319.273	1.403	325.396	0.661	333.546	0.801	341.106	0.819	350.051	0.929
		37.2577	4.7378	60.1808	4.50649	77.1846	1.15474	90.9283	2.674	105.864	-0.734	121.003	3.181	140.463	0.255	159.85	-0.561	178.199	-1.34948	196.629	3.435	212.859	-1.301	226.205	-1.382	239.704	-1.308	250.707	-0.962	264.094	3.916	276.177	-0.874	289.218	0.561	300.211	0.384	311.469	1.583	319.283	1.346	325.406	0.849	333.556	0.98	341.116	0.942	350.061	0.999
		37.2679	4.7268	60.1909	4.4366	77.1948	1.3224	90.9385	2.829	105.874	-0.538	121.014	2.986	140.473	0.018	159.861	-0.90474	178.209	-1.65539	196.639	3.614	212.869	-1.608	226.215	-1.473	239.714	-0.982	250.717	-0.043	264.105	2.138	276.188	2.106	289.228	-0.603	300.221	-0.107	311.479	1.338	319.293	1.063	325.416	1.122	333.567	1.195	341.126	1.128	350.071	1.066
		37.278	4.7147	60.2011	4.37519	77.205	1.452	90.9486	2.962	105.884	-0.338	121.024	2.782	140.483	-0.28	159.871	-1.15872	178.219	-1.89229	196.65	3.758	212.879	-1.788	226.225	-1.333	239.725	-0.461	250.728	1.014	264.115	0.095	276.198	4.756	289.238	-1.315	300.231	-0.197	311.489	0.885	319.303	0.719	325.426	1.296	333.577	1.235	341.136	1.193	350.081	1.036
		37.2882	4.6861	60.2113	4.31166	77.2151	1.5816	90.9588	3.114	105.894	-0.084	121.034	2.517	140.493	-0.523	159.881	-1.38414	178.23	-2.14258	196.66	3.862	212.889	-1.848	226.236	-1.02	239.735	0.25	250.738	2.107	264.125	-1.792	276.208	6.532	289.249	-1.25	300.242	0.151	311.499	0.46	319.314	0.518	325.437	1.256	333.587	1.07	341.147	1.067	350.092	0.943
		37.2984	4.6674	60.2215	4.24071	77.2253	1.72766	90.969	3.263	105.905	0.106	121.044	2.294	140.503	-0.799	159.891	-1.65036	178.24	-2.35888	196.67	3.919	212.899	-1.8	226.246	-0.567	239.745	0.987	250.748	2.986	264.135	-3.133	276.218	6.863	289.259	-0.479	300.252	0.803	311.51	0.241	319.324	0.559	325.447	1.007	333.597	0.859	341.157	0.885	350.102	0.92
		37.3086	4.6421	60.2317	4.17083	77.2355	1.88091	90.9792	3.394	105.915	0.3	121.054	2.083	140.513	-1.042	159.901	-1.90332	178.25	-2.60196	196.68	3.939	212.91	-1.651	226.256	0.076	239.755	1.735	250.758	3.578	264.145	-3.651	276.228	5.499	289.269	0.718	300.262	1.494	311.52	0.377	319.334	0.813	325.457	0.763	333.607	0.766	341.167	0.808	350.112	1.002
		37.3188	4.6102	60.2419	4.06918	77.2457	2.01257	90.9894	3.516	105.925	0.497	121.064	1.868	140.524	-1.215	159.911	-2.11956	178.26	-2.87079	196.69	3.918	212.92	-1.393	226.266	0.75	239.765	2.442	250.768	3.809	264.156	-3.338	276.239	3.064	289.279	1.992	300.272	1.951	311.53	0.752	319.344	1.165	325.467	0.632	333.618	0.812	341.177	0.86	350.122	1.067
		37.329	4.5849	60.2521	3.96117	77.2559	2.1504	90.9996	3.622	105.935	0.686	121.075	1.619	140.534	-1.44	159.922	-2.30214	178.27	-3.04383	196.7	3.86	212.93	-1.038	226.276	1.459	239.776	2.949	250.779	3.593	264.166	-2.151	276.249	0.084	289.289	2.887	300.282	1.993	311.54	1.224	319.354	1.378	325.477	0.738	333.628	0.985	341.187	1.022	350.132	1.032
		37.3392	4.5486	60.2623	3.86588	77.2661	2.32011	91.0098	3.739	105.945	0.937	121.085	1.392	140.544	-1.668	159.932	-2.47044	178.281	-3.19421	196.711	3.763	212.94	-0.645	226.287	2.095	239.786	3.236	250.789	2.998	264.176	-0.359	276.259	-2.697	289.3	3.194	300.292	1.628	311.55	1.529	319.364	1.365	325.488	0.97	333.638	1.197	341.197	1.169	350.143	0.943
		37.3494	4.5277	60.2724	3.77693	77.2763	2.4672	91.0199	3.856	105.956	1.171	121.095	1.141	140.554	-1.891	159.942	-2.67342	178.291	-3.30957	196.721	3.626	212.95	-0.193	226.297	2.663	239.796	3.286	250.799	2.159	264.186	1.688	276.269	-4.521	289.31	2.743	300.303	0.963	311.56	1.566	319.375	1.12	325.498	1.232	333.648	1.234	341.208	1.138	350.153	0.932
		37.3595	4.4903	60.2826	3.68587	77.2865	2.59577	91.0301	3.922	105.966	1.364	121.105	0.911	140.564	-2.083	159.952	-2.88762	178.301	-3.43523	196.731	3.431	212.961	0.304	226.307	3.076	239.806	3.108	250.809	1.059	264.196	3.55	276.279	-4.992	289.32	1.737	300.313	0.278	311.571	1.308	319.385	0.77	325.508	1.305	333.658	1.06	341.218	0.962	350.163	1.022
		37.3697	4.4397	60.2928	3.58528	77.2967	2.72537	91.0403	3.997	105.976	1.541	121.115	0.666	140.575	-2.293	159.962	-3.04266	178.311	-3.57325	196.741	3.227	212.971	0.764	226.317	3.308	239.816	2.733	250.819	0.003	264.206	4.905	276.289	-3.909	289.33	0.433	300.323	-0.155	311.581	0.846	319.395	0.529	325.518	1.171	333.668	0.847	341.228	0.825	350.173	1.068
		37.3799	4.3924	60.303	3.47834	77.3068	2.86011	91.0505	4.062	105.986	1.772	121.126	0.402	140.585	-2.507	159.973	-3.2028	178.321	-3.69788	196.751	2.953	212.981	1.3	226.327	3.363	239.826	2.148	250.83	-0.918	264.217	5.459	276.3	-1.638	289.34	-0.699	300.333	-0.166	311.591	0.436	319.405	0.529	325.528	0.888	333.679	0.741	341.238	0.815	350.183	1.026
		37.3901	4.3539	60.3132	3.37033	77.317	2.96709	91.0607	4.136	105.996	1.954	121.136	0.158	140.595	-2.643	159.983	-3.3507	178.331	-3.80912	196.762	2.609	212.991	1.766	226.338	3.252	239.837	1.394	250.84	-1.592	264.227	5.119	276.31	1.302	289.351	-1.358	300.343	0.254	311.601	0.241	319.415	0.757	325.538	0.678	333.689	0.8	341.248	0.928	350.193	0.932
		37.4003	4.3066	60.3234	3.26868	77.3272	3.06171	91.0709	4.206	106.007	2.161	121.146	-0.081	140.605	-2.847	159.993	-3.37926	178.342	-3.86268	196.772	2.216	213.001	2.141	226.348	3.02	239.847	0.652	250.85	-1.902	264.237	3.955	276.32	4.109	289.361	-1.211	300.354	0.933	311.611	0.402	319.426	1.1	325.549	0.649	333.699	0.98	341.259	1.116	350.204	0.932
		37.4105	4.2505	60.3336	3.16068	77.3374	3.1728	91.0811	4.263	106.017	2.367	121.156	-0.337	140.615	-3.006	160.003	-3.46902	178.352	-3.89564	196.782	1.825	213.012	2.542	226.358	2.675	239.857	-0.044	250.86	-1.781	264.247	2.184	276.33	6.167	289.371	-0.382	300.364	1.607	311.622	0.788	319.436	1.367	325.559	0.826	333.709	1.196	341.269	1.194	350.214	1.023
		37.4207	4.2021	60.3438	3.05268	77.3476	3.28903	91.0913	4.316	106.027	2.559	121.166	-0.545	140.626	-3.112	160.013	-3.60366	178.362	-3.94199	196.792	1.426	213.022	2.909	226.368	2.255	239.867	-0.685	250.87	-1.228	264.257	0.135	276.34	6.97	289.381	0.841	300.374	1.987	311.632	1.259	319.446	1.396	325.569	1.092	333.719	1.246	341.279	1.079	350.224	1.068
		37.4309	4.1515	60.3539	2.94255	77.3578	3.39806	91.1014	4.358	106.037	2.736	121.177	-0.729	140.636	-3.247	160.024	-3.7536	178.372	-3.97083	196.802	0.983	213.032	3.156	226.378	1.763	239.877	-1.109	250.88	-0.406	264.268	-1.757	276.351	6	289.391	2.1	300.384	1.955	311.642	1.545	319.456	1.186	325.579	1.289	333.73	1.083	341.289	0.899	350.234	1.008
		37.441	4.0921	60.3641	2.8049	77.368	3.49371	91.1116	4.399	106.047	2.918	121.187	-0.956	140.646	-3.398	160.034	-3.78522	178.382	-3.9904	196.813	0.513	213.042	3.345	226.388	1.289	239.888	-1.373	250.891	0.639	264.278	-3.116	276.361	3.798	289.401	2.952	300.394	1.519	311.652	1.555	319.466	0.83	325.589	1.269	333.74	0.861	341.299	0.808	350.244	0.923
		37.4512	4.036	60.3743	2.65031	77.3782	3.6048	91.1218	4.447	106.058	3.084	121.197	-1.189	140.656	-3.435	160.044	-3.8046	178.393	-4.02954	196.823	0.054	213.052	3.444	226.399	0.799	239.898	-1.428	250.901	1.719	264.288	-3.652	276.371	0.911	289.412	3.191	300.405	0.831	311.662	1.281	319.477	0.559	325.6	1.042	333.75	0.758	341.31	0.85	350.255	0.943
		37.4614	3.9612	60.3845	2.50948	77.3884	3.69017	91.132	4.499	106.068	3.283	121.207	-1.419	140.666	-3.481	160.054	-3.88824	178.403	-4.02336	196.833	-0.386	213.062	3.458	226.409	0.318	239.908	-1.21	250.911	2.712	264.298	-3.356	276.381	-2.015	289.422	2.683	300.415	0.169	311.673	0.805	319.487	0.517	325.61	0.784	333.76	0.807	341.32	1.003	350.265	1.034
		37.4716	3.893	60.3947	2.37289	77.3985	3.77657	91.1422	4.552	106.078	3.436	121.217	-1.619	140.676	-3.601	160.064	-3.96372	178.413	-3.98216	196.843	-0.778	213.073	3.39	226.419	-0.16	239.918	-0.816	250.921	3.397	264.308	-2.188	276.391	-4.155	289.432	1.63	300.425	-0.188	311.683	0.412	319.497	0.699	325.62	0.636	333.77	0.98	341.33	1.157	350.275	1.068
		37.4818	3.8248	60.4049	2.23524	77.4087	3.87326	91.1524	4.591	106.088	3.565	121.227	-1.824	140.687	-3.771	160.074	-4.00044	178.423	-3.92757	196.853	-1.151	213.083	3.241	226.429	-0.641	239.928	-0.207	250.931	3.778	264.319	-0.395	276.402	-5.026	289.442	0.317	300.435	-0.111	311.693	0.242	319.507	1.032	325.63	0.719	333.781	1.191	341.34	1.145	350.285	1.009
		37.492	3.7445	60.4151	2.08064	77.4189	3.9504	91.1626	4.627	106.098	3.679	121.238	-1.951	140.697	-3.852	160.085	-4.00044	178.433	-3.84414	196.863	-1.498	213.093	3.016	226.439	-0.997	239.939	0.519	250.942	3.719	264.329	1.647	276.412	-4.334	289.452	-0.78	300.445	0.375	311.703	0.432	319.517	1.33	325.64	0.939	333.791	1.238	341.35	0.982	350.295	0.93
		37.5022	3.6708	60.4253	1.92817	77.4291	4.00594	91.1728	4.648	106.108	3.783	121.248	-2.14	140.707	-3.873	160.095	-3.97596	178.444	-3.70612	196.874	-1.776	213.103	2.692	226.45	-1.271	239.949	1.274	250.952	3.243	264.339	3.515	276.422	-2.347	289.463	-1.386	300.455	1.068	311.713	0.83	319.527	1.408	325.651	1.209	333.801	1.069	341.36	0.835	350.306	0.949
		37.5124	3.6059	60.4355	1.80322	77.4393	4.07383	91.183	4.684	106.119	3.857	121.258	-2.306	140.717	-3.907	160.105	-3.94434	178.454	-3.54029	196.884	-1.968	213.113	2.308	226.46	-1.462	239.959	2.016	250.962	2.498	264.349	4.882	276.432	0.483	289.473	-1.168	300.466	1.702	311.723	1.289	319.538	1.239	325.661	1.307	333.811	0.854	341.371	0.814	350.316	1.041
		37.5226	3.5333	60.4456	1.69522	77.4495	4.11806	91.1932	4.728	106.129	3.939	121.268	-2.509	140.727	-3.948	160.115	-3.9117	178.464	-3.40639	196.894	-2.158	213.124	1.884	226.47	-1.439	239.969	2.66	250.972	1.462	264.359	5.455	276.442	3.403	289.483	-0.291	300.476	2.011	311.734	1.559	319.548	0.891	325.671	1.188	333.821	0.752	341.381	0.913	350.326	1.063
		37.5327	3.4574	60.4558	1.57769	77.4597	4.1592	91.2033	4.759	106.139	4.045	121.278	-2.698	140.738	-3.984	160.125	-3.84846	178.474	-3.26631	196.904	-2.311	213.134	1.422	226.48	-1.192	239.979	3.084	250.982	0.371	264.369	5.139	276.452	5.707	289.493	0.958	300.486	1.904	311.744	1.543	319.558	0.599	325.681	0.912	333.832	0.799	341.391	1.098	350.336	0.993
		37.5429	3.3826	60.466	1.4718	77.4699	4.19829	91.2135	4.784	106.149	4.157	121.289	-2.816	140.748	-3.99	160.136	-3.76584	178.484	-3.11387	196.914	-2.376	213.144	0.936	226.49	-0.825	239.989	3.282	250.993	-0.629	264.38	3.989	276.463	6.921	289.503	2.196	300.496	1.405	311.754	1.249	319.568	0.509	325.691	0.694	333.842	0.976	341.401	1.195	350.346	0.919
		37.5531	3.288	60.4762	1.35745	77.48	4.2312	91.2237	4.804	106.159	4.233	121.299	-2.972	140.758	-4.011	160.146	-3.67098	178.494	-2.89654	196.925	-2.409	213.154	0.42	226.501	-0.282	240	3.248	251.003	-1.374	264.39	2.228	276.473	6.411	289.514	3.006	300.506	0.695	311.764	0.769	319.578	0.656	325.701	0.642	333.852	1.196	341.411	1.091	350.357	0.951
		37.5633	3.2033	60.4864	1.22932	77.4902	4.26206	91.2339	4.813	106.17	4.305	121.309	-3.103	140.768	-4.011	160.156	-3.54756	178.505	-2.6411	196.935	-2.392	213.164	-0.08	226.511	0.39	240.01	2.992	251.013	-1.84	264.4	0.188	276.483	4.482	289.524	3.179	300.517	0.078	311.774	0.393	319.589	0.968	325.712	0.807	333.862	1.244	341.422	0.908	350.367	1.045
		37.5735	3.101	60.4966	1.08214	77.5004	4.31349	91.2441	4.834	106.18	4.361	121.319	-3.231	140.778	-3.994	160.166	-3.39456	178.515	-2.39493	196.945	-2.325	213.175	-0.607	226.521	1.092	240.02	2.538	251.023	-1.867	264.41	-1.725	276.493	1.73	289.534	2.617	300.527	-0.207	311.785	0.243	319.599	1.294	325.722	1.067	333.872	1.081	341.432	0.811	350.377	1.063
		37.5837	3.0262	60.5068	0.93178	77.5106	4.36594	91.2543	4.867	106.19	4.421	121.329	-3.357	140.789	-3.981	160.176	-3.23238	178.525	-2.1261	196.955	-2.221	213.185	-1.036	226.531	1.763	240.03	1.88	251.033	-1.474	264.42	-3.096	276.503	-1.274	289.544	1.522	300.537	-0.051	311.795	0.456	319.609	1.4	325.732	1.276	333.882	0.863	341.442	0.841	350.387	0.99
		37.5939	2.9393	60.517	0.77507	77.5208	4.39886	91.2645	4.884	106.2	4.489	121.34	-3.414	140.799	-3.938	160.187	-3.07938	178.535	-1.84079	196.965	-2.07	213.195	-1.4	226.541	2.37	240.04	1.112	251.043	-0.726	264.431	-3.654	276.514	-3.686	289.554	0.204	300.547	0.498	311.805	0.863	319.619	1.284	325.742	1.283	333.893	0.765	341.452	0.988	350.397	0.924
		37.6041	2.8546	60.5271	0.62789	77.531	4.4256	91.2746	4.907	106.21	4.542	121.35	-3.493	140.809	-3.892	160.197	-2.9274	178.545	-1.62037	196.976	-1.859	213.205	-1.659	226.551	2.884	240.051	0.392	251.054	0.26	264.441	-3.374	276.524	-4.938	289.564	-0.855	300.557	1.202	311.815	1.317	319.629	0.951	325.752	1.073	333.903	0.804	341.462	1.148	350.407	0.968
		37.6142	2.7501	60.5373	0.47224	77.5412	4.45337	91.2848	4.929	106.221	4.584	121.36	-3.604	140.819	-3.82	160.207	-2.72952	178.556	-1.33094	196.986	-1.595	213.215	-1.806	226.562	3.201	240.061	-0.298	251.064	1.321	264.451	-2.223	276.534	-4.663	289.575	-1.401	300.568	1.795	311.825	1.575	319.64	0.636	325.763	0.805	333.913	0.972	341.473	1.157	350.418	1.055
		37.6244	2.6434	60.5475	0.31765	77.5514	4.49451	91.295	4.943	106.231	4.631	121.37	-3.668	140.829	-3.733	160.217	-2.48064	178.566	-0.99928	196.996	-1.299	213.225	-1.822	226.572	3.356	240.071	-0.862	251.074	2.391	264.461	-0.444	276.544	-2.992	289.585	-1.109	300.578	2.025	311.836	1.532	319.65	0.506	325.773	0.642	333.923	1.188	341.483	1.001	350.428	1.06
		37.6346	2.5389	60.5577	0.18211	77.5615	4.54286	91.3052	4.972	106.241	4.669	121.38	-3.734	140.839	-3.635	160.227	-2.28174	178.576	-0.70779	197.006	-0.925	213.236	-1.753	226.582	3.332	240.081	-1.218	251.084	3.176	264.471	1.599	276.554	-0.324	289.595	-0.195	300.588	1.837	311.846	1.22	319.66	0.608	325.783	0.706	333.933	1.242	341.493	0.843	350.438	0.979
		37.6448	2.408	60.5679	0.06882	77.5717	4.57371	91.3154	4.992	106.251	4.709	121.391	-3.872	140.85	-3.514	160.237	-2.091	178.586	-0.36377	197.016	-0.523	213.246	-1.563	226.592	3.155	240.091	-1.423	251.094	3.691	264.482	3.476	276.565	2.658	289.605	1.074	300.598	1.282	311.856	0.734	319.67	0.904	325.793	0.914	333.944	1.077	341.503	0.81	350.448	0.916
		37.655	2.2837	60.5781	-0.03707	77.5819	4.6056	91.3256	5.007	106.261	4.733	121.401	-3.924	140.86	-3.408	160.248	-1.86456	178.596	-0.02387	197.027	-0.127	213.256	-1.297	226.602	2.877	240.102	-1.369	251.105	3.793	264.492	4.865	276.575	5.178	289.615	2.288	300.608	0.564	311.866	0.365	319.68	1.245	325.803	1.19	333.954	0.859	341.513	0.897	350.458	0.97
		37.6652	2.1825	60.5883	-0.16307	77.5921	4.61897	91.3358	5.031	106.271	4.758	121.411	-3.919	140.87	-3.297	160.258	-1.62384	178.607	0.31294	197.037	0.292	213.266	-0.935	226.613	2.493	240.112	-1.085	251.115	3.452	264.502	5.456	276.585	6.743	289.626	3.043	300.618	-0.01	311.876	0.238	319.691	1.41	325.814	1.306	333.964	0.754	341.523	1.08	350.469	1.054
		37.6754	2.1011	60.5985	-0.33673	77.6023	4.63029	91.346	5.052	106.282	4.787	121.421	-3.962	140.88	-3.174	160.268	-1.28418	178.617	0.62915	197.047	0.726	213.276	-0.523	226.623	2.043	240.122	-0.622	251.125	2.791	264.512	5.156	276.595	6.731	289.636	3.149	300.629	-0.215	311.886	0.477	319.701	1.33	325.824	1.209	333.974	0.798	341.534	1.192	350.479	1.054
		37.6856	2.0021	60.6086	-0.5125	77.6125	4.64571	91.3562	5.061	106.292	4.818	121.431	-4.035	140.89	-3.072	160.278	-0.9741	178.627	0.91034	197.057	1.177	213.287	-0.072	226.633	1.542	240.132	0.061	251.135	1.861	264.522	4.024	276.605	5.114	289.646	2.53	300.639	0.027	311.897	0.897	319.711	1.026	325.834	0.936	333.984	0.967	341.544	1.107	350.489	0.968
		37.6957	1.9108	60.6188	-0.6205	77.6227	4.66011	91.3663	5.061	106.302	4.844	121.441	-4.089	140.901	-2.961	160.288	-0.72012	178.637	1.25642	197.067	1.619	213.297	0.428	226.643	1.069	240.142	0.796	251.145	0.745	264.532	2.263	276.615	2.531	289.656	1.399	300.649	0.623	311.907	1.342	319.721	0.688	325.844	0.711	333.995	1.183	341.554	0.925	350.499	0.918
		37.7059	1.8239	60.629	-0.71686	77.6329	4.67246	91.3765	5.075	106.312	4.884	121.452	-4.141	140.911	-2.72	160.299	-0.42534	178.647	1.56645	197.077	2.016	213.307	0.898	226.653	0.582	240.152	1.544	251.156	-0.29	264.543	0.225	276.626	-0.482	289.666	0.095	300.659	1.334	311.917	1.586	319.731	0.512	325.854	0.636	334.005	1.244	341.564	0.814	350.509	0.982
		37.7161	1.7139	60.6392	-0.8418	77.6431	4.68274	91.3867	5.084	106.322	4.915	121.462	-4.162	140.921	-2.421	160.309	-0.10506	178.657	1.85691	197.088	2.382	213.317	1.429	226.664	0.106	240.163	2.275	251.166	-1.132	264.553	-1.687	276.636	-3.136	289.677	-0.919	300.669	1.872	311.927	1.522	319.741	0.571	325.864	0.788	334.015	1.087	341.574	0.834	350.52	1.063
		37.7263	1.5973	60.6494	-0.97628	77.6532	4.69509	91.3969	5.084	106.333	4.955	121.472	-4.155	140.931	-2.191	160.319	0.17238	178.668	2.17518	197.098	2.741	213.327	1.884	226.674	-0.393	240.173	2.842	251.176	-1.728	264.563	-3.079	276.646	-4.731	289.687	-1.395	300.68	2.024	311.937	1.189	319.752	0.841	325.875	1.039	334.025	0.867	341.585	0.972	350.53	1.052
		37.7365	1.4851	60.6596	-1.09487	77.6634	4.7136	91.4071	5.084	106.343	4.996	121.482	-4.155	140.941	-2.05	160.329	0.47022	178.678	2.43165	197.108	3.031	213.338	2.275	226.684	-0.812	240.183	3.187	251.186	-1.896	264.573	-3.652	276.656	-4.895	289.697	-1.031	300.69	1.764	311.948	0.704	319.762	1.192	325.885	1.271	334.035	0.766	341.595	1.14	350.54	0.963
		37.7467	1.3806	60.6698	-1.22511	77.6736	4.73623	91.4173	5.084	106.353	5.016	121.492	-4.155	140.952	-1.792	160.339	0.77214	178.688	2.69533	197.118	3.242	213.348	2.674	226.694	-1.134	240.193	3.298	251.196	-1.664	264.583	-3.385	276.666	-3.569	289.707	-0.086	300.7	1.159	311.958	0.35	319.772	1.398	325.895	1.292	334.045	0.802	341.605	1.169	350.55	0.923
		37.7569	1.2904	60.68	-1.39029	77.6838	4.7712	91.4275	5.1	106.363	5.043	121.503	-4.134	140.962	-1.53	160.35	1.03632	178.698	2.95798	197.128	3.43	213.358	3.017	226.704	-1.375	240.203	3.182	251.207	-1.017	264.594	-2.255	276.677	-1.11	289.717	1.194	300.71	0.443	311.968	0.256	319.782	1.36	325.905	1.102	334.056	0.97	341.615	1.02	350.56	0.988
		37.7671	1.1584	60.6902	-1.51206	77.694	4.80309	91.4377	5.092	106.373	5.072	121.513	-4.105	140.972	-1.264	160.36	1.31274	178.708	3.21136	197.139	3.605	213.368	3.237	226.714	-1.477	240.214	2.85	251.217	-0.12	264.604	-0.488	276.687	1.868	289.727	2.374	300.72	-0.077	311.978	0.503	319.792	1.089	325.915	0.834	334.066	1.184	341.625	0.854	350.57	1.063
		37.7773	1.0495	60.7003	-1.64124	77.7042	4.83703	91.4479	5.084	106.384	5.08	121.523	-4.063	140.982	-1.048	160.37	1.632	178.719	3.42766	197.149	3.749	213.378	3.404	226.725	-1.353	240.224	2.322	251.227	0.935	264.614	1.557	276.697	4.577	289.738	3.075	300.731	-0.204	311.988	0.931	319.803	0.744	325.926	0.652	334.076	1.239	341.636	0.808	350.581	1.042
		37.7874	0.9318	60.7105	-1.72383	77.7144	4.86069	91.458	5.084	106.394	5.101	121.533	-4.027	140.992	-0.791	160.38	1.89822	178.729	3.6419	197.159	3.855	213.388	3.463	226.735	-1.04	240.234	1.596	251.237	2.027	264.624	3.443	276.707	6.442	289.748	3.109	300.741	0.111	311.999	1.366	319.813	0.527	325.936	0.685	334.086	1.082	341.646	0.886	350.591	0.947
		37.7976	0.8163	60.7207	-1.82548	77.7246	4.8792	91.4682	5.064	106.404	5.12	121.543	-3.979	141.002	-0.518	160.39	2.17362	178.739	3.83451	197.169	3.915	213.399	3.441	226.745	-0.601	240.244	0.839	251.247	2.928	264.634	4.847	276.717	6.92	289.758	2.433	300.751	0.751	312.009	1.587	319.823	0.545	325.946	0.888	334.096	0.861	341.656	1.064	350.601	0.917
		37.8078	0.6887	60.7309	-1.97478	77.7348	4.90183	91.4784	5.052	106.414	5.137	121.554	-3.926	141.013	-0.283	160.4	2.45208	178.749	4.00034	197.179	3.939	213.409	3.346	226.755	0.028	240.254	0.139	251.257	3.54	264.645	5.454	276.728	5.673	289.768	1.277	300.761	1.45	312.019	1.492	319.833	0.788	325.956	1.16	334.107	0.754	341.666	1.19	350.611	0.998
		37.818	0.5952	60.7411	-2.09761	77.7449	4.91623	91.4886	5.03	106.424	5.141	121.564	-3.857	141.023	0	160.411	2.69586	178.759	4.15175	197.19	3.925	213.419	3.174	226.765	0.705	240.265	-0.534	251.268	3.806	264.655	5.17	276.738	3.293	289.778	-0.021	300.771	1.931	312.029	1.151	319.843	1.132	325.966	1.302	334.117	0.791	341.676	1.119	350.621	1.066
		37.8282	0.5039	60.7513	-2.15796	77.7551	4.92343	91.4988	5.002	106.434	5.141	121.574	-3.777	141.033	0.259	160.421	2.9325	178.77	4.26608	197.2	3.877	213.429	2.918	226.776	1.42	240.275	-1.012	251.278	3.62	264.665	4.053	276.748	0.332	289.789	-0.983	300.781	2.008	312.039	0.671	319.854	1.378	325.977	1.231	334.127	0.965	341.686	0.935	350.632	1.037
		37.8384	0.3895	60.7615	-2.23843	77.7653	4.9296	91.509	4.989	106.445	5.141	121.584	-3.678	141.043	0.507	160.431	3.16812	178.78	4.35775	197.21	3.786	213.439	2.577	226.786	2.057	240.285	-1.309	251.288	3.051	264.675	2.307	276.758	-2.498	289.799	-1.389	300.792	1.675	312.049	0.339	319.864	1.386	325.987	0.962	334.137	1.184	341.697	0.816	350.642	0.947
		37.8486	0.2916	60.7717	-2.34538	77.7755	4.94709	91.5192	4.959	106.455	5.139	121.594	-3.592	141.053	0.805	160.441	3.3864	178.79	4.46178	197.22	3.661	213.45	2.19	226.796	2.634	240.295	-1.44	251.298	2.233	264.685	0.274	276.768	-4.428	289.809	-0.952	300.802	1.03	312.06	0.271	319.874	1.151	325.997	0.731	334.147	1.242	341.707	0.826	350.652	0.93
		37.8588	0.2069	60.7818	-2.49362	77.7857	4.97486	91.5293	4.92	106.465	5.115	121.604	-3.481	141.064	1.091	160.451	3.63324	178.8	4.57096	197.23	3.475	213.46	1.752	226.806	3.056	240.305	-1.281	251.308	1.144	264.695	-1.654	276.778	-5.019	289.819	0.03	300.812	0.333	312.07	0.545	319.884	0.798	326.007	0.634	334.158	1.094	341.717	0.956	350.662	1.01
		37.8689	0.12	60.792	-2.6048	77.7959	4.98514	91.5395	4.876	106.475	5.08	121.615	-3.31	141.074	1.354	160.462	3.7842	178.81	4.6616	197.24	3.265	213.47	1.304	226.816	3.299	240.315	-0.936	251.319	0.081	264.706	-3.053	276.789	-4.05	289.829	1.326	300.822	-0.131	312.08	0.979	319.894	0.543	326.017	0.771	334.168	0.876	341.727	1.133	350.672	1.068
		37.8791	-0.0098	60.8022	-2.6948	77.8061	4.99234	91.5497	4.836	106.485	5.061	121.625	-3.149	141.084	1.619	160.472	3.95148	178.82	4.75945	197.251	3.005	213.48	0.817	226.827	3.365	240.326	-0.39	251.329	-0.855	264.716	-3.658	276.799	-1.86	289.84	2.462	300.832	-0.175	312.09	1.402	319.904	0.526	326.027	1.014	334.178	0.769	341.737	1.178	350.683	1.027
		37.8893	-0.1429	60.8124	-2.78798	77.8162	5.0088	91.5599	4.793	106.496	5.024	121.635	-3.026	141.094	1.82	160.482	4.11774	178.831	4.8367	197.261	2.655	213.49	0.3	226.837	3.268	240.336	0.33	251.339	-1.547	264.726	-3.406	276.809	1.065	289.85	3.109	300.843	0.218	312.1	1.598	319.915	0.731	326.038	1.259	334.188	0.802	341.748	1.037	350.693	0.935
		37.8995	-0.2375	60.8226	-2.88328	77.8264	5.02937	91.5701	4.729	106.506	4.975	121.645	-2.892	141.104	2.093	160.492	4.26258	178.841	4.88305	197.271	2.26	213.501	-0.208	226.847	3.041	240.346	1.069	251.349	-1.883	264.736	-2.288	276.819	3.911	289.86	3.062	300.853	0.881	312.111	1.473	319.925	1.069	326.048	1.303	334.198	0.964	341.758	0.867	350.703	0.926
		37.9097	-0.3057	60.8328	-2.99763	77.8366	5.03966	91.5803	4.661	106.516	4.925	121.655	-2.704	141.115	2.338	160.502	4.38294	178.851	4.91498	197.281	1.869	213.511	-0.725	226.857	2.7	240.356	1.817	251.359	-1.795	264.746	-0.524	276.829	6.054	289.87	2.337	300.863	1.559	312.121	1.108	319.935	1.351	326.058	1.131	334.208	1.181	341.768	0.806	350.713	1.012
		37.9199	-0.3794	60.843	-3.1247	77.8468	5.04994	91.5905	4.591	106.526	4.869	121.666	-2.491	141.125	2.54	160.513	4.4931	178.861	4.94485	197.291	1.459	213.521	-1.137	226.867	2.297	240.366	2.508	251.37	-1.28	264.757	1.512	276.84	6.982	289.88	1.146	300.873	1.976	312.131	0.627	319.945	1.406	326.068	0.856	334.219	1.237	341.778	0.872	350.723	1.068
		37.9301	-0.4641	60.8532	-3.20941	77.857	5.05714	91.6007	4.505	106.536	4.805	121.676	-2.3	141.135	2.797	160.523	4.60326	178.871	4.98605	197.302	1.013	213.531	-1.498	226.877	1.809	240.377	2.996	251.38	-0.477	264.767	3.408	276.85	6.144	289.89	-0.138	300.883	1.976	312.141	0.306	319.955	1.219	326.078	0.661	334.229	1.085	341.788	1.045	350.733	1.018
		37.9403	-0.5389	60.8633	-3.24647	77.8672	5.07669	91.6109	4.418	106.547	4.746	121.686	-2.073	141.145	3.015	160.533	4.69302	178.882	5.00665	197.312	0.544	213.541	-1.724	226.888	1.329	240.387	3.257	251.39	0.554	264.777	4.826	276.86	4.013	289.901	-1.063	300.894	1.576	312.151	0.272	319.966	0.863	326.089	0.669	334.239	0.862	341.799	1.181	350.744	0.93
		37.9504	-0.6148	60.8735	-3.27505	77.8774	5.09314	91.621	4.312	106.557	4.675	121.696	-1.892	141.155	3.206	160.543	4.7787	178.892	5.01695	197.322	0.091	213.552	-1.842	226.898	0.85	240.397	3.282	251.4	1.63	264.787	5.449	276.87	1.161	289.911	-1.383	300.904	0.894	312.162	0.569	319.976	0.58	326.099	0.863	334.249	0.753	341.809	1.13	350.754	0.938
		37.9606	-0.7072	60.8837	-3.32376	77.8876	5.10034	91.6312	4.216	106.567	4.586	121.706	-1.726	141.165	3.415	160.553	4.8654	178.902	5.01695	197.332	-0.353	213.562	-1.829	226.908	0.367	240.407	3.08	251.41	2.638	264.797	5.185	276.88	-1.801	289.921	-0.875	300.914	0.223	312.172	1.015	319.986	0.514	326.109	1.132	334.259	0.791	341.819	0.951	350.764	1.029
		37.9708	-0.8194	60.8939	-3.42435	77.8978	5.1096	91.6414	4.137	106.577	4.494	121.717	-1.464	141.176	3.619	160.564	4.94292	178.912	5.01695	197.342	-0.741	213.572	-1.732	226.918	-0.11	240.417	2.682	251.42	3.347	264.808	4.087	276.891	-4.025	289.931	0.155	300.924	-0.168	312.182	1.431	319.996	0.682	326.119	1.298	334.27	0.961	341.829	0.82	350.774	1.068
		37.981	-0.9173	60.9041	-3.48683	77.9079	5.11371	91.6516	4.04	106.587	4.387	121.727	-1.227	141.186	3.754	160.574	4.9827	178.922	4.99429	197.353	-1.109	213.582	-1.511	226.928	-0.6	240.428	2.074	251.431	3.76	264.818	2.344	276.901	-5.012	289.941	1.453	300.934	-0.13	312.192	1.609	320.006	1.002	326.129	1.251	334.28	1.186	341.839	0.822	350.784	1.016
		37.9912	-0.9965	60.9143	-3.54824	77.9181	5.11371	91.6618	3.917	106.597	4.267	121.737	-1.021	141.196	3.914	160.584	5.01228	178.933	4.95515	197.363	-1.461	213.592	-1.195	226.939	-0.963	240.438	1.314	251.441	3.744	264.828	0.306	276.911	-4.444	289.952	2.555	300.945	0.331	312.202	1.468	320.017	1.313	326.14	0.998	334.29	1.252	341.849	0.94	350.795	0.93
		38.0014	-1.0724	60.9245	-3.63189	77.9283	5.13531	91.672	3.788	106.608	4.137	121.747	-0.776	141.206	4.045	160.594	5.049	178.943	4.90262	197.373	-1.737	213.602	-0.821	226.949	-1.246	240.448	0.579	251.451	3.288	264.838	-1.621	276.921	-2.548	289.962	3.149	300.955	1.011	312.212	1.081	320.027	1.407	326.15	0.757	334.3	1.102	341.86	1.119	350.805	0.942
		38.0116	-1.1791	60.9347	-3.67424	77.9385	5.1384	91.6822	3.643	106.618	4.004	121.757	-0.513	141.216	4.146	160.604	5.0847	178.953	4.83464	197.383	-1.947	213.613	-0.373	226.959	-1.461	240.458	-0.116	251.461	2.567	264.848	-3.03	276.931	0.246	289.972	3.021	300.965	1.663	312.223	0.612	320.037	1.26	326.16	0.634	334.31	0.875	341.87	1.181	350.815	1.032
		38.0218	-1.31	60.9449	-3.69648	77.9487	5.1384	91.6924	3.493	106.628	3.86	121.767	-0.237	141.227	4.253	160.614	5.13162	178.963	4.73679	197.393	-2.134	213.623	0.094	226.969	-1.461	240.468	-0.737	251.471	1.556	264.858	-3.68521	276.941	3.194	289.982	2.238	300.975	2.004	312.233	0.299	320.047	0.922	326.17	0.751	334.321	0.762	341.88	1.052	350.825	1.066
		38.032	-1.409	60.955	-3.72613	77.9589	5.1384	91.7026	3.333	106.638	3.714	121.778	-0.013	141.237	4.359	160.625	5.16324	178.973	4.60907	197.403	-2.303	213.633	0.567	226.979	-1.226	240.478	-1.142	251.482	0.457	264.869	-3.4546	276.952	5.571	289.992	1.014	300.985	1.928	312.243	0.285	320.057	0.614	326.18	0.989	334.331	0.798	341.89	0.876	350.835	0.998
		38.0421	-1.4959	60.9652	-3.78437	77.9691	5.1384	91.7127	3.159	106.648	3.55	121.788	0.247	141.247	4.446	160.635	5.19078	178.983	4.47517	197.414	-2.374	213.643	1.063	226.99	-0.859	240.489	-1.391	251.492	-0.549	264.879	-2.315	276.962	6.901	290.003	-0.251	300.995	1.455	312.253	0.587	320.067	0.509	326.19	1.246	334.341	0.961	341.9	0.805	350.846	0.917
		38.0523	-1.5751	60.9754	-3.86166	77.9793	5.1384	91.7229	2.989	106.659	3.397	121.798	0.525	141.257	4.542	160.645	5.20098	178.994	4.31655	197.424	-2.409	213.653	1.57	227	-0.329	240.499	-1.412	251.502	-1.322	264.889	-0.565	276.972	6.534	290.013	-1.136	301.006	0.761	312.263	1.043	320.078	0.639	326.201	1.309	334.351	1.174	341.911	0.863	350.856	0.947
		38.0625	-1.651	60.9856	-3.91143	77.9895	5.1384	91.7331	2.81	106.669	3.242	121.808	0.736	141.267	4.622	160.655	5.202	179.004	4.12497	197.434	-2.401	213.664	1.981	227.01	0.346	240.509	-1.173	251.512	-1.824	264.899	1.477	276.982	4.691	290.023	-1.381	301.016	0.123	312.274	1.438	320.088	0.945	326.211	1.155	334.361	1.241	341.921	1.025	350.866	1.039
		38.0727	-1.7379	60.9958	-3.94108	77.9996	5.13326	91.7433	2.632	106.679	3.064	121.818	0.97	141.278	4.695	160.665	5.202	179.014	3.92927	197.444	-2.345	213.674	2.369	227.02	1.041	240.519	-0.763	251.522	-1.877	264.909	3.374	276.992	1.983	290.033	-0.798	301.026	-0.19	312.284	1.598	320.098	1.279	326.221	0.872	334.371	1.089	341.931	1.175	350.876	1.065
		38.0829	-1.849	61.006	-3.96543	78.0098	5.11371	91.7535	2.457	106.689	2.876	121.829	1.24	141.288	4.763	160.676	5.19384	179.024	3.72945	197.454	-2.234	213.684	2.764	227.03	1.726	240.529	-0.129	251.533	-1.524	264.92	4.802	277.003	-1.037	290.043	0.276	301.036	-0.073	312.294	1.442	320.108	1.417	326.231	0.668	334.382	0.868	341.941	1.144	350.886	0.995
		38.0931	-1.9403	61.0162	-3.96755	78.02	5.11371	91.7637	2.293	106.699	2.662	121.839	1.453	141.298	4.816	160.686	5.16222	179.034	3.5286	197.465	-2.086	213.694	3.07	227.04	2.34	240.54	0.602	251.543	-0.798	264.93	5.47989	277.013	-3.535	290.053	1.583	301.046	0.452	312.304	1.046	320.118	1.31	326.241	0.657	334.392	0.756	341.951	0.968	350.896	0.921
		38.1033	-1.9909	61.0264	-3.96755	78.0302	5.1096	91.7739	2.129	106.71	2.479	121.849	1.658	141.308	4.856	160.696	5.12346	179.045	3.28243	197.475	-1.873	213.704	3.279	227.051	2.864	240.55	1.356	251.553	0.173	264.94	5.196	277.023	-4.896	290.064	2.638	301.057	1.152	312.314	0.584	320.129	0.986	326.252	0.836	334.402	0.794	341.962	0.829	350.907	0.961
		38.1135	-2.0569	61.0365	-3.97814	78.0404	5.10137	91.784	1.962	106.72	2.299	121.859	1.862	141.318	4.896	160.706	5.05818	179.055	3.01875	197.485	-1.604	213.715	3.425	227.061	3.193	240.56	2.1	251.563	1.238	264.95	4.114	277.033	-4.751	290.074	3.177	301.067	1.761	312.325	0.297	320.139	0.657	326.262	1.106	334.412	0.958	341.972	0.817	350.917	1.049
		38.1236	-2.1834	61.0467	-4.01943	78.0506	5.08183	91.7942	1.79	106.73	2.075	121.869	2.083	141.328	4.931	160.716	4.99086	179.065	2.77876	197.495	-1.309	213.725	3.47	227.071	3.357	240.57	2.723	251.573	2.316	264.96	2.382	277.043	-3.173	290.084	2.978	301.077	2.025	312.335	0.318	320.149	0.508	326.272	1.292	334.422	1.185	341.982	0.926	350.927	1.062
		38.1338	-2.3429	61.0569	-4.05543	78.0608	5.04891	91.8044	1.58	106.74	1.858	121.88	2.335	141.339	4.978	160.727	4.90926	179.075	2.47697	197.505	-0.936	213.735	3.438	227.081	3.34	240.58	3.122	251.583	3.128	264.971	0.355	277.054	-0.563	290.094	2.136	301.087	1.871	312.345	0.632	320.159	0.594	326.282	1.266	334.433	1.254	341.992	1.102	350.937	0.985
		38.144	-2.4265	61.0671	-4.08826	78.0709	5.02834	91.8146	1.379	106.75	1.657	121.89	2.525	141.349	5.031	160.737	4.81134	179.085	2.16282	197.516	-0.543	213.745	3.325	227.091	3.169	240.591	3.294	251.594	3.669	264.981	-1.578	277.064	2.431	290.104	0.89	301.097	1.338	312.355	1.094	320.169	0.879	326.292	1.031	334.443	1.11	342.002	1.185	350.947	0.915
		38.1542	-2.5189	61.0773	-4.13167	78.0811	4.99851	91.8248	1.22	106.76	1.429	121.9	2.72	141.359	5.059	160.747	4.70118	179.096	1.83528	197.526	-0.155	213.755	3.135	227.102	2.9	240.601	3.235	251.604	3.805	264.991	-3.007	277.074	5.013	290.115	-0.353	301.108	0.624	312.365	1.467	320.18	1.224	326.303	0.779	334.453	0.883	342.012	1.065	350.958	0.96
		38.1644	-2.6025	61.0875	-4.16449	78.0913	4.96251	91.835	1.053	106.771	1.212	121.91	2.943	141.369	5.085	160.757	4.55022	179.106	1.54276	197.536	0.258	213.765	2.851	227.112	2.516	240.611	2.952	251.614	3.501	265.001	-3.71182	277.084	6.681	290.125	-1.197	301.118	0.034	312.375	1.598	320.19	1.408	326.313	0.64	334.463	0.765	342.023	0.886	350.968	1.049
		38.1746	-2.6619	61.0977	-4.19308	78.1015	4.91726	91.8452	0.858	106.781	0.979	121.92	3.121	141.379	5.099	160.767	4.3809	179.116	1.21831	197.546	0.689	213.776	2.486	227.122	2.075	240.621	2.479	251.624	2.854	265.011	-3.46052	277.094	6.811	290.135	-1.362	301.128	-0.212	312.386	1.408	320.2	1.344	326.323	0.736	334.473	0.795	342.033	0.807	350.978	1.055
		38.1848	-2.7114	61.1079	-4.22697	78.1117	4.87714	91.8554	0.645	106.791	0.735	121.93	3.307	141.39	5.123	160.777	4.20036	179.126	0.90622	197.556	1.136	213.786	2.085	227.132	1.574	240.631	1.799	251.634	1.949	265.021	-2.347	277.104	5.298	290.145	-0.721	301.138	-0.004	312.396	0.997	320.21	1.054	326.333	0.958	334.484	0.95	342.043	0.852	350.988	0.97
		38.195	-2.8082	61.118	-4.23332	78.1219	4.84217	91.8656	0.45	106.801	0.547	121.941	3.477	141.4	5.145	160.788	4.00248	179.136	0.58383	197.566	1.582	213.796	1.618	227.142	1.112	240.642	1.034	251.645	0.833	265.032	-0.61	277.115	2.772	290.155	0.392	301.148	0.573	312.406	0.541	320.22	0.716	326.343	1.219	334.494	1.164	342.053	1.014	350.998	0.914
		38.2052	-2.9358	61.1282	-4.23438	78.1321	4.79691	91.8757	0.261	106.811	0.351	121.951	3.643	141.41	5.147	160.798	3.82398	179.146	0.25938	197.577	1.983	213.806	1.16	227.153	0.624	240.652	0.323	251.655	-0.213	265.042	1.428	277.125	-0.238	290.166	1.698	301.158	1.284	312.416	0.268	320.23	0.519	326.353	1.304	334.504	1.24	342.063	1.171	351.009	0.972
		38.2153	-3.0128	61.1384	-4.2312	78.1423	4.74857	91.8859	0.062	106.822	0.12	121.961	3.745	141.42	5.141	160.808	3.62508	179.157	-0.13099	197.587	2.342	213.816	0.652	227.163	0.154	240.662	-0.367	251.665	-1.077	265.052	3.335	277.135	-2.949	290.176	2.713	301.169	1.846	312.426	0.319	320.241	0.564	326.364	1.171	334.514	1.094	342.074	1.154	351.019	1.058
		38.2255	-3.0733	61.1486	-4.22167	78.1525	4.68789	91.8961	-0.119	106.832	-0.022	121.971	3.87	141.43	5.119	160.818	3.39864	179.167	-0.42866	197.597	2.721	213.827	0.142	227.173	-0.339	240.672	-0.906	251.675	-1.701	265.062	4.78	277.145	-4.648	290.186	3.198	301.179	2.03	312.437	0.662	320.251	0.823	326.374	0.893	334.524	0.876	342.084	0.984	351.029	1.055
		38.2357	-3.1547	61.1588	-4.20261	78.1626	4.63234	91.9063	-0.286	106.842	-0.235	121.981	4.001	141.441	5.095	160.828	3.16506	179.177	-0.70779	197.607	3.021	213.837	-0.382	227.183	-0.773	240.682	-1.242	251.685	-1.91	265.072	5.47102	277.155	-4.943	290.196	2.93	301.189	1.804	312.447	1.135	320.261	1.172	326.384	0.682	334.534	0.757	342.094	0.835	351.039	0.97
		38.2459	-3.235	61.169	-4.19626	78.1728	4.56754	91.9165	-0.494	106.852	-0.475	121.992	4.114	141.451	5.067	160.839	2.90802	179.187	-1.03842	197.617	3.248	213.847	-0.849	227.193	-1.101	240.692	-1.431	251.696	-1.706	265.083	5.208	277.166	-3.718	290.206	2.043	301.199	1.221	312.457	1.497	320.271	1.392	326.394	0.648	334.545	0.794	342.104	0.812	351.049	0.919
		38.2561	-3.2878	61.1792	-4.18673	78.183	4.4904	91.9267	-0.665	106.862	-0.689	122.002	4.222	141.461	5.012	160.849	2.63772	179.197	-1.31343	197.628	3.441	213.857	-1.24	227.203	-1.351	240.703	-1.344	251.706	-1.077	265.093	4.149	277.176	-1.338	290.217	0.763	301.209	0.502	312.467	1.606	320.281	1.368	326.404	0.815	334.555	0.96	342.114	0.911	351.059	0.983
		38.2663	-3.356	61.1894	-4.16979	78.1932	4.40194	91.9369	-0.844	106.873	-0.887	122.012	4.302	141.471	4.943	160.859	2.3562	179.208	-1.6214	197.638	3.623	213.867	-1.564	227.214	-1.476	240.713	-1.042	251.716	-0.198	265.103	2.429	277.186	1.63	290.227	-0.452	301.22	-0.045	312.477	1.402	320.292	1.118	326.415	1.086	334.565	1.188	342.125	1.091	351.07	1.061
		38.2765	-3.4396	61.1996	-4.16979	78.2034	4.28983	91.9471	-1.024	106.883	-1.067	122.022	4.392	141.481	4.875	160.869	2.08692	179.218	-1.8686	197.648	3.764	213.878	-1.757	227.224	-1.377	240.723	-0.556	251.726	0.856	265.113	0.405	277.196	4.383	290.237	-1.249	301.23	-0.206	312.488	0.966	320.302	0.78	326.425	1.293	334.575	1.256	342.135	1.19	351.08	1.046
		38.2867	-3.4825	61.2097	-4.16979	78.2136	4.17669	91.9573	-1.183	106.893	-1.266	122.032	4.455	141.492	4.785	160.879	1.80336	179.228	-2.10344	197.658	3.863	213.888	-1.826	227.234	-1.066	240.733	0.142	251.736	1.949	265.123	-1.538	277.206	6.343	290.247	-1.331	301.24	0.077	312.498	0.515	320.312	0.565	326.435	1.286	334.585	1.11	342.145	1.082	351.09	0.953
		38.2968	-3.5012	61.2199	-4.16979	78.2238	4.0872	91.9674	-1.306	106.903	-1.506	122.043	4.532	141.502	4.683	160.89	1.48512	179.238	-2.32695	197.668	3.92	213.898	-1.801	227.244	-0.639	240.743	0.878	251.746	2.874	265.134	-2.977	277.217	6.966	290.257	-0.637	301.25	0.699	312.508	0.248	320.322	0.571	326.445	1.067	334.596	0.883	342.155	0.903	351.1	0.911
		38.307	-3.5155	61.2301	-4.19203	78.234	3.98434	91.9776	-1.435	106.913	-1.697	122.053	4.598	141.512	4.572	160.9	1.19136	179.248	-2.56591	197.679	3.94	213.908	-1.673	227.254	-0.025	240.754	1.625	251.757	3.512	265.144	-3.70886	277.227	5.835	290.267	0.511	301.26	1.404	312.518	0.325	320.332	0.765	326.455	0.807	334.606	0.759	342.165	0.81	351.11	0.985
		38.3172	-3.554	61.2403	-4.2132	78.2442	3.87737	91.9878	-1.652	106.923	-1.803	122.063	4.656	141.522	4.449	160.91	0.90882	179.259	-2.83783	197.689	3.925	213.918	-1.432	227.265	0.649	240.764	2.351	251.767	3.805	265.154	-3.48121	277.237	3.525	290.278	1.811	301.271	1.91	312.528	0.682	320.343	1.004	326.466	0.642	334.616	0.787	342.176	0.843	351.121	1.063
		38.3274	-3.6013	61.2505	-4.23438	78.2543	3.76937	91.998	-1.81	106.934	-1.95	122.073	4.728	141.532	4.33	160.92	0.60384	179.269	-3.01396	197.699	3.882	213.928	-1.097	227.275	1.373	240.774	2.893	251.777	3.658	265.164	-2.381	277.247	0.587	290.288	2.78	301.281	2.018	312.538	1.157	320.353	1.153	326.476	0.713	334.626	0.943	342.186	0.995	351.131	1.041
		38.3376	-3.6794	61.2607	-4.25767	78.2645	3.65726	92.0082	-1.97	106.944	-2.129	122.083	4.798	141.542	4.201	160.93	0.27438	179.279	-3.16949	197.709	3.797	213.939	-0.719	227.285	2.018	240.784	3.216	251.787	3.106	265.174	-0.649	277.257	-2.294	290.298	3.204	301.291	1.717	312.549	1.508			326.486	0.923	334.636	1.162	342.196	1.159	351.141	0.951
		38.3478	-3.7674	61.2709	-4.27038	78.2747	3.55029	92.0184	-2.101	106.954	-2.32	122.093	4.858	141.553	4.045	160.94	-0.01938	179.289	-3.2694	197.719	3.679	213.949	-0.267	227.295	2.604	240.794	3.298	251.797	2.309	265.184	1.378	277.268	-4.311	290.308	2.872	301.301	1.088	312.559	1.599			326.496	1.197	334.647	1.24	342.206	1.161	351.151	0.923
		38.358	-3.8169	61.2811	-4.28626	78.2849	3.43817	92.0286	-2.221	106.964	-2.47	122.104	4.898	141.563	3.877	160.951	-0.26112	179.299	-3.39712	197.729	3.504	213.959	0.223	227.305	3.04	240.805	3.16	251.808	1.228	265.195	3.291	277.278	-5.029	290.318	1.936	301.311	0.379	312.569	1.38			326.506	1.304	334.657	1.097	342.216	1.001	351.161	0.998
		38.3682	-3.8719	61.2912	-4.29897	78.2951	3.30343	92.0387	-2.369	106.974	-2.56	122.114	4.917	141.573	3.706	160.961	-0.54672	179.31	-3.51969	197.74	3.296	213.969	0.685	227.316	3.3	240.815	2.81	251.818	0.151	265.205	4.749	277.288	-4.174	290.329	0.647	301.321	-0.106	312.579	0.938			326.516	1.199	334.667	0.883	342.226	0.846	351.172	1.066
		38.3783	-3.9368	61.3014	-4.29897	78.3053	3.16457	92.0489	-2.472	106.985	-2.748	122.124	4.944	141.583	3.493	160.971	-0.867	179.32	-3.67316	197.75	3.055	213.979	1.218	227.326	3.37	240.825	2.259	251.828	-0.801	265.215	5.46807	277.298	-2.069	290.339	-0.546	301.332	-0.184	312.589	0.499			326.527	0.927	334.677	0.774	342.237	0.811	351.182	1.036
		38.3885	-3.9863	61.3116	-4.29897	78.3155	3.03189	92.0591	-2.553	106.995	-2.872	122.134	4.974	141.593	3.265	160.981	-1.13424	179.33	-3.79573	197.76	2.711	213.99	1.706	227.336	3.289	240.835	1.52	251.838	-1.508	265.225	5.26111	277.308	0.822	290.349	-1.293	301.342	0.177	312.6	0.26			326.537	0.707	334.687	0.796	342.247	0.898	351.192	0.942
		38.3987	-4.0028	61.3218	-4.29897	78.3256	2.88171	92.0693	-2.716	107.005	-2.979	122.144	5.009	141.604	3.038	160.991	-1.37394	179.34	-3.87401	197.77	2.313	214	2.099	227.346	3.065	240.845	0.764	251.848	-1.875	265.235	4.18	277.318	3.706	290.359	-1.296	301.352	0.83	312.61	0.362			326.547	0.642	334.697	0.956	342.257	1.075	351.202	0.92
		38.4089	-4.0281	61.332	-4.29897	78.3358	2.72331	92.0795	-2.827	107.015	-3.104	122.155	5.039	141.614	2.82	161.002	-1.63506	179.35	-3.90903	197.78	1.917	214.01	2.5	227.356	2.734	240.855	0.066	251.859	-1.816	265.246	2.471	277.329	5.921	290.369	-0.552	301.362	1.522	312.62	0.718			326.557	0.802	334.708	1.177	342.267	1.182	351.212	1.002
		38.4191	-4.0567	61.3422	-4.29897	78.346	2.5464	92.0897	-2.89	107.025	-3.196	122.165	5.068	141.624	2.577	161.012	-1.8564	179.36	-3.94508	197.791	1.502	214.02	2.887	227.366	2.325	240.866	-0.597	251.869	-1.329	265.256	0.454	277.339	6.978	290.38	0.63	301.372	1.965	312.63	1.189			326.567	1.061	334.718	1.253	342.277	1.093	351.222	1.067
		38.4293	-4.0677	61.3524	-4.31485	78.3562	2.39931	92.0999	-2.993	107.036	-3.303	122.175	5.088	141.634	2.308	161.022	-2.0961	179.371	-3.96053	197.801	1.051	214.03	3.149	227.377	1.843	240.876	-1.053	251.879	-0.539	265.266	-1.495	277.349	6.274	290.39	1.916	301.383	1.994	312.64	1.511			326.578	1.283	334.728	1.112	342.288	0.915	351.233	1.024
		38.4395	-4.0985	61.3626	-4.32438	78.3664	2.21829	92.1101	-3.146	107.046	-3.405	122.185	5.099	141.644	2.055	161.032	-2.3103	179.381	-3.97907	197.811	0.584	214.041	3.342	227.387	1.36	240.886	-1.337	251.889	0.481	265.276	-2.946	277.359	4.224	290.4	2.846	301.393	1.62	312.651	1.572			326.588	1.296	334.738	0.887	342.298	0.809	351.243	0.931
		38.4497	-4.1227	61.3728	-4.31273	78.3766	2.04651	92.1203	-3.233	107.056	-3.476	122.195	5.1	141.655	1.809	161.042	-2.48064	179.391	-3.99658	197.821	0.12	214.051	3.451	227.397	0.883	240.896	-1.439	251.899	1.548	265.286	-3.69999	277.369	1.417	290.41	3.203	301.403	0.953	312.661	1.339			326.598	1.094	334.748	0.753	342.308	0.835	351.253	0.924
		38.4599	-4.1403	61.3829	-4.29897	78.3868	1.90149	92.1304	-3.317	107.066	-3.545	122.206	5.1	141.665	1.54	161.053	-2.67138	179.401	-4.011	197.831	-0.324	214.061	3.464	227.407	0.403	240.906	-1.252	251.909	2.577	265.297	-3.49304	277.38	-1.572	290.42	2.804	301.413	0.272	312.671	0.887			326.608	0.821	334.759	0.776	342.318	0.981	351.263	1.017
		38.47	-4.1601	61.3931	-4.29897	78.397	1.75954	92.1406	-3.43	107.076	-3.678	122.216	5.1	141.675	1.286	161.063	-2.8713	179.411	-3.97598	197.842	-0.718	214.071	3.406	227.417	-0.065	240.917	-0.889	251.92	3.3	265.307	-2.414	277.39	-3.882	290.43	1.823	301.423	-0.149	312.681	0.471			326.618	0.648	334.769	0.934	342.328	1.149	351.273	1.068
		38.4802	-4.1601	61.4033	-4.29897	78.4072	1.60217	92.1508	-3.536	107.086	-3.802	122.226	5.1	141.685	1.013	161.073	-3.07122	179.422	-3.90903	197.852	-1.075	214.081	3.268	227.428	-0.555	240.927	-0.314	251.93	3.744	265.317	-0.697	277.4	-4.983	290.441	0.527	301.434	-0.145	312.691	0.259			326.629	0.692	334.779	1.154	342.339	1.172	351.284	1.021
		38.4904	-4.1711	61.4135	-4.29897	78.4173	1.41291	92.161	-3.575	107.097	-3.847	122.236	5.1	141.695	0.725	161.083	-3.21708	179.432	-3.81324	197.862	-1.43	214.091	3.051	227.438	-0.924	240.937	0.419	251.94	3.757	265.327	1.327	277.41	-4.538	290.451	-0.634	301.444	0.283	312.702	0.398			326.639	0.894	334.789	1.249	342.349	1.018	351.294	0.931
		38.5006	-4.1898	61.4237	-4.29368	78.4275	1.23497	92.1712	-3.629	107.107	-3.902	122.246	5.101	141.705	0.458	161.093	-3.34254	179.442	-3.6814	197.872	-1.705	214.102	2.74	227.448	-1.212	240.947	1.164	251.95	3.332	265.337	3.248	277.42	-2.741	290.461	-1.334	301.454	0.959	312.712	0.768			326.649	1.167	334.799	1.114	342.359	0.855	351.304	0.935
		38.5108	-4.2107	61.4339	-4.2852	78.4377	1.10126	92.1814	-3.702	107.117	-3.936	122.256	5.09	141.716	0.207	161.103	-3.39558	179.452	-3.55162	197.882	-1.923	214.112	2.366	227.458	-1.429	240.957	1.911	251.96	2.63	265.348	4.725	277.431	0.013	290.471	-1.249	301.464	1.627	312.722	1.241			326.659	1.303	334.81	0.891	342.369	0.809	351.314	1.027
		38.521	-4.2272	61.4441	-4.26932	78.4479	0.95726	92.1916	-3.737	107.127	-3.939	122.267	5.06	141.726	-0.054	161.114	-3.48636	179.462	-3.43523	197.892	-2.094	214.122	1.963	227.468	-1.452	240.968	2.579	251.971	1.641	265.358	5.50059	277.441	2.975	290.481	-0.455	301.474	1.996	312.732	1.545			326.669	1.222	334.82	0.776	342.379	0.887	351.324	1.067
		38.5312	-4.2514	61.4543	-4.25979	78.4581	0.7968	92.2018	-3.777	107.137	-3.956	122.277	5.022	141.736	-0.349	161.124	-3.621	179.473	-3.30442	197.903	-2.279	214.132	1.499	227.479	-1.246	240.978	3.039	251.981	0.538	265.368	5.3232	277.451	5.416	290.492	0.751	301.484	1.952	312.742	1.573			326.68	0.957	334.83	0.796	342.389	1.061	351.335	1.004
		38.5414	-4.2646	61.4644	-4.25979	78.4683	0.588	92.212	-3.834	107.148	-4.013	122.287	4.965	141.746	-0.612	161.134	-3.723	179.483	-3.16331	197.913	-2.364	214.142	1.034	227.489	-0.894	240.988	3.273	251.991	-0.477	265.378	4.22	277.461	6.841	290.502	2.022	301.495	1.516	312.752	1.31			326.69	0.727	334.84	0.949	342.4	1.182	351.345	0.919
		38.5515	-4.2657	61.4746	-4.27038	78.4785	0.43269	92.2221	-3.911	107.158	-4.063	122.297	4.912	141.756	-0.864	161.144	-3.78216	179.493	-2.95731	197.923	-2.405	214.153	0.525	227.499	-0.383	240.998	3.275	252.001	-1.263	265.388	2.524	277.471	6.627	290.512	2.902	301.505	0.818	312.763	0.841			326.7	0.639	334.85	1.172	342.41	1.108	351.355	0.939
		38.5617	-4.2921	61.4848	-4.2852	78.4887	0.25269	92.2323	-3.974	107.168	-4.092	122.307	4.84	141.767	-1.059	161.154	-3.83724	179.503	-2.68848	197.933	-2.408	214.163	0.024	227.509	0.294	241.008	3.049	252.011	-1.793	265.398	0.503	277.481	4.876	290.522	3.191	301.515	0.168	312.773	0.432			326.71	0.785	334.861	1.253	342.42	0.93	351.365	1.03
		38.5719	-4.2932	61.495	-4.2852	78.4989	0.10457	92.2425	-4.011	107.178	-4.115	122.318	4.758	141.777	-1.268	161.165	-3.87906	179.513	-2.43819	197.943	-2.363	214.173	-0.514	227.519	0.982	241.018	2.628	252.022	-1.88	265.409	-1.451	277.492	2.218	290.532	2.73	301.525	-0.176	312.783	0.233			326.72	1.03	334.871	1.111	342.43	0.815	351.375	1.066
		38.5821	-4.2932	61.5052	-4.27038	78.509	-0.07234	92.2527	-4.015	107.188	-4.115	122.328	4.661	141.787	-1.504	161.175	-3.92904	179.523	-2.15906	197.954	-2.262	214.183	-0.961	227.53	1.67	241.029	1.999	252.032	-1.563	265.419	-2.923	277.502	-0.799	290.543	1.715	301.535	-0.09	312.793	0.403			326.73	1.271	334.881	0.881	342.44	0.83	351.385	1.001
		38.5923	-4.2932	61.5154	-4.25979	78.5192	-0.2544	92.2629	-4.015	107.199	-4.121	122.338	4.57	141.797	-1.757	161.185	-3.96168	179.534	-1.86242	197.964	-2.11	214.193	-1.342	227.54	2.3	241.039	1.232	252.042	-0.861	265.429	-3.69999	277.512	-3.361	290.553	0.407	301.546	0.403	312.803	0.795			326.741	1.302	334.891	0.749	342.451	0.965	351.396	0.919
		38.6025	-4.2932	61.5256	-4.25979	78.5294	-0.39429	92.2731	-4.033	107.209	-4.143	122.348	4.457	141.807	-1.942	161.195	-3.98514	179.544	-1.642	197.974	-1.906	214.204	-1.637	227.55	2.838	241.049	0.505	252.052	0.088	265.439	-3.54921	277.522	-4.82	290.563	-0.713	301.556	1.099	312.814	1.269			326.751	1.118	334.901	0.778	342.461	1.139	351.406	0.948
		38.6127	-4.2888	61.5358	-4.25979	78.5396	-0.53829	92.2833	-4.063	107.219	-4.169	122.358	4.344	141.818	-2.134	161.205	-3.96576	179.554	-1.35463	197.984	-1.627	214.214	-1.805	227.56	3.184	241.059	-0.187	252.062	1.148	265.449	-2.446	277.532	-4.807	290.573	-1.356	301.566	1.721	312.824	1.567			326.761	0.841	334.911	0.936	342.471	1.182	351.416	1.041
		38.6229	-4.2668	61.5459	-4.25979	78.5498	-0.67817	92.2935	-4.089	107.229	-4.176	122.369	4.229	141.828	-2.331	161.216	-3.94026	179.564	-1.02606	197.994	-1.33	214.224	-1.842	227.57	3.357	241.069	-0.785	252.072	2.234	265.46	-0.749	277.543	-3.339	290.583	-1.189	301.576	2.018	312.834	1.579			326.771	0.652	334.922	1.165	342.481	1.037	351.426	1.063
		38.633	-4.2668	61.5561	-4.25979	78.56	-0.84069	92.3036	-4.118	107.239	-4.176	122.379	4.108	141.838	-2.525	161.226	-3.89742	179.574	-0.72942	198.005	-0.952	214.234	-1.785	227.58	3.357	241.08	-1.161	252.083	3.07	265.47	1.277	277.553	-0.783	290.593	-0.36	301.586	1.897	312.844	1.296			326.781	0.674	334.932	1.255	342.491	0.867	351.436	0.99
		38.6432	-4.2547	61.5663	-4.2365	78.5702	-1.00834	92.3138	-4.143	107.249	-4.174	122.389	3.96	141.848	-2.705	161.236	-3.84744	179.585	-0.41218	198.015	-0.556	214.244	-1.615	227.591	3.201	241.09	-1.389	252.093	3.64	265.48	3.212	277.563	2.204	290.604	0.872	301.597	1.389	312.854	0.828			326.792	0.87	334.942	1.128	342.502	0.805	351.447	0.913
		38.6534	-4.2525	61.5765	-4.23332	78.5803	-1.10811	92.324	-4.154	107.26	-4.152	122.399	3.784	141.858	-2.881	161.246	-3.76992	179.595	-0.07743	198.025	-0.175	214.254	-1.349	227.601	2.933	241.1	-1.379	252.103	3.819	265.49	4.705	277.573	4.836	290.614	2.121	301.607	0.68	312.865	0.424			326.802	1.15	334.952	0.903	342.512	0.875	351.457	0.951
		38.6636	-4.2272	61.5867	-4.22273	78.5905	-1.24594	92.3342	-4.173	107.27	-4.13	122.409	3.634	141.868	-3.052	161.256	-3.65058	179.605	0.2532	198.035	0.235	214.265	-0.984	227.611	2.557	241.11	-1.134	252.113	3.546	265.5	5.49763	277.583	6.588	290.624	2.956	301.617	0.068	312.875	0.242			326.812	1.301	334.962	0.78	342.522	1.041	351.467	1.038
		38.6738	-4.2272	61.5969	-4.19838	78.6007	-1.47634	92.3444	-4.173	107.28	-4.098	122.419	3.468	141.879	-3.203	161.266	-3.51492	179.615	0.56529	198.045	0.653	214.275	-0.582	227.621	2.118	241.12	-0.704	252.123	2.922	265.511	5.33798	277.594	6.864	290.634	3.175	301.627	-0.195	312.885	0.422			326.822	1.246	334.973	0.796	342.532	1.172	351.477	1.059
		38.684	-4.2272	61.6071	-4.19626	78.6109	-1.65223	92.3546	-4.173	107.29	-4.07	122.43	3.272	141.889	-3.348	161.277	-3.37008	179.625	0.84751	198.055	1.102	214.285	-0.121	227.631	1.611	241.131	-0.049	252.134	2.039	265.521	4.261	277.604	5.463	290.644	2.649	301.637	-0.029	312.895	0.821			326.832	0.991	334.983	0.941	342.542	1.119	351.487	0.981
		38.6942	-4.2272	61.6173	-4.16449	78.6211	-1.75097	92.3648	-4.173	107.3	-4.039	122.44	3.056	141.899	-3.447	161.287	-3.23646	179.636	1.1802	198.066	1.539	214.295	0.38	227.642	1.143	241.141	0.685	252.144	0.926	265.531	2.568	277.614	2.997	290.655	1.596	301.647	0.529	312.905	1.281			326.843	0.752	334.993	1.162	342.552	0.944	351.498	0.914
		38.7044	-4.2272	61.6275	-4.14544	78.6313	-1.87851	92.375	-4.173	107.311	-3.998	122.45	2.839	141.909	-3.488	161.297	-3.08142	179.646	1.52731	198.076	1.954	214.305	0.841	227.652	0.662	241.151	1.435	252.154	-0.13	265.541	0.554	277.624	0.006	290.665	0.287	301.658	1.235	312.915	1.554			326.853	0.637	335.003	1.243	342.563	0.819	351.508	0.962
		38.7146	-4.2272	61.6376	-4.12849	78.6415	-2.0472	92.3851	-4.178	107.321	-3.94	122.46	2.593	141.919	-3.552	161.307	-2.90496	179.656	1.81777	198.086	2.299	214.316	1.374	227.662	0.19	241.161	2.18	252.164	-1.019	265.551	-1.413	277.634	-2.758	290.675	-0.8	301.668	1.817	312.926	1.545			326.863	0.764	335.013	1.107	342.573	0.824	351.518	1.05
		38.7247	-4.2272	61.6478	-4.09779	78.6517	-2.17886	92.3953	-4.184	107.331	-3.867	122.47	2.361	141.93	-3.706	161.317	-2.74992	179.666	2.14737	198.096	2.688	214.326	1.831	227.672	-0.296	241.171	2.779	252.174	-1.665	265.561	-2.898	277.644	-4.553	290.685	-1.383	301.678	2.031	312.936	1.258			326.873	0.994	335.024	0.886	342.583	0.952	351.528	1.057
		38.7349	-4.2272	61.658	-4.07132	78.6619	-2.29714	92.4055	-4.157	107.341	-3.777	122.481	2.16	141.94	-3.878	161.328	-2.51736	179.676	2.42238	198.106	3	214.336	2.213	227.682	-0.743	241.181	3.158	252.185	-1.91	265.572	-3.69408	277.655	-4.971	290.695	-1.128	301.688	1.834	312.946	0.79			326.883	1.249	335.034	0.759	342.593	1.13	351.538	0.973
		38.7451	-4.225	61.6682	-4.05014	78.672	-2.3856	92.4157	-4.141	107.351	-3.675	122.491	1.939	141.95	-3.926	161.338	-2.29908	179.686	2.68503	198.117	3.241	214.346	2.609	227.693	-1.071	241.192	3.299	252.195	-1.737	265.582	-3.56104	277.665	-3.85	290.706	-0.249	301.698	1.269	312.956	0.412			326.893	1.299	335.044	0.78	342.603	1.188	351.549	0.916
		38.7553	-4.1997	61.6784	-4.02261	78.6822	-2.4216	92.4259	-4.114	107.362	-3.582	122.501	1.709	141.96	-3.927	161.348	-2.1063	179.697	2.94562	198.127	3.44	214.356	2.97	227.703	-1.316	241.202	3.22	252.205	-1.14	265.592	-2.48	277.675	-1.545	290.716	0.999	301.709	0.55	312.966	0.264			326.904	1.135	335.054	0.937	342.614	1.054	351.559	0.971
		38.7655	-4.1997	61.6886	-3.97814	78.6924	-2.56663	92.4361	-4.088	107.372	-3.468	122.511	1.479	141.97	-3.927	161.358	-1.89006	179.707	3.19591	198.137	3.627	214.367	3.196	227.713	-1.468	241.212	2.922	252.215	-0.278	265.602	-0.786	277.685	1.407	290.726	2.222	301.719	-0.017	312.977	0.472			326.914	0.86	335.064	1.166	342.624	0.875	351.569	1.054
		38.7757	-4.1865	61.6988	-3.94213	78.7026	-2.70446	92.4463	-4.077	107.382	-3.34	122.521	1.212	141.981	-3.96	161.368	-1.64322	179.717	3.39779	198.147	3.781	214.377	3.376	227.723	-1.378	241.222	2.426	252.225	0.777	265.612	1.234	277.695	4.196	290.736	3.002	301.729	-0.209	312.987	0.873			326.924	0.664	335.074	1.258	342.634	0.804	351.579	1.049
		38.7859	-4.1865	61.709	-3.90719	78.7128	-2.76926	92.4565	-4.041	107.392	-3.2	122.532	0.974	141.991	-3.978	161.379	-1.33926	179.727	3.60997	198.157	3.884	214.387	3.465	227.733	-1.094	241.232	1.726	252.235	1.867	265.623	3.173	277.706	6.23	290.746	3.145	301.739	0.046	312.997	1.323			326.934	0.662	335.085	1.133	342.644	0.863	351.589	0.96
		38.7961	-4.1865	61.7191	-3.8659	78.723	-2.85669	92.4667	-4.009	107.402	-3.069	122.542	0.752	142.001	-3.987	161.389	-1.03326	179.737	3.80258	198.168	3.936	214.397	3.463	227.743	-0.682	241.243	0.959	252.246	2.815	265.633	4.68	277.716	6.984	290.756	2.562	301.749	0.648	313.007	1.574			326.944	0.853	335.095	0.905	342.654	1.025	351.599	0.911
		38.8062	-4.1865	61.7293	-3.83307	78.7332	-2.97497	92.4768	-3.956	107.413	-2.919	122.552	0.493	142.011	-3.987	161.399	-0.76602	179.748	3.9715	198.178	3.954	214.407	3.385	227.754	-0.079	241.253	0.253	252.256	3.477	265.643	5.49763	277.726	5.97	290.767	1.464	301.76	1.358	313.017	1.527			326.955	1.127	335.105	0.774	342.665	1.167	351.61	0.978
		38.8164	-4.1865	61.7395	-3.77589	78.7434	-3.08914	92.487	-3.897	107.423	-2.788	122.562	0.227	142.021	-3.987	161.409	-0.48042	179.758	4.12291	198.188	3.934	214.417	3.229	227.764	0.598	241.263	-0.433	252.266	3.81	265.653	5.36163	277.736	3.729	290.777	0.156	301.77	1.892	313.028	1.214			326.965	1.303	335.115	0.789	342.675	1.131	351.62	1.061
		38.8266	-4.1997	61.7497	-3.71025	78.7536	-3.19714	92.4972	-3.84	107.433	-2.668	122.572	0.006	142.031	-3.98	161.419	-0.1632	179.768	4.25372	198.198	3.885	214.428	2.997	227.774	1.315	241.273	-0.949	252.276	3.692	265.663	4.296	277.746	0.827	290.787	-0.882	301.78	2.035	313.038	0.737			326.975	1.268	335.125	0.93	342.685	0.957	351.63	1.047
		38.8368	-4.1997	61.7599	-3.62977	78.7637	-3.27429	92.5074	-3.772	107.443	-2.506	122.582	-0.269	142.042	-3.942	161.429	0.14076	179.778	4.35569	198.208	3.8	214.438	2.661	227.784	1.97	241.283	-1.269	252.286	3.163	265.674	2.612	277.757	-2.087	290.797	-1.401	301.79	1.761	313.048	0.372			326.985	1.021	335.136	1.144	342.695	0.825	351.64	0.958
		38.847	-4.225	61.7701	-3.52918	78.7739	-3.30514	92.5176	-3.692	107.453	-2.319	122.593	-0.486	142.052	-3.912	161.44	0.43656	179.788	4.4659	198.219	3.685	214.448	2.272	227.794	2.562	241.294	-1.435	252.297	2.385	265.684	0.605	277.767	-4.187	290.807	-1.067	301.8	1.147	313.058	0.252			326.995	0.771	335.146	1.244	342.705	0.819	351.65	0.917
		38.8572	-4.2272	61.7803	-3.40741	78.7841	-3.36171	92.5278	-3.627	107.463	-2.129	122.603	-0.701	142.062	-3.859	161.45	0.7344	179.799	4.58126	198.229	3.516	214.458	1.838	227.805	3.022	241.304	-1.312	252.307	1.314	265.694	-1.373	277.777	-5.018	290.818	-0.13	301.81	0.436	313.068	0.488			327.006	0.632	335.156	1.111	342.715	0.935	351.661	0.991
		38.8674	-4.2272	61.7905	-3.30788	78.7943	-3.46149	92.538	-3.56	107.474	-1.955	122.613	-0.899	142.072	-3.796	161.46	1.0251	179.809	4.68014	198.239	3.314	214.468	1.374	227.815	3.292	241.314	-0.993	252.317	0.235	265.704	-2.874	277.787	-4.276	290.828	1.139	301.821	-0.082	313.078	0.911			327.016	0.734	335.166	0.891	342.726	1.116	351.671	1.065
		38.8776	-4.2272	61.8006	-3.23058	78.8045	-3.51703	92.5482	-3.476	107.484	-1.751	122.623	-1.12	142.082	-3.709	161.47	1.29744	179.819	4.77799	198.249	3.091	214.479	0.885	227.825	3.376	241.324	-0.484	252.327	-0.735	265.714	-3.69703	277.797	-2.259	290.838	2.328	301.831	-0.193	313.089	1.362			327.026	0.958	335.176	0.769	342.736	1.192	351.681	1.04
		38.8877	-4.2272	61.8108	-3.15435	78.8147	-3.5952	92.5583	-3.393	107.494	-1.527	122.633	-1.362	142.093	-3.608	161.48	1.61262	179.829	4.85215	198.259	2.752	214.489	0.364	227.835	3.309	241.334	0.23	252.337	-1.46	265.724	-3.58173	277.807	0.591	290.848	3.053	301.841	0.13	313.099	1.597			327.036	1.223	335.187	0.791	342.746	1.072	351.691	0.947
		38.8979	-4.2272	61.821	-3.05269	78.8249	-3.66823	92.5685	-3.291	107.504	-1.299	122.644	-1.541	142.103	-3.501	161.491	1.89312	179.839	4.89541	198.269	2.363	214.499	-0.135	227.845	3.095	241.344	0.971	252.348	-1.865	265.735	-2.522	277.818	3.496	290.858	3.125	301.851	0.776	313.109	1.529			327.046	1.303	335.197	0.941	342.756	0.891	351.701	0.919
		38.9081	-4.2272	61.8312	-2.94046	78.835	-3.67851	92.5787	-3.189	107.514	-1.102	122.654	-1.78	142.113	-3.393	161.501	2.17872	179.849	4.92116	198.28	1.97	214.509	-0.656	227.856	2.768	241.355	1.717	252.358	-1.834	265.745	-0.839	277.828	5.782	290.869	2.482	301.861	1.473	313.119	1.192			327.056	1.164	335.207	1.171	342.766	0.807	351.712	0.996
		38.9183	-4.2272	61.8414	-2.81763	78.8452	-3.67851	92.5889	-3.062	107.525	-0.901	122.664	-1.915	142.123	-3.282	161.511	2.42148	179.86	4.94382	198.29	1.557	214.519	-1.072	227.866	2.366	241.365	2.435	252.368	-1.38	265.755	1.195	277.838	6.959	290.879	1.345	301.872	1.944	313.129	0.713			327.067	0.891	335.217	1.269	342.777	0.85	351.722	1.065
		38.9285	-4.2272	61.8516	-2.71492	78.8554	-3.72171	92.5991	-2.955	107.535	-0.669	122.674	-2.082	142.133	-3.177	161.521	2.6673	179.87	4.97575	198.3	1.099	214.53	-1.437	227.876	1.886	241.375	2.951	252.378	-0.608	265.765	3.141	277.848	6.391	290.889	0.037	301.882	2.006	313.14	0.352			327.077	0.686	335.227	1.143	342.787	1.009	351.732	1.03
		38.9387	-4.2316	61.8618	-2.6175	78.8656	-3.79989	92.6093	-2.834	107.545	-0.453	122.684	-2.295	142.144	-3.041	161.531	2.9121	179.88	4.99223	198.31	0.631	214.54	-1.677	227.886	1.396	241.385	3.243	252.388	0.401	265.775	4.664	277.858	4.427	290.899	-0.962	301.892	1.666	313.15	0.25			327.087	0.659	335.237	0.909	342.797	1.154	351.742	0.938
		38.9489	-4.2536	61.872	-2.52856	78.8758	-3.86057	92.6195	-2.683	107.555	-0.254	122.695	-2.469	142.154	-2.867	161.542	3.14364	179.89	5.01695	198.32	0.16	214.55	-1.817	227.896	0.915	241.395	3.293	252.399	1.47	265.786	5.50059	277.869	1.651	290.909	-1.414	301.902	1.015	313.16	0.496			327.097	0.836	335.248	0.768	342.807	1.136	351.752	0.921
		38.9591	-4.2536	61.8822	-2.42691	78.886	-3.90171	92.6297	-2.528	107.565	-0.022	122.705	-2.671	142.164	-2.634	161.552	3.35274	179.9	5.03755	198.331	-0.291	214.56	-1.821	227.906	0.438	241.406	3.132	252.409	2.512	265.796	5.37642	277.879	-1.349	290.919	-1.008	301.912	0.321	313.17	0.93			327.107	1.102	335.258	0.775	342.817	0.973	351.762	1.005
		38.9693	-4.2536	61.8923	-2.28396	78.8962	-3.93771	92.6398	-2.407	107.576	0.145	122.715	-2.81	142.174	-2.394	161.562	3.61998	179.911	5.04167	198.341	-0.701	214.57	-1.743	227.917	-0.024	241.416	2.762	252.419	3.257	265.806	4.327	277.889	-3.738	290.93	-0.041	301.923	-0.127	313.18	1.373			327.118	1.292	335.268	0.92	342.828	0.832	351.773	1.068
		38.9794	-4.2536	61.9025	-2.13996	78.9064	-3.984	92.65	-2.272	107.586	0.361	122.725	-2.915	142.184	-2.198	161.572	3.79746	179.921	5.02931	198.351	-1.057	214.581	-1.541	227.927	-0.525	241.426	2.187	252.429	3.728	265.816	2.653	277.899	-4.946	290.94	1.258	301.933	-0.155	313.191	1.596			327.128	1.275	335.278	1.141	342.838	0.814	351.783	1.026
		38.9896	-4.2536	61.9127	-2.00231	78.9166	-4.01691	92.6602	-2.089	107.596	0.556	122.735	-3.045	142.194	-2	161.582	3.95556	179.931	4.99738	198.361	-1.42	214.591	-1.242	227.937	-0.898	241.436	1.439	252.439	3.771	265.826	0.644	277.909	-4.619	290.95	2.418	301.943	0.243	313.201	1.51			327.138	1.042	335.288	1.244	342.848	0.922	351.793	0.935
		38.9998	-4.2657	61.9229	-1.88266	78.9267	-4.03543	92.6704	-1.917	107.606	0.78	122.746	-3.213	142.205	-1.715	161.593	4.11468	179.941	4.94485	198.371	-1.687	214.601	-0.881	227.947	-1.186	241.446	0.692	252.449	3.379	265.837	-1.336	277.92	-2.912	290.96	3.102	301.953	0.911	313.211	1.164			327.148	0.782	335.299	1.124	342.858	1.102	351.803	0.932
		39.01	-4.2668	61.9331	-1.73759	78.9369	-4.04777	92.6806	-1.767	107.616	0.992	122.756	-3.309	142.215	-1.467	161.603	4.26666	179.951	4.87996	198.382	-1.912	214.611	-0.447	227.957	-1.404	241.457	-0.002	252.46	2.695	265.847	-2.856	277.93	-0.214	290.97	3.102	301.963	1.583	313.221	0.683			327.158	0.631	335.309	0.904	342.868	1.194	351.813	1.018
		39.0202	-4.2657	61.9433	-1.601	78.9471	-4.07349	92.6908	-1.572	107.626	1.232	122.766	-3.412	142.225	-1.212	161.613	4.38906	179.962	4.79035	198.392	-2.072	214.621	0.014	227.968	-1.449	241.467	-0.652	252.47	1.728	265.857	-3.69703	277.94	2.761	290.981	2.407	301.974	1.983	313.231	0.343			327.169	0.711	335.319	0.779	342.878	1.083	351.824	1.068
		39.0304	-4.2668	61.9535	-1.47712	78.9573	-4.09817	92.701	-1.413	107.637	1.421	122.776	-3.529	142.235	-0.986	161.623	4.49106	179.972	4.66366	198.402	-2.257	214.631	0.506	227.978	-1.262	241.477	-1.084	252.48	0.617	265.867	-3.59947	277.95	5.262	290.991	1.228	301.984	1.971	313.241	0.275			327.179	0.936	335.329	0.791	342.889	0.898	351.834	1.011
		39.0406	-4.2657	61.9637	-1.37547	78.9675	-4.10949	92.7112	-1.175	107.647	1.639	122.786	-3.639	142.245	-0.733	161.633	4.59	179.982	4.52049	198.412	-2.351	214.642	0.981	227.988	-0.926	241.487	-1.352	252.49	-0.406	265.877	-2.551	277.96	6.793	291.001	-0.07	301.994	1.553	313.252	0.542			327.189	1.204	335.339	0.937	342.899	0.804	351.844	0.923
		39.0508	-4.2668	61.9738	-1.26534	78.9777	-4.11566	92.7214	-0.979	107.657	1.846	122.796	-3.673	142.256	-0.502	161.643	4.6818	179.992	4.35878	198.422	-2.4	214.652	1.506	227.998	-0.427	241.497	-1.428	252.5	-1.21	265.887	-0.875	277.97	6.721	291.011	-1.032	302.004	0.877	313.262	0.976			327.199	1.307	335.35	1.166	342.909	0.84	351.854	0.931
		39.0609	-4.2657	61.984	-1.14993	78.9879	-4.15166	92.7315	-0.817	107.667	2.049	122.807	-3.717	142.266	-0.225	161.654	4.76748	180.002	4.16411	198.432	-2.407	214.662	1.934	228.008	0.243	241.507	-1.216	252.511	-1.765	265.898	1.147	277.981	5.063	291.021	-1.412	302.014	0.209	313.272	1.403			327.209	1.203	335.36	1.259	342.919	0.993	351.864	1.022
		39.0711	-4.2668	61.9942	-1.01439	78.9981	-4.17326	92.7417	-0.639	107.677	2.258	122.817	-3.864	142.276	0.085	161.664	4.8552	180.012	3.95399	198.443	-2.369	214.672	2.325	228.019	0.921	241.518	-0.835	252.521	-1.887	265.908	3.101	277.991	2.456	291.032	-0.943	302.024	-0.166	313.282	1.596			327.219	0.923	335.37	1.14	342.929	1.151	351.875	1.066
		39.0813	-4.2668	62.0044	-0.88098	79.0083	-4.20206	92.7519	-0.438	107.688	2.45	122.827	-3.95	142.286	0.347	161.674	4.91946	180.023	3.7552	198.453	-2.276	214.682	2.736	228.029	1.621	241.528	-0.236	252.531	-1.603	265.918	4.645	278.001	-0.565	291.042	0.074	302.035	-0.11	313.292	1.478			327.23	0.709	335.38	0.908	342.94	1.152	351.885	1.004
		39.0915	-4.2668	62.0146	-0.74756	79.0184	-4.2216	92.7621	-0.237	107.698	2.639	122.837	-3.981	142.296	0.596	161.684	4.96332	180.033	3.56053	198.463	-2.131	214.693	3.06	228.039	2.25	241.538	0.494	252.541	-0.916	265.928	5.49172	278.011	-3.187	291.052	1.371	302.045	0.359	313.303	1.11			327.24	0.65	335.39	0.759	342.95	0.994	351.895	0.922
		39.1017	-4.2668	62.0248	-0.60673	79.0286	-4.2216	92.7723	-0.037	107.708	2.793	122.847	-4.013	142.307	0.86	161.694	5.00412	180.043	3.32672	198.473	-1.935	214.703	3.276	228.049	2.795	241.548	1.244	252.551	0.008	265.938	5.3912	278.021	-4.752	291.062	2.504	302.055	1.049	313.313	0.638			327.25	0.813	335.4	0.768	342.96	0.841	351.905	0.945
		39.1119	-4.2668	62.035	-0.4712	79.0388	-4.22571	92.7825	0.157	107.718	2.959	122.858	-4.084	142.317	1.165	161.705	5.03982	180.053	3.07643	198.483	-1.658	214.713	3.432	228.059	3.158	241.558	1.992	252.562	1.07	265.949	4.356	278.032	-4.866	291.072	3.137	302.065	1.696	313.323	0.319			327.26	1.07	335.411	0.912	342.97	0.813	351.915	1.035
		39.1221	-4.2668	62.0452	-0.3092	79.049	-4.23394	92.7927	0.36	107.728	3.142	122.868	-4.152	142.327	1.422	161.715	5.07756	180.063	2.83644	198.494	-1.368	214.723	3.475	228.069	3.353	241.569	2.649	252.572	2.158	265.959	2.693	278.042	-3.495	291.082	3.065	302.075	2.018	313.333	0.283			327.27	1.28	335.421	1.135	342.98	0.906	351.925	1.066
		39.1323	-4.2668	62.0553	-0.1546	79.0592	-4.23189	92.8029	0.554	107.739	3.327	122.878	-4.185	142.337	1.667	161.725	5.12448	180.074	2.56864	198.504	-0.993	214.733	3.452	228.08	3.364	241.579	3.083	252.582	3.017	265.969	0.686	278.052	-1.01	291.093	2.311	302.086	1.93	313.343	0.58			327.281	1.279	335.431	1.248	342.991	1.087	351.936	1
		39.1424	-4.2657	62.0655	-0.04131	79.0694	-4.22366	92.813	0.72	107.749	3.48	122.888	-4.189	142.347	1.9	161.735	5.15202	180.084	2.25243	198.514	-0.592	214.744	3.35	228.09	3.224	241.589	3.295	252.592	3.605	265.979	-1.302	278.062	1.977	291.103	1.108	302.096	1.444	313.354	1.025			327.291	1.066	335.441	1.133	343.001	1.192	351.946	0.919
		39.1526	-4.2668	62.0757	0.08046	79.0796	-4.23394	92.8232	0.883	107.759	3.609	122.898	-4.167	142.357	2.178	161.745	5.17956	180.094	1.9218	198.524	-0.202	214.754	3.167	228.1	2.962	241.599	3.269	252.602	3.812	265.989	-2.86626	278.072	4.667	291.113	-0.176	302.106	0.735	313.364	1.435			327.301	0.801	335.451	0.914	343.011	1.095	351.956	0.948
		39.1628	-4.2668	62.0859	0.22023	79.0897	-4.23394	92.8334	1.097	107.769	3.732	122.909	-4.173	142.368	2.41	161.756	5.19792	180.104	1.61074	198.534	0.213	214.764	2.901	228.11	2.589	241.609	3.02	252.612	3.579	266	-3.69112	278.083	6.506	291.123	-1.095	302.116	0.105	313.374	1.618			327.311	0.639	335.462	0.783	343.021	0.912	351.966	1.038
		39.173	-4.2668	62.0961	0.35471	79.0999	-4.23394	92.8436	1.287	107.779	3.829	122.919	-4.166	142.378	2.606	161.766	5.202	180.114	1.28732	198.545	0.626	214.774	2.548	228.12	2.158	241.62	2.579	252.623	2.97	266.01	-3.60243	278.093	6.933	291.133	-1.398	302.126	-0.203	313.384	1.475			327.321	0.705	335.472	0.792	343.031	0.807	351.976	1.063
		39.1832	-4.2668	62.1063	0.48706	79.1101	-4.23394	92.8538	1.449	107.789	3.911	122.929	-4.154	142.388	2.827	161.776	5.19792	180.125	0.95257	198.555	1.08	214.784	2.154	228.131	1.649	241.63	1.925	252.633	2.115	266.02	-2.577	278.103	5.636	291.144	-0.863	302.137	-0.061	313.394	1.087			327.332	0.915	335.482	0.932	343.041	0.833	351.987	0.985
		39.1934	-4.2668	62.1165	0.63636	79.1203	-4.23394	92.864	1.616	107.8	3.996	122.939	-4.126	142.398	3.045	161.786	5.18874	180.135	0.63018	198.565	1.524	214.794	1.712	228.141	1.178	241.64	1.154	252.643	1.009	266.03	-0.914	278.113	3.226	291.154	0.187	302.147	0.475	313.404	0.606			327.342	1.192	335.492	1.153	343.052	0.976	351.997	0.913
		39.2036	-4.2668	62.1267	0.7719	79.1305	-4.23394	92.8742	1.791	107.81	4.129	122.949	-4.09	142.408	3.257	161.796	5.15712	180.145	0.3047	198.575	1.935	214.805	1.25	228.151	0.694	241.65	0.43	252.653	-0.046	266.04	1.107	278.123	0.251	291.164	1.486	302.157	1.184	313.415	0.293			327.352	1.308	335.502	1.255	343.062	1.142	352.007	0.956
		39.2138	-4.2668	62.1369	0.88414	79.1407	-4.23394	92.8844	1.968	107.82	4.223	122.959	-4.042	142.419	3.473	161.806	5.12244	180.155	-0.07331	198.585	2.276	214.815	0.75	228.161	0.217	241.66	-0.262	252.663	-0.956	266.05	3.067	278.133	-2.568	291.174	2.577	302.167	1.79	313.425	0.283			327.362	1.222	335.513	1.135	343.072	1.161	352.017	1.045
		39.224	-4.2657	62.147	1.01226	79.1509	-4.23394	92.8945	2.131	107.83	4.301	122.97	-3.995	142.429	3.655	161.817	5.06532	180.165	-0.39982	198.595	2.657	214.825	0.239	228.171	-0.26	241.671	-0.837	252.674	-1.624	266.061	4.616	278.144	-4.459	291.184	3.157	302.177	2.033	313.435	0.59			327.372	0.95	335.523	0.907	343.082	1.011	352.027	1.061
		39.2341	-4.2668	62.1572	1.15309	79.1611	-4.22366	92.9047	2.266	107.84	4.356	122.98	-3.948	142.439	3.789	161.827	5.00412	180.175	-0.65629	198.606	2.969	214.835	-0.276	228.182	-0.713	241.681	-1.199	252.684	-1.902	266.071	5.48581	278.154	-5.006	291.195	3.014	302.187	1.872	313.445	1.051			327.382	0.722	335.533	0.766	343.092	0.849	352.038	0.982
		39.2443	-4.2668	62.1674	1.28862	79.1713	-4.22057	92.9149	2.421	107.851	4.409	122.99	-3.888	142.449	3.944	161.837	4.92558	180.186	-0.97868	198.616	3.214	214.845	-0.776	228.192	-1.046	241.691	-1.402	252.694	-1.766	266.081	5.40303	278.164	-3.989	291.205	2.211	302.198	1.33	313.455	1.45			327.393	0.638	335.543	0.769	343.103	0.809	352.048	0.915
		39.2545	-4.2668	62.1776	1.39345	79.1814	-4.19177	92.9251	2.596	107.861	4.469	123	-3.808	142.459	4.073	161.847	4.83072	180.196	-1.25884	198.626	3.412	214.856	-1.177	228.202	-1.302	241.701	-1.362	252.704	-1.195	266.091	4.387	278.174	-1.763	291.215	0.981	302.208	0.613	313.466	1.611			327.403	0.783	335.553	0.914	343.113	0.892	352.058	0.965
		39.2647	-4.2668	62.1878	1.51416	79.1916	-4.1712	92.9353	2.774	107.871	4.516	123.01	-3.708	142.47	4.183	161.857	4.71138	180.206	-1.55857	198.636	3.609	214.866	-1.522	228.212	-1.464	241.711	-1.091	252.714	-0.356	266.101	2.735	278.184	1.162	291.225	-0.274	302.218	0.021	313.476	1.453			327.413	1.029	335.563	1.136	343.123	1.069	352.068	1.052
		39.2749	-4.2657	62.198	1.65075	79.2018	-4.14549	92.9455	2.945	107.881	4.556	123.021	-3.608	142.48	4.286	161.868	4.5594	180.216	-1.80989	198.646	3.768	214.876	-1.74	228.222	-1.393	241.721	-0.633	252.725	0.691	266.112	0.731	278.195	3.997	291.235	-1.148	302.228	-0.206	313.486	1.055			327.423	1.263	335.574	1.255	343.133	1.187	352.078	1.056
		39.2851	-4.2668	62.2082	1.76511	79.212	-4.11566	92.9557	3.074	107.891	4.612	123.031	-3.501	142.49	4.38	161.878	4.38294	180.226	-2.03649	198.657	3.886	214.886	-1.833	228.232	-1.114	241.732	0.039	252.735	1.781	266.122	-1.259	278.205	6.115	291.245	-1.376	302.238	0.006	313.496	0.586			327.433	1.291	335.584	1.143	343.143	1.109	352.088	0.97
		39.2953	-4.2668	62.2184	1.85617	79.2222	-4.1064	92.9659	3.192	107.902	4.667	123.041	-3.357	142.5	4.456	161.888	4.19934	180.237	-2.27236	198.667	3.948	214.896	-1.814	228.243	-0.714	241.742	0.772	252.745	2.749	266.132	-2.811	278.215	7.008	291.256	-0.78	302.249	0.591	313.506	0.295			327.444	1.099	335.594	0.921	343.154	0.928	352.099	0.914
		39.3055	-4.2668	62.2285	1.92393	79.2324	-4.07966	92.9761	3.336	107.912	4.719	123.051	-3.217	142.51	4.543	161.898	4.00452	180.247	-2.51235	198.677	3.979	214.907	-1.702	228.253	-0.13	241.752	1.518	252.755	3.431	266.142	-3.72364	278.225	6.12	291.266	0.302	302.259	1.305	313.517	0.311			327.454	0.832	335.604	0.786	343.164	0.814	352.109	0.972
		39.3156	-4.2668	62.2387	2.05206	79.2426	-4.04983	92.9862	3.478	107.922	4.764	123.061	-3.082	142.52	4.625	161.908	3.82704	180.257	-2.81002	198.687	3.954	214.917	-1.469	228.263	0.543	241.762	2.253	252.765	3.798	266.152	-3.62017	278.235	3.949	291.276	1.608	302.269	1.857	313.527	0.629			327.464	0.658	335.614	0.789	343.174	0.827	352.119	1.056
		39.3258	-4.2668	62.2489	2.18971	79.2528	-4.03029	92.9964	3.592	107.932	4.791	123.072	-2.915	142.531	4.705	161.919	3.63732	180.267	-2.99954	198.697	3.907	214.927	-1.138	228.273	1.255	241.772	2.826	252.775	3.717	266.163	-2.607	278.246	1.084	291.286	2.654	302.279	2.029	313.537	1.086			327.474	0.697	335.625	0.929	343.184	0.961	352.129	1.048
		39.336	-4.2657	62.2591	2.31042	79.263	-4.00046	93.0066	3.709	107.942	4.83	123.082	-2.709	142.541	4.78	161.929	3.40374	180.277	-3.1664	198.708	3.82	214.937	-0.766	228.283	1.911	241.783	3.179	252.786	3.21	266.173	-0.955	278.256	-1.87	291.296	3.177	302.289	1.793	313.547	1.468			327.484	0.901	335.635	1.151	343.194	1.128	352.139	0.96
		39.3462	-4.2668	62.2693	2.40995	79.2731	-3.96651	93.0168	3.84	107.952	4.851	123.092	-2.534	142.551	4.828	161.939	3.17628	180.288	-3.27043	198.718	3.699	214.947	-0.316	228.294	2.511	241.793	3.299	252.796	2.46	266.183	1.066	278.266	-4.06	291.307	2.957	302.3	1.205	313.557	1.605			327.495	1.179	335.645	1.255	343.204	1.167	352.15	0.913
		39.3564	-4.2668	62.2795	2.52007	79.2833	-3.92949	93.027	3.911	107.963	4.88	123.102	-2.37	142.561	4.867	161.949	2.92536	180.298	-3.37961	198.728	3.528	214.957	0.166	228.304	2.983	241.803	3.196	252.806	1.412	266.193	3.031	278.276	-5.008	291.317	2.109	302.31	0.487	313.567	1.422			327.505	1.313	335.655	1.135	343.215	1.025	352.16	0.983
		39.3666	-4.2668	62.2897	2.6376	79.2935	-3.89246	93.0372	3.982	107.973	4.909	123.112	-2.162	142.571	4.91	161.959	2.6622	180.308	-3.49188	198.738	3.322	214.968	0.63	228.314	3.267	241.813	2.875	252.816	0.322	266.203	4.589	278.286	-4.389	291.327	0.857	302.32	-0.047	313.578	1.01			327.515	1.241	335.665	0.907	343.225	0.86	352.17	1.062
		39.3768	-4.2668	62.2999	2.74772	79.3037	-3.84926	93.0474	4.041	107.983	4.938	123.122	-1.959	142.582	4.951	161.969	2.3664	180.318	-3.63505	198.748	3.102	214.978	1.15	228.324	3.37	241.823	2.361	252.826	-0.667	266.213	5.51242	278.296	-2.463	291.337	-0.382	302.33	-0.189	313.588	0.554			327.525	0.968	335.676	0.761	343.235	0.806	352.18	1.045
		39.387	-4.2668	62.31	2.85679	79.3139	-3.7896	93.0576	4.113	107.993	4.958	123.133	-1.767	142.592	4.993	161.98	2.11038	180.328	-3.75865	198.758	2.771	214.988	1.638	228.334	3.316	241.834	1.645	252.837	-1.411	266.224	5.41189	278.307	0.346	291.347	-1.21	302.34	0.099	313.598	0.283			327.535	0.727	335.686	0.764	343.245	0.881	352.19	0.956
		39.3972	-4.2657	62.3202	2.94785	79.3241	-3.70937	93.0678	4.191	108.003	4.993	123.143	-1.544	142.602	5.039	161.99	1.82274	180.339	-3.86268	198.769	2.393	214.998	2.048	228.345	3.111	241.844	0.884	252.847	-1.852	266.234	4.409	278.317	3.283	291.358	-1.347	302.35	0.723	313.608	0.331			327.545	0.625	335.696	0.912	343.255	1.052	352.201	0.916
		39.4073	-4.2668	62.3304	3.05162	79.3343	-3.63634	93.0779	4.258	108.014	5.016	123.153	-1.288	142.612	5.076	162	1.4841	180.349	-3.90388	198.779	2.008	215.008	2.441	228.355	2.802	241.854	0.182	252.857	-1.854	266.244	2.772	278.327	5.643	291.368	-0.693	302.361	1.423	313.618	0.663			327.556	0.76	335.706	1.144	343.266	1.184	352.211	0.991
		39.4175	-4.2635	62.3406	3.16915	79.3445	-3.55303	93.0881	4.317	108.024	5.047	123.163	-1.1	142.622	5.097	162.01	1.20972	180.359	-3.93478	198.789	1.587	215.019	2.838	228.365	2.396	241.864	-0.492	252.867	-1.437	266.254	0.771	278.337	6.928	291.378	0.43	302.371	1.914	313.629	1.134			327.566	1.004	335.716	1.258	343.276	1.124	352.221	1.064
		39.4277	-4.2536	62.3508	3.25492	79.3546	-3.47486	93.0983	4.359	108.034	5.074	123.173	-0.876	142.633	5.122	162.02	0.93024	180.369	-3.96053	198.799	1.148	215.029	3.119	228.375	1.928	241.874	-0.988	252.877	-0.678	266.264	-1.225	278.347	6.512	291.388	1.727	302.381	2.013	313.639	1.492			327.576	1.26	335.726	1.154	343.286	0.943	352.231	1.038
		39.4379	-4.2536	62.361	3.33539	79.3648	-3.41829	93.1085	4.397	108.044	5.097	123.184	-0.581	142.643	5.132	162.031	0.60996	180.379	-3.96465	198.809	0.683	215.039	3.322	228.385	1.431	241.884	-1.291	252.888	0.317	266.275	-2.777	278.358	4.635	291.398	2.731	302.391	1.7	313.649	1.601			327.586	1.306	335.737	0.928	343.296	0.814	352.241	0.947
		39.4481	-4.2536	62.3712	3.3968	79.375	-3.35657	93.1187	4.445	108.054	5.135	123.194	-0.292	142.653	5.147	162.041	0.30396	180.389	-3.99143	198.82	0.211	215.049	3.453	228.395	0.949	241.895	-1.439	252.898	1.387	266.285	-3.70886	278.368	1.905	291.409	3.193	302.401	1.067	313.659	1.399			327.596	1.142	335.747	0.784	343.306	0.821	352.251	0.919
		39.4583	-4.2536	62.3814	3.48151	79.3852	-3.28251	93.1289	4.498	108.065	5.141	123.204	-0.075	142.663	5.136	162.051	-0.00918	180.4	-4.00894	198.83	-0.25	215.059	3.478	228.406	0.468	241.905	-1.29	252.908	2.448	266.295	-3.62312	278.378	-1.113	291.419	2.901	302.412	0.369	313.669	0.963			327.607	0.865	335.757	0.785	343.317	0.945	352.262	0.999
		39.4685	-4.2448	62.3916	3.57681	79.3954	-3.19817	93.1391	4.544	108.075	5.162	123.214	0.15	142.673	5.124	162.061	-0.26826	180.41	-3.98319	198.84	-0.671	215.07	3.44	228.416	3.33067e-16	241.915	-0.958	252.918	3.211	266.305	-2.636	278.388	-3.58	291.429	2.001	302.422	-0.103	313.68	0.517			327.617	0.678	335.767	0.916	343.327	1.12	352.272	1.066
		39.4787	-4.2272	62.4017	3.65517	79.4056	-3.05623	93.1492	4.582	108.085	5.165	123.224	0.447	142.684	5.109	162.071	-0.5406	180.42	-3.9183	198.85	-1.035	215.08	3.315	228.426	-0.498	241.925	-0.423	252.928	3.71	266.315	-0.993	278.398	-4.893	291.439	0.725	302.432	-0.165	313.69	0.263			327.627	0.682	335.777	1.14	343.337	1.177	352.282	1.032
		39.4888	-4.2272	62.4119	3.73881	79.4158	-2.88651	93.1594	4.622	108.095	5.162	123.235	0.677	142.694	5.09	162.082	-0.82722	180.43	-3.80912	198.86	-1.403	215.09	3.115	228.436	-0.882	241.935	0.3	252.938	3.787	266.326	1.016	278.409	-4.699	291.449	-0.479	302.442	0.196	313.7	0.345			327.637	0.868	335.788	1.25	343.347	1.044	352.292	0.938
		39.499	-4.2272	62.4221	3.80764	79.426	-2.77851	93.1696	4.653	108.105	5.141	123.245	0.9	142.704	5.047	162.092	-1.1322	180.44	-3.67522	198.871	-1.683	215.1	2.82	228.446	-1.178	241.946	1.042	252.949	3.425	266.336	2.988	278.419	-3.092	291.459	-1.263	302.452	0.856	313.71	0.694			327.647	1.132	335.798	1.131	343.357	0.871	352.302	0.92
		39.5092	-4.2272	62.4323	3.87647	79.4361	-2.71371	93.1798	4.69	108.115	5.141	123.255	1.133	142.714	4.985	162.102	-1.38516	180.451	-3.56089	198.881	-1.907	215.11	2.454	228.457	-1.402	241.956	1.797	252.959	2.758	266.346	4.561	278.429	-0.462	291.47	-1.319	302.463	1.542	313.72	1.171			327.658	1.296	335.808	0.913	343.368	0.805	352.313	1.004
		39.5194	-4.1997	62.4425	3.91353	79.4463	-2.56251	93.19	4.73	108.126	5.128	123.265	1.359	142.724	4.919	162.112	-1.6473	180.461	-3.45789	198.891	-2.067	215.12	2.047	228.467	-1.463	241.966	2.502	252.969	1.816	266.356	5.46511	278.439	2.525	291.48	-0.605	302.473	1.97	313.731	1.517			327.668	1.25	335.818	0.77	343.378	0.869	352.323	1.067
		39.5296	-4.1909	62.4527	3.95059	79.4565	-2.37429	93.2002	4.764	108.136	5.095	123.275	1.593	142.734	4.843	162.122	-1.84416	180.471	-3.31987	198.901	-2.255	215.131	1.578	228.477	-1.283	241.976	2.995	252.979	0.705	266.366	5.41781	278.449	5.086	291.49	0.551	302.483	1.988	313.741	1.607			327.678	0.995	335.828	0.774	343.388	1.038	352.333	1.023
		39.5398	-4.1865	62.4629	3.994	79.4667	-2.24057	93.2104	4.801	108.146	5.072	123.285	1.786	142.745	4.752	162.132	-2.06142	180.481	-3.17361	198.911	-2.348	215.141	1.111	228.487	-0.953	241.986	3.267	252.989	-0.325	266.376	4.436	278.46	6.716	291.5	1.851	302.493	1.603	313.751	1.378			327.688	0.754	335.839	0.911	343.398	1.18	352.343	0.931
		39.55	-4.1865	62.4731	4.05118	79.4769	-2.1048	93.2206	4.828	108.156	5.037	123.296	1.995	142.755	4.651	162.143	-2.29704	180.491	-2.96761	198.921	-2.399	215.151	0.602	228.497	-0.475	241.997	3.3	253	-1.157	266.387	2.808	278.47	6.794	291.51	2.804	302.503	0.928	313.761	0.933			327.698	0.632	335.849	1.14	343.408	1.136	352.353	0.929
		39.5602	-4.1865	62.4832	4.09989	79.4871	-1.95771	93.2308	4.862	108.166	5.01	123.306	2.247	142.765	4.542	162.153	-2.4888	180.502	-2.71217	198.932	-2.407	215.161	0.096	228.508	0.185	242.007	3.103	253.01	-1.74	266.397	0.818	278.48	5.245	291.521	3.202	302.513	0.252	313.771	0.498			327.709	0.752	335.859	1.258	343.418	0.96	352.364	1.02
		39.5703	-4.1601	62.4934	4.15812	79.4973	-1.81166	93.2409	4.879	108.177	4.967	123.316	2.46	142.775	4.419	162.163	-2.6571	180.512	-2.47836	198.942	-2.371	215.171	-0.436	228.518	0.864	242.017	2.713	253.02	-1.894	266.407	-1.181	278.49	2.693	291.531	2.845	302.524	-0.162	313.781	0.257			327.719	0.989	335.869	1.161	343.429	0.82	352.374	1.068
		39.5805	-4.1535	62.5036	4.21742	79.5075	-1.66046	93.2511	4.904	108.187	4.92	123.326	2.666	142.785	4.294	162.173	-2.85396	180.522	-2.21056	198.952	-2.276	215.182	-0.895	228.528	1.563	242.027	2.115	253.03	-1.649	266.417	-2.752	278.5	-0.316	291.541	1.897	302.534	-0.142	313.792	0.361			327.729	1.249	335.879	0.933	343.439	0.814	352.384	1.016
		39.5907	-4.1337	62.5138	4.23648	79.5177	-1.55349	93.2613	4.928	108.197	4.867	123.336	2.886	142.796	4.156	162.183	-3.05184	180.532	-1.91289	198.962	-2.139	215.192	-1.273	228.538	2.193	242.037	1.353	253.04	-0.98	266.427	-3.69408	278.51	-3.004	291.551	0.601	302.544	0.302	313.802	0.722			327.739	1.314	335.889	0.788	343.449	0.928	352.394	0.926
		39.6009	-4.1216	62.524	4.27036	79.5278	-1.4352	93.2715	4.94	108.207	4.814	123.347	3.098	142.806	3.991	162.194	-3.20076	180.542	-1.6935	198.972	-1.958	215.202	-1.59	228.548	2.746	242.047	0.611	253.051	-0.071	266.438	-3.66451	278.521	-4.661	291.561	-0.578	302.554	0.986	313.812	1.198			327.749	1.17	335.9	0.78	343.459	1.11	352.404	0.935
		39.6111	-4.1139	62.5342	4.31589	79.538	-1.27063	93.2817	4.961	108.217	4.742	123.357	3.289	142.816	3.818	162.204	-3.33642	180.552	-1.41746	198.983	-1.687	215.212	-1.77	228.558	3.127	242.058	-0.089	253.061	0.986	266.448	-2.656	278.531	-4.912	291.572	-1.312	302.564	1.648	313.822	1.525			327.759	0.884	335.91	0.905	343.469	1.178	352.414	1.023
		39.6213	-4.0952	62.5444	4.35401	79.5482	-1.12663	93.2919	4.988	108.228	4.666	123.367	3.44	142.826	3.643	162.214	-3.43128	180.563	-1.07962	198.993	-1.408	215.222	-1.826	228.569	3.337	242.068	-0.711	253.071	2.083	266.458	-1.038	278.541	-3.65	291.582	-1.278	302.575	2.006	313.832	1.59			327.77	0.679	335.92	1.122	343.48	1.057	352.425	1.065
		39.6315	-4.0666	62.5546	4.37836	79.5584	-0.99291	93.3021	5.001	108.238	4.563	123.377	3.61	142.836	3.415	162.224	-3.49248	180.573	-0.76959	199.003	-1.046	215.233	-1.789	228.579	3.36	242.078	-1.127	253.081	2.966	266.468	0.966	278.551	-1.235	291.592	-0.517	302.585	1.954	313.843	1.354			327.78	0.653	335.93	1.243	343.49	0.882	352.435	1.001
		39.6417	-4.0501	62.5647	4.40589	79.5686	-0.83657	93.3123	5.024	108.248	4.464	123.387	3.736	142.847	3.194	162.234	-3.63018	180.583	-0.45853	199.013	-0.643	215.243	-1.647	228.589	3.227	242.088	-1.375	253.091	3.572	266.478	2.951	278.561	1.74	291.602	0.673	302.595	1.498	313.853	0.898			327.79	0.833	335.94	1.144	343.5	0.806	352.445	0.919
		39.6519	-4.0149	62.5749	4.42919	79.5788	-0.62366	93.3225	5.048	108.258	4.352	123.398	3.854	142.857	2.976	162.245	-3.71178	180.593	-0.12584	199.023	-0.245	215.253	-1.391	228.599	2.982	242.098	-1.415	253.101	3.818	266.489	4.533	278.572	4.473	291.612	1.957	302.605	0.802	313.863	0.476			327.8	1.103	335.951	0.918	343.51	0.861	352.455	0.94
		39.662	-3.9918	62.5851	4.44401	79.589	-0.42823	93.3326	5.063	108.268	4.235	123.408	3.971	142.867	2.74	162.255	-3.78012	180.603	0.21715	199.034	0.174	215.263	-1.043	228.609	2.623	242.109	-1.179	253.112	3.612	266.499	5.49172	278.582	6.398	291.622	2.867	302.615	0.149	313.873	0.259			327.81	1.292	335.961	0.782	343.52	1.021	352.465	1.034
		39.6722	-3.9698	62.5953	4.46519	79.5992	-0.2256	93.3428	5.085	108.278	4.112	123.418	4.081	142.877	2.476	162.265	-3.85866	180.614	0.53336	199.044	0.599	215.273	-0.659	228.62	2.196	242.119	-0.771	253.122	3.025	266.509	5.46511	278.592	6.966	291.633	3.199	302.626	-0.194	313.883	0.392			327.821	1.27	335.971	0.783	343.531	1.174	352.476	1.064
		39.6824	-3.9335	62.6055	4.49166	79.6094	-0.0312	93.353	5.108	108.289	3.958	123.428	4.202	142.887	2.247	162.275	-3.88212	180.624	0.81661	199.054	1.05	215.283	-0.199	228.63	1.691	242.129	-0.15	253.132	2.195	266.519	4.46	278.602	5.782	291.643	2.776	302.636	-0.094	313.894	0.763			327.831	1.033	335.981	0.915	343.541	1.144	352.486	0.996
		39.6926	-3.9115	62.6157	4.50755	79.6195	0.11897	93.3632	5.109	108.299	3.813	123.438	4.283	142.897	1.993	162.285	-3.88518	180.634	1.13179	199.064	1.497	215.294	0.298	228.64	1.214	242.139	0.578	253.142	1.098	266.529	2.851	278.612	3.444	291.653	1.786	302.646	0.416	313.904	1.235			327.841	0.786	335.991	1.14	343.551	0.973	352.496	0.92
		39.7028	-3.8785	62.6259	4.52555	79.6297	0.31543	93.3734	5.12	108.309	3.679	123.448	4.361	142.908	1.734	162.295	-3.9117	180.644	1.48508	199.074	1.915	215.304	0.76	228.65	0.726	242.149	1.326	253.152	0.029	266.539	0.868	278.623	0.497	291.663	0.482	302.656	1.118	313.914	1.542			327.851	0.644	336.002	1.263	343.561	0.829	352.506	0.952
		39.713	-3.8565	62.6361	4.54037	79.6399	0.47589	93.3836	5.12	108.319	3.533	123.459	4.432	142.918	1.459	162.306	-3.9372	180.654	1.77245	199.084	2.255	215.314	1.295	228.66	0.25	242.16	2.069	253.163	-0.896	266.55	-1.141	278.633	-2.364	291.673	-0.663	302.666	1.743	313.924	1.577			327.861	0.737	336.012	1.174	343.571	0.813	352.516	1.045
		39.7232	-3.8147	62.6463	4.55308	79.6501	0.59006	93.3938	5.12	108.329	3.378	123.469	4.498	142.928	1.195	162.316	-3.94536	180.665	2.09175	199.095	2.637	215.324	1.772	228.671	-0.233	242.17	2.7	253.173	-1.581	266.56	-2.725	278.643	-4.347	291.684	-1.345	302.676	2.025	313.934	1.321			327.872	0.96	336.022	0.968	343.581	0.916	352.527	1.063
		39.7334	-3.7696	62.6564	4.56366	79.6603	0.73406	93.4039	5.12	108.34	3.21	123.479	4.575	142.938	0.918	162.326	-3.93414	180.675	2.375	199.105	2.946	215.334	2.164	228.681	-0.693	242.18	3.104	253.183	-1.896	266.57	-3.69112	278.653	-5.023	291.694	-1.232	302.687	1.896	313.944	0.858			327.882	1.227	336.032	0.848	343.592	1.093	352.537	0.987
		39.7435	-3.7069	62.6666	4.57319	79.6705	0.88629	93.4141	5.12	108.35	3.03	123.489	4.642	142.948	0.653	162.336	-3.88416	180.685	2.63662	199.115	3.194	215.345	2.579	228.691	-1.034	242.19	3.29	253.193	-1.792	266.58	-3.6793	278.663	-4.119	291.704	-0.425	302.697	1.386	313.955	0.448			327.892	1.306	336.042	0.859	343.602	1.182	352.547	0.913
		39.7537	-3.6332	62.6768	4.58908	79.6807	1.03543	93.4243	5.12	108.36	2.822	123.499	4.705	142.959	0.372	162.346	-3.82194	180.695	2.9003	199.125	3.39	215.355	2.95	228.701	-1.302	242.2	3.246	253.203	-1.252	266.59	-2.687	278.673	-1.972	291.714	0.795	302.707	0.669	313.965	0.257			327.902	1.179	336.053	0.979	343.612	1.072	352.557	0.954
		39.7639	-3.5617	62.687	4.60178	79.6908	1.21954	93.4345	5.121	108.37	2.609	123.51	4.775	142.969	0.126	162.357	-3.7536	180.705	3.16192	199.135	3.581	215.365	3.191	228.711	-1.471	242.21	2.975	253.214	-0.434	266.601	-1.075	278.684	0.929	291.724	2.059	302.717	0.06	313.975	0.414			327.912	0.902	336.063	1.106	343.622	0.895	352.567	1.04
		39.7741	-3.4924	62.6972	4.62084	79.701	1.3584	93.4447	5.12	108.38	2.414	123.52	4.83	142.979	-0.181	162.367	-3.65364	180.715	3.36689	199.146	3.747	215.375	3.384	228.721	-1.414	242.221	2.515	253.224	0.608	266.611	0.933	278.694	3.8	291.735	2.927	302.727	-0.197	313.985	0.8			327.922	0.689			343.632	0.808	352.577	1.055
		39.7843	-3.4242	62.7074	4.63567	79.7112	1.51886	93.4549	5.12	108.391	2.198	123.53	4.871	142.989	-0.439	162.377	-3.53022	180.726	3.59452	199.156	3.868	215.385	3.472	228.732	-1.141	242.231	1.845	253.234	1.697	266.621	2.91	278.704	5.988	291.745	3.193	302.738	-0.019	313.995	1.265			327.933	0.648			343.643	0.848	352.588	0.973
		39.7945	-3.3692	62.7176	4.65684	79.7214	1.68549	93.4651	5.115	108.401	2.005	123.54	4.91	142.999	-0.678	162.387	-3.39354	180.736	3.7964	199.166	3.94	215.396	3.474	228.742	-0.749	242.241	1.078	253.244	2.696	266.631	4.506	278.714	6.999	291.755	2.706	302.748	0.542	314.006	1.558			327.943	0.816			343.653	1.003	352.598	0.912
		39.8047	-3.3076	62.7278	4.68437	79.7316	1.84286	93.4753	5.108	108.411	1.806	123.55	4.934	143.01	-0.911	162.397	-3.2691	180.746	3.96841	199.176	3.978	215.406	3.406	228.752	-0.182	242.251	0.362	253.254	3.39	266.641	5.47694	278.724	6.238	291.765	1.669	302.758	1.249	314.016	1.567			327.953	1.082			343.663	1.157	352.608	0.967
		39.8149	-3.235	62.7379	4.70343	79.7418	1.97863	93.4855	5.083	108.421	1.557	123.561	4.968	143.02	-1.121	162.408	-3.111	180.756	4.11879	199.186	3.96	215.416	3.256	228.762	0.497	242.261	-0.328	253.264	3.787	266.652	5.47398	278.735	4.154	291.775	0.361	302.768	1.822	314.026	1.289			327.963	1.29			343.673	1.155	352.618	1.054
		39.825	-3.1767	62.7481	4.74473	79.752	2.10514	93.4956	5.057	108.431	1.352	123.571	4.995	143.03	-1.329	162.418	-2.92842	180.766	4.25269	199.197	3.919	215.426	3.029	228.772	1.2	242.272	-0.884	253.275	3.733	266.662	4.491	278.745	1.326	291.785	-0.748	302.778	2.028	314.036	0.819			327.973	1.287			343.683	0.992	352.628	1.056
		39.8352	-3.0909	62.7583	4.78179	79.7622	2.23577	93.5058	5.037	108.442	1.154	123.581	5.034	143.04	-1.595	162.428	-2.79684	180.777	4.35672	199.207	3.84	215.436	2.71	228.783	1.855	242.282	-1.227	253.285	3.258	266.672	2.888	278.755	-1.658	291.796	-1.378	302.789	1.82	314.046	0.423			327.984	1.069			343.694	0.84	352.639	0.972
		39.8454	-2.9809	62.7685	4.8125	79.7724	2.4024	93.516	5.005	108.452	0.882	123.591	5.056	143.05	-1.83	162.438	-2.57856	180.787	4.45457	199.217	3.721	215.446	2.329	228.793	2.466	242.292	-1.429	253.295	2.526	266.682	0.911	278.765	-3.929	291.806	-1.178	302.799	1.251	314.057	0.249			327.994	0.805			343.704	0.808	352.649	0.915
		39.8556	-2.8929	62.7787	4.83579	79.7825	2.53303	93.5262	4.969	108.462	0.672	123.601	5.084	143.06	-1.995	162.448	-2.32968	180.797	4.56581	199.227	3.555	215.457	1.915	228.803	2.946	242.302	-1.357	253.305	1.492	266.692	-1.098	278.775	-4.986	291.816	-0.325	302.809	0.535	314.067	0.435			328.004	0.645			343.714	0.901	352.659	0.974
		39.8658	-2.8269	62.7889	4.86544	79.7927	2.6472	93.5364	4.925	108.472	0.519	123.611	5.096	143.071	-2.188	162.458	-2.12058	180.807	4.66057	199.237	3.343	215.467	1.461	228.813	3.243	242.312	-1.063	253.315	0.4	266.703	-2.683	278.786	-4.485	291.826	0.917	302.819	-0.022	314.077	0.835			328.014	0.716			343.724	1.074	352.669	1.056
		39.876	-2.7719	62.7991	4.89297	79.8029	2.77063	93.5466	4.88	108.482	0.271	123.622	5.106	143.081	-2.41	162.469	-1.89924	180.817	4.76151	199.248	3.122	215.477	0.989	228.823	3.366	242.323	-0.587	253.326	-0.598	266.713	-3.70886	278.796	-2.649	291.836	2.161	302.829	-0.194	314.087	1.296			328.024	0.925			343.734	1.177	352.679	1.046
		39.8862	-2.7015	62.8093	4.90673	79.8131	2.90949	93.5568	4.837	108.492	0.106	123.632	5.124	143.091	-2.606	162.479	-1.65954	180.828	4.83876	199.258	2.795	215.487	0.474	228.834	3.318	242.333	0.106	253.336	-1.357	266.723	-3.68225	278.806	0.112	291.847	2.972	302.839	0.065	314.097	1.574			328.035	1.197			343.744	1.083	352.69	0.956
		39.8964	-2.5981	62.8195	4.92685	79.8233	3.03189	93.567	4.789	108.503	-0.056	123.642	5.124	143.101	-2.788	162.489	-1.3872	180.838	4.88305	199.268	2.412	215.497	-0.024	228.844	3.122	242.343	0.843	253.346	-1.832	266.733	-2.713	278.816	3.072	291.857	3.172	302.85	0.676	314.107	1.556			328.045	1.305			343.755	0.908	352.7	0.911
		39.9066	-2.4991	62.8296	4.9385	79.8335	3.15531	93.5772	4.721	108.513	-0.272	123.652	5.124	143.111	-2.891	162.499	-1.1118	180.848	4.92219	199.278	2.021	215.508	-0.561	228.854	2.821	242.353	1.594	253.356	-1.863	266.743	-1.117	278.826	5.49	291.867	2.63	302.86	1.381	314.118	1.26			328.055	1.202			343.765	0.811	352.71	0.979
		39.9167	-2.4056	62.8398	4.94485	79.8437	3.26846	93.5873	4.647	108.523	-0.485	123.662	5.124	143.122	-3.04	162.509	-0.816	180.858	4.95412	199.288	1.61	215.518	-1.008	228.864	2.436	242.363	2.328	253.366	-1.483	266.753	0.883	278.836	6.88	291.877	1.553	302.87	1.9	314.128	0.782			328.065	0.932			343.775	0.842	352.72	1.057
		39.9269	-2.3231	62.85	4.97027	79.8539	3.396	93.5975	4.568	108.533	-0.686	123.673	5.123	143.132	-3.22	162.52	-0.54264	180.868	4.98811	199.298	1.18	215.528	-1.387	228.874	1.973	242.373	2.883	253.377	-0.741	266.764	2.861	278.847	6.602	291.887	0.241	302.88	2.021	314.138	0.4			328.075	0.715			343.785	0.99	352.73	1.041
		39.9371	-2.2274	62.8602	4.99991	79.8641	3.50503	93.6077	4.481	108.543	-0.896	123.683	5.1	143.142	-3.386	162.53	-0.2397	180.878	5.01386	199.309	0.724	215.538	-1.669	228.885	1.473	242.384	3.212	253.387	0.236	266.774	4.47	278.857	4.814	291.898	-0.822	302.89	1.735	314.148	0.247			328.085	0.646			343.795	1.156	352.741	0.951
		39.9473	-2.1163	62.8704	5.02427	79.8742	3.612	93.6179	4.391	108.554	-1.13	123.693	5.081	143.152	-3.499	162.54	0.051	180.889	5.03961	199.319	0.249	215.548	-1.827	228.895	0.995	242.394	3.308	253.397	1.299	266.784	5.46511	278.867	2.133	291.908	-1.397	302.901	1.114	314.158	0.46			328.096	0.806			343.806	1.169	352.751	0.916
		39.9575	-1.9986	62.8806	5.0518	79.8844	3.7056	93.6281	4.314	108.564	-1.339	123.703	5.043	143.162	-3.573	162.55	0.3825	180.899	5.05094	199.329	-0.204	215.559	-1.843	228.905	0.511	242.404	3.178	253.407	2.364	266.794	5.48285	278.877	-0.893	291.918	-1.115	302.911	0.407	314.169	0.867			328.106	1.064			343.816	1.011	352.761	0.994
		39.9677	-1.8985	62.8908	5.07509	79.8946	3.79097	93.6383	4.232	108.574	-1.576	123.713	4.986	143.173	-3.638	162.56	0.68646	180.909	5.05197	199.339	-0.634	215.569	-1.775	228.915	0.037	242.414	2.833	253.417	3.156	266.804	4.519	278.887	-3.423	291.928	-0.22	302.921	-0.092	314.179	1.327			328.116	1.285			343.826	0.845	352.771	1.065
		39.9779	-1.8072	62.901	5.11427	79.9048	3.87326	93.6485	4.108	108.584	-1.728	123.724	4.926	143.183	-3.766	162.571	0.98736	180.919	5.03652	199.349	-1.006	215.579	-1.586	228.925	-0.468	242.424	2.292	253.427	3.678	266.815	2.927	278.898	-4.845	291.938	1.045	302.931	-0.182	314.189	1.584			328.126	1.295			343.836	0.803	352.781	1.039
		39.9881	-1.7082	62.9111	5.1238	79.915	3.94629	93.6586	3.96	108.594	-1.842	123.734	4.857	143.193	-3.903	162.581	1.27806	180.929	5.00459	199.36	-1.379	215.589	-1.298	228.935	-0.863	242.435	1.558	253.438	3.795	266.825	0.952	278.908	-4.773	291.948	2.256	302.941	0.155	314.199	1.547			328.136	1.094			343.846	0.886	352.791	0.947
		39.9982	-1.6158	62.9213	5.13651	79.9252	4.01417	93.6688	3.83	108.605	-1.989	123.744	4.769	143.203	-3.95	162.591	1.56978	180.94	4.95824	199.37	-1.663	215.599	-0.924	228.946	-1.167	242.445	0.801	253.448	3.462	266.835	-1.053	278.918	-3.261	291.959	3.021	302.952	0.806	314.209	1.251			328.147	0.82			343.857	1.065	352.802	0.917
		40.0084	-1.519	62.9315	5.14392	79.9354	4.08514	93.679	3.68	108.615	-2.163	123.754	4.679	143.213	-3.951	162.601	1.86456	180.95	4.89438	199.38	-1.902	215.609	-0.506	228.956	-1.402	242.455	0.1	253.458	2.812	266.845	-2.661	278.928	-0.686	291.969	3.146	302.962	1.502	314.22	0.806			328.157	0.648			343.867	1.181	352.812	0.996
		40.0186	-1.4255	62.9417	5.16192	79.9455	4.11909	93.6892	3.532	108.625	-2.37	123.764	4.589	143.223	-3.959	162.611	2.16444	180.96	4.81095	199.39	-2.068	215.62	-0.042	228.966	-1.471	242.465	-0.567	253.468	1.901	266.855	-3.70295	278.938	2.303	291.979	2.544	302.972	1.959	314.23	0.486			328.167	0.691			343.877	1.102	352.822	1.064
		40.0288	-1.3276	62.9519	5.16192	79.9557	4.1592	93.6994	3.393	108.635	-2.541	123.775	4.488	143.234	-3.984	162.621	2.40516	180.97	4.69044	199.4	-2.262	215.63	0.456	228.976	-1.309	242.475	-1.031	253.478	0.789	266.866	-3.69408	278.949	4.916	291.989	1.434	302.982	2.003					328.177	0.898			343.887	0.925	352.832	1.022
		40.039	-1.2242	62.9621	5.16192	79.9659	4.2024	93.7096	3.238	108.645	-2.645	123.785	4.378	143.244	-3.987	162.632	2.6367	180.98	4.55036	199.411	-2.357	215.64	0.92	228.986	-0.978	242.486	-1.321	253.489	-0.25	266.876	-2.741	278.959	6.635	291.999	0.128	302.992	1.652					328.187	1.176			343.897	0.814	352.842	0.932
		40.0492	-1.1307	62.9723	5.16192	79.9761	4.24869	93.7198	3.074	108.655	-2.755	123.795	4.263	143.254	-3.987	162.642	2.87538	180.991	4.39998	199.421	-2.403	215.65	1.442	228.997	-0.514	242.496	-1.437	253.499	-1.1	266.886	-1.162	278.969	6.858	292.01	-0.902	303.002	0.991					328.198	1.311			343.907	0.834	352.853	0.921
		40.0594	-1.0262	62.9825	5.16192	79.9863	4.29703	93.73	2.908	108.666	-2.844	123.805	4.152	143.264	-3.987	162.652	3.1008	181.001	4.21767	199.431	-2.419	215.66	1.882	229.007	0.14	242.506	-1.259	253.509	-1.708	266.896	0.832	278.979	5.407	292.02	-1.403	303.013	0.296					328.208	1.238			343.918	0.973	352.863	1.011
		40.0696	-0.9019	62.9926	5.16404	79.9965	4.33406	93.7402	2.726	108.676	-2.963	123.815	4.014	143.274	-3.984	162.662	3.30786	181.011	4.00446	199.441	-2.383	215.671	2.26	229.017	0.813	242.516	-0.908	253.519	-1.894	266.906	2.82	278.989	2.912	292.03	-1.048	303.023	-0.143					328.218	0.967			343.928	1.146	352.873	1.068
		40.0797	-0.7666	63.0028	5.18521	80.0067	4.37726	93.7503	2.55	108.686	-3.081	123.825	3.845	143.285	-3.961	162.672	3.57102	181.021	3.80155	199.451	-2.294	215.681	2.658	229.027	1.519	242.526	-0.344	253.529	-1.676	266.916	4.436	278.999	-0.089	292.04	-0.107	303.033	-0.162					328.228	0.737			343.938	1.176	352.883	1.025
		40.0899	-0.6456	63.013	5.18627	80.0169	4.4184	93.7605	2.386	108.696	-3.215	123.836	3.685	143.295	-3.929	162.683	3.77502	181.031	3.60791	199.461	-2.157	215.691	3.009	229.037	2.155	242.536	0.386	253.54	-1.039	266.927	5.44737	279.01	-2.838	292.05	1.171	303.043	0.249					328.238	0.651			343.948	1.026	352.893	0.933
		40.1001	-0.5576	63.0232	5.18945	80.0271	4.46263	93.7707	2.224	108.706	-3.344	123.846	3.513	143.305	-3.894	162.693	3.9423	181.041	3.37719	199.472	-1.978	215.701	3.233	229.048	2.709	242.547	1.132	253.55	-0.155	266.937	5.48876	279.02	-4.589	292.061	2.354	303.053	0.926					328.248	0.785			343.958	0.856	352.904	0.929
		40.1103	-0.5026	63.0334	5.19792	80.0372	4.50377	93.7809	2.057	108.717	-3.394	123.856	3.306	143.315	-3.842	162.703	4.10448	181.052	3.12587	199.482	-1.711	215.711	3.412	229.058	3.099	242.557	1.878	253.56	0.896	266.947	4.546	279.03	-4.956	292.071	3.062	303.064	1.599					328.259	1.029			343.969	0.805	352.914	1.02
		40.1205	-0.4091	63.0436	5.19898	80.0474	4.55109	93.7911	1.874	108.727	-3.475	123.866	3.095	143.325	-3.782	162.713	4.27074	181.062	2.86837	199.492	-1.437	215.722	3.478	229.068	3.325	242.567	2.561	253.57	1.987	266.957	2.971	279.04	-3.79	292.081	3.109	303.074	1.99					328.269	1.265			343.979	0.877	352.924	1.068
		40.1307	-0.2749	63.0538	5.22333	80.0576	4.58503	93.8013	1.677	108.737	-3.591	123.876	2.879	143.336	-3.713	162.723	4.41252	181.072	2.60778	199.502	-1.088	215.732	3.472	229.078	3.363	242.577	3.022	253.58	2.901	266.967	1.013	279.05	-1.451	292.091	2.451	303.084	1.971					328.279	1.298			343.989	1.05	352.934	1.009
		40.1409	-0.166	63.064	5.22333	80.0678	4.61589	93.8115	1.474	108.747	-3.697	123.887	2.655	143.346	-3.632	162.734	4.50126	181.082	2.29363	199.512	-0.689	215.742	3.389	229.088	3.246	242.587	3.27	253.59	3.531	266.978	-1.009	279.061	1.512	292.101	1.306	303.094	1.549					328.289	1.118			343.999	1.182	352.944	0.922
		40.1511	-0.0615	63.0742	5.22333	80.078	4.64983	93.8217	1.29	108.757	-3.79	123.897	2.427	143.356	-3.519	162.744	4.59102	181.092	1.97124	199.523	-0.295	215.752	3.218	229.098	3.005	242.598	3.278	253.601	3.815	266.988	-2.627	279.071	4.286	292.111	0.006	303.104	0.86					328.299	0.841			344.009	1.117	352.954	0.931
		40.1613	0.0738	63.0843	5.22333	80.0882	4.67451	93.8319	1.126	108.768	-3.831	123.907	2.215	143.366	-3.388	162.754	4.67466	181.103	1.65297	199.533	0.13	215.762	2.972	229.109	2.657	242.608	3.063	253.611	3.652	266.998	-3.65564	279.081	6.29	292.122	-0.979	303.115	0.199					328.31	0.658			344.02	0.942	352.965	1.021
		40.1714	0.1893	63.0945	5.22333	80.0984	4.69509	93.842	0.939	108.778	-3.907	123.917	1.995	143.376	-3.267	162.764	4.7481	181.113	1.34088	199.543	0.54	215.773	2.627	229.119	2.243	242.618	2.657	253.621	3.085	267.008	-3.70295	279.091	6.984	292.132	-1.41	303.125	-0.169					328.32	0.68			344.03	0.82	352.975	1.067
		40.1816	0.2707	63.1047	5.22333	80.1086	4.71051	93.8522	0.724	108.788	-3.966	123.927	1.778	143.386	-3.142	162.774	4.82868	181.123	1.00407	199.553	1.001	215.783	2.224	229.129	1.744	242.628	2.04	253.631	2.278	267.018	-2.775	279.101	5.919	292.142	-0.973	303.135	-0.106					328.33	0.877			344.04	0.828	352.985	1.005
		40.1918	0.3598	63.1149	5.22333	80.1188	4.73211	93.8624	0.509	108.798	-4.004	123.938	1.561	143.397	-2.972	162.785	4.88784	181.133	0.69404	199.563	1.46	215.793	1.776	229.139	1.262	242.638	1.274	253.641	1.196	267.029	-1.207	279.112	3.649	292.152	0.013	303.145	0.369					328.34	1.156			344.05	0.957	352.995	0.92
		40.202	0.4764	63.1251	5.22333	80.1289	4.74446	93.8726	0.312	108.808	-4.03	123.948	1.293	143.407	-2.77	162.795	4.93884	181.143	0.37062	199.574	1.878	215.803	1.318	229.149	0.773	242.649	0.544	253.652	0.121	267.039	0.782	279.122	0.733	292.162	1.303	303.155	1.06					328.35	1.31			344.06	1.132	353.005	0.945
		40.2122	0.5809	63.1353	5.22227	80.1391	4.76811	93.8828	0.147	108.818	-4.047	123.958	1.025	143.417	-2.569	162.805	4.9929	181.154	0.01012	199.584	2.219	215.813	0.821	229.16	0.294	242.659	-0.149	253.662	-0.833	267.049	2.775	279.132	-2.171	292.173	2.444	303.166	1.694					328.361	1.254			344.07	1.178	353.016	1.036
		40.2224	0.6799	63.1455	5.23922	80.1493	4.77223	93.893	-0.015	108.829	-4.056	123.968	0.799	143.427	-2.36	162.815	5.03982	181.164	-0.33596	199.594	2.604	215.823	0.306	229.17	-0.19	242.669	-0.759	253.672	-1.542	267.059	4.409	279.142	-4.238	292.183	3.102	303.176	2.012					328.371	0.996			344.081	1.038	353.026	1.064
		40.2326	0.78	63.1557	5.24875	80.1595	4.79383	93.9032	-0.177	108.839	-4.077	123.978	0.573	143.437	-2.181	162.825	5.08776	181.174	-0.60582	199.604	2.922	215.834	-0.196	229.18	-0.658	242.679	-1.152	253.682	-1.898	267.069	5.44442	279.152	-5.018	292.193	3.073	303.186	1.912					328.381	0.753			344.091	0.865	353.036	0.995
		40.2428	0.8735	63.1658	5.24875	80.1697	4.79486	93.9133	-0.359	108.849	-4.113	123.988	0.31	143.448	-1.95	162.835	5.13672	181.184	-0.93336	199.614	3.178	215.844	-0.706	229.19	-1.011	242.689	-1.391	253.692	-1.82	267.079	5.50059	279.162	-4.232	292.203	2.361	303.196	1.425					328.391	0.638			344.101	0.799	353.046	0.914
		40.2529	0.9791	63.176	5.24769	80.1799	4.80514	93.9235	-0.596	108.859	-4.146	123.999	0.045	143.458	-1.678	162.846	5.17242	181.194	-1.23412	199.624	3.37	215.854	-1.113	229.2	-1.279	242.699	-1.398	253.703	-1.316	267.09	4.574	279.173	-2.171	292.213	1.179	303.206	0.72					328.401	0.76			344.111	0.864	353.056	0.948
		40.2631	1.088	63.1862	5.25404	80.1901	4.81646	93.9337	-0.798	108.869	-4.18	124.009	-0.17	143.468	-1.427	162.856	5.19588	181.204	-1.539	199.635	3.562	215.864	-1.468	229.211	-1.473	242.71	-1.151	253.713	-0.511	267.1	3.01	279.183	0.696	292.224	-0.113	303.216	0.1					328.411	0.992			344.121	1.033	353.067	1.034
		40.2733	1.1804	63.1964	5.26039	80.2002	4.84011	93.9439	-0.937	108.88	-4.209	124.019	-0.419	143.478	-1.173	162.866	5.202	181.215	-1.7862	199.645	3.731	215.874	-1.704	229.221	-1.43	242.72	-0.73	253.723	0.528	267.11	1.051	279.193	3.595	292.234	-1.059	303.227	-0.187					328.422	1.245			344.132	1.178	353.077	1.059
		40.2835	1.2618	63.2066	5.25404	80.2104	4.86069	93.9541	-1.12	108.89	-4.24	124.029	-0.663	143.488	-0.934	162.876	5.202	181.225	-2.00971	199.655	3.858	215.885	-1.826	229.231	-1.17	242.73	-0.084	253.733	1.61	267.12	-0.969	279.203	5.85	292.244	-1.408	303.237	-0.041					328.432	1.3			344.142	1.13	353.087	0.985
		40.2937	1.3564	63.2168	5.24875	80.2206	4.88434	93.9643	-1.25	108.9	-4.249	124.039	-0.859	143.499	-0.687	162.886	5.19486	181.235	-2.23631	199.665	3.929	215.895	-1.819	229.241	-0.789	242.74	0.647	253.743	2.634	267.13	-2.602	279.213	6.962	292.254	-0.904	303.247	0.496					328.442	1.147			344.152	0.96	353.097	0.914
		40.3039	1.4631	63.227	5.24875	80.2308	4.91417	93.9745	-1.383	108.91	-4.249	124.05	-1.064	143.509	-0.439	162.897	5.17752	181.245	-2.47012	199.675	3.959	215.905	-1.731	229.251	-0.229	242.75	1.398	253.754	3.353	267.141	-3.64677	279.224	6.34	292.264	0.125	303.257	1.203					328.452	0.87			344.162	0.826	353.107	0.958
		40.3141	1.5654	63.2372	5.24875	80.241	4.9296	93.9847	-1.552	108.92	-4.241	124.06	-1.305	143.519	-0.134	162.907	5.14998	181.255	-2.77912	199.686	3.956	215.915	-1.515	229.261	0.45	242.761	2.151	253.764	3.778	267.151	-3.7059	279.234	4.339	292.274	1.424	303.267	1.798					328.462	0.683			344.172	0.824	353.117	1.049
		40.3243	1.6314	63.2473	5.24875	80.2512	4.95737	93.9949	-1.714	108.931	-4.215	124.07	-1.478	143.529	0.159	162.917	5.12142	181.266	-2.96555	199.696	3.923	215.925	-1.206	229.272	1.152	242.771	2.76	253.774	3.764	267.161	-2.798	279.244	1.555	292.285	2.532	303.278	2.03					328.473	0.675			344.183	0.942	353.128	1.058
		40.3344	1.7139	63.2575	5.24769	80.2614	4.98	94.005	-1.889	108.941	-4.192	124.08	-1.704	143.539	0.422	162.927	5.06634	181.276	-3.13447	199.706	3.846	215.936	-0.844	229.282	1.817	242.781	3.145	253.784	3.316	267.171	-1.248	279.254	-1.442	292.295	3.143	303.288	1.851					328.483	0.831			344.193	1.115	353.138	0.98
		40.3446	1.8008	63.2677	5.22439	80.2716	4.98309	94.0152	-2.048	108.951	-4.168	124.09	-1.887	143.549	0.722	162.937	5.0082	181.286	-3.26631	199.716	3.732	215.946	-0.402	229.292	2.432	242.791	3.3	253.794	2.595	267.181	0.734	279.264	-3.792	292.305	3.041	303.298	1.298					328.493	1.035			344.203	1.183	353.148	0.916
		40.3548	1.891	63.2779	5.22227	80.2818	4.99749	94.0254	-2.143	108.961	-4.127	124.101	-2.053	143.56	0.942	162.948	4.92762	181.296	-3.35695	199.726	3.568	215.956	0.075	229.302	2.924	242.801	3.236	253.804	1.586	267.192	2.734	279.275	-4.953	292.315	2.271	303.308	0.581					328.503	1.15			344.213	1.05	353.158	0.969
		40.365	1.9834	63.2881	5.22333	80.2919	5.01703	94.0356	-2.252	108.971	-4.088	124.111	-2.305	143.57	1.225	162.958	4.82562	181.306	-3.48261	199.737	3.364	215.966	0.558	229.312	3.234	242.812	2.944	253.815	0.481	267.202	4.379	279.285	-4.573	292.325	1.053	303.318	2.22045e-16									344.223	0.876	353.168	1.056
		40.3752	2.0659	63.2983	5.20639	80.3021	5.02423	94.0458	-2.399	108.981	-4.042	124.121	-2.484	143.58	1.477	162.968	4.71036	181.317	-3.62578	199.747	3.146	215.976	1.057	229.323	3.367	242.822	2.458	253.825	-0.526	267.212	5.42076	279.295	-2.83	292.336	-0.218	303.329	-0.211									344.233	0.799	353.179	1.053
		40.3854	2.1517	63.3085	5.19792	80.3123	5.04274	94.056	-2.544	108.992	-3.979	124.131	-2.636	143.59	1.733	162.978	4.57164	181.327	-3.76586	199.757	2.821	215.986	1.576	229.333	3.336	242.832	1.767	253.835	-1.315	267.222	5.50355	279.305	-0.117	292.346	-1.124	303.339	0.023									344.244	0.853	353.189	0.966
		40.3956	2.2463	63.3187	5.19792	80.3225	5.052	94.0662	-2.689	109.002	-3.896	124.141	-2.763	143.6	1.98	162.988	4.40742	181.337	-3.87916	199.767	2.444	215.997	1.994	229.343	3.148	242.842	0.999	253.845	-1.819	267.232	4.602	279.315	2.854	292.356	-1.404	303.349	0.619									344.254	1.013	353.199	0.912
		40.4058	2.3464	63.3289	5.19474	80.3327	5.06331	94.0764	-2.803	109.012	-3.794	124.151	-2.882	143.611	2.254	162.998	4.2177	181.347	-3.9286	199.777	2.052	216.007	2.39	229.353	2.855	242.852	0.285	253.855	-1.879	267.242	3.058	279.325	5.328	292.366	-0.834	303.359	1.333									344.264	1.162	353.209	0.972
		40.416	2.4157	63.339	5.18521	80.3429	5.08697	94.0866	-2.905	109.022	-3.672	124.162	-3.026	143.621	2.468	163.009	4.01574	181.357	-3.94302	199.787	1.644	216.017	2.788	229.363	2.463	242.863	-0.403	253.866	-1.535	267.253	1.101	279.336	6.813	292.376	0.235	303.369	1.878									344.274	1.139	353.219	1.056
		40.4261	2.4993	63.3492	5.16404	80.3531	5.10549	94.0967	-2.997	109.032	-3.551	124.172	-3.196	143.631	2.667	163.019	3.83622	181.367	-3.96053	199.798	1.208	216.027	3.094	229.374	2.012	242.873	-0.929	253.876	-0.803	267.263	-0.925	279.346	6.671	292.387	1.54	303.379	2.037									344.284	0.974	353.23	1.048
		40.4363	2.5829	63.3594	5.15345	80.3633	5.12194	94.1069	-3.119	109.043	-3.428	124.182	-3.269	143.641	2.868	163.029	3.64446	181.378	-3.96053	199.808	0.754	216.037	3.301	229.384	1.51	242.883	-1.263	253.886	0.161	267.273	-2.569	279.356	4.977	292.397	2.617	303.39	1.784									344.295	0.833	353.24	0.96
		40.4465	2.6698	63.3696	5.13121	80.3735	5.15074	94.1171	-3.22	109.053	-3.316	124.192	-3.363	143.651	3.085	163.039	3.4017	181.388	-3.97289	199.818	0.278	216.048	3.441	229.394	1.039	242.893	-1.44	253.896	1.225	267.283	-3.63199	279.366	2.349	292.407	3.175	303.4	1.179									344.305	0.818	353.25	0.916
		40.4567	2.749	63.3798	5.1058	80.3836	5.16926	94.1273	-3.29	109.063	-3.203	124.202	-3.512	143.662	3.319	163.049	3.16812	181.398	-3.98422	199.828	-0.164	216.058	3.476	229.404	0.558	242.903	-1.329	253.906	2.304	267.293	-3.71773	279.376	-0.669	292.417	3.002	303.41	0.458									344.315	0.927	353.26	0.989
		40.4669	2.8095	63.39	5.06662	80.3938	5.17646	94.1375	-3.386	109.073	-3.067	124.213	-3.646	143.672	3.545	163.06	2.93148	181.408	-3.95744	199.838	-0.61	216.068	3.445	229.414	0.085	242.913	-1.016	253.917	3.112	267.304	-2.834	279.387	-3.265	292.427	2.179	303.42	-0.069									344.325	1.097	353.27	1.064
		40.4771	2.8612	63.4002	5.04333	80.404	5.18777	94.1477	-3.469	109.083	-2.899	124.223	-3.722	143.682	3.689	163.07	2.6673	181.418	-3.90388	199.849	-0.977	216.078	3.331	229.424	-0.417	242.924	-0.511	253.927	3.658	267.314	-1.294	279.397	-4.777	292.438	0.935	303.43	-0.202									344.335	1.187	353.28	1.048
		40.4873	2.9239	63.4104	5.02109	80.4142	5.20011	94.1579	-3.553	109.094	-2.765	124.233	-3.764	143.692	3.821	163.08	2.3766	181.429	-3.81118	199.859	-1.354	216.088	3.14	229.435	-0.826	242.934	0.194	253.937	3.803	267.324	0.685	279.407	-4.831	292.448	-0.319	303.441	0.101									344.346	1.07	353.291	0.957
		40.4975	2.9998	63.4205	4.99991	80.4244	5.21657	94.168	-3.585	109.104	-2.609	124.243	-3.846	143.702	3.971	163.09	2.12364	181.439	-3.69376	199.869	-1.647	216.099	2.865	229.445	-1.14	242.944	0.933	253.947	3.505	267.334	2.691	279.417	-3.413	292.458	-1.183	303.451	0.739									344.356	0.891	353.301	0.921
		40.5076	3.0746	63.4307	4.96815	80.4346	5.2248	94.1782	-3.633	109.114	-2.435	124.253	-3.936	143.712	4.099	163.1	1.83396	181.449	-3.57943	199.879	-1.892	216.109	2.509	229.455	-1.38	242.954	1.68	253.957	2.866	267.344	4.347	279.427	-0.906	292.468	-1.384	303.461	1.442									344.366	0.805	353.311	0.993
		40.5178	3.1549	63.4409	4.93426	80.4448	5.22583	94.1884	-3.722	109.124	-2.275	124.264	-3.997	143.723	4.205	163.111	1.49124	181.459	-3.496	199.889	-2.058	216.119	2.115	229.465	-1.472	242.964	2.403	253.967	1.975	267.355	5.37642	279.438	2.07	292.478	-0.758	303.471	1.93									344.376	0.846	353.321	1.064
		40.528	3.222	63.4511	4.88344	80.4549	5.22583	94.1986	-3.811	109.134	-2.094	124.274	-4.039	143.733	4.303	163.121	1.22196	181.469	-3.36107	199.9	-2.251	216.129	1.657	229.475	-1.327	242.975	2.93	253.978	0.867	267.365	5.47989	279.448	4.731	292.488	0.342	303.481	2.014									344.386	1.004	353.331	1.034
		40.5382	3.2902	63.4613	4.82203	80.4651	5.2248	94.2088	-3.873	109.144	-1.921	124.284	-4.07	143.743	4.39	163.131	0.93636	181.48	-3.20966	199.91	-2.357	216.139	1.194	229.486	-1.008	242.985	3.233	253.988	-0.176	267.375	4.634	279.458	6.524	292.499	1.652	303.492	1.694									344.397	1.162	353.342	0.941
		40.5484	3.3386	63.4715	4.77755	80.4753	5.2248	94.219	-3.943	109.155	-1.702	124.294	-4.107	143.753	4.454	163.141	0.61302	181.49	-3.00366	199.92	-2.416	216.149	0.692	229.496	-0.555	242.995	3.296	253.998	-1.045	267.385	3.098	279.468	6.887	292.509	2.682	303.502	1.055									344.407	1.157	353.352	0.918
		40.5586	3.4002	63.4817	4.73732	80.4855	5.2248	94.2292	-4.007	109.165	-1.469	124.304	-4.139	143.763	4.538	163.151	0.32232	181.5	-2.74719	199.93	-2.43	216.16	0.182	229.506	0.088	243.005	3.144	254.008	-1.672	267.395	1.151	279.478	5.545	292.519	3.188	303.512	0.352									344.417	0.991	353.362	1.001
		40.5688	3.4882	63.4919	4.68014	80.4957	5.2248	94.2394	-4.048	109.175	-1.252	124.314	-4.155	143.774	4.623	163.161	0.00918	181.51	-2.5175	199.94	-2.394	216.17	-0.343	229.516	0.765	243.015	2.782	254.018	-1.889	267.405	-0.884	279.488	3.114	292.529	2.951	303.522	-0.115									344.427	0.841	353.372	1.067
		40.579	3.5784	63.502	4.6219	80.5059	5.22583	94.2496	-4.083	109.185	-1.044	124.325	-4.155	143.784	4.706	163.172	-0.26724	181.52	-2.25588	199.95	-2.306	216.18	-0.828	229.526	1.473	243.026	2.221	254.029	-1.705	267.416	-2.539	279.499	0.138	292.539	2.081	303.532	-0.167									344.437	0.814	353.382	1.036
		40.5891	3.6785	63.5122	4.57743	80.5161	5.20114	94.2597	-4.088	109.195	-0.83	124.335	-4.155	143.794	4.793	163.182	-0.54774	181.53	-1.94585	199.961	-2.171	216.19	-1.227	229.537	2.116	243.036	1.477	254.039	-1.092	267.426	-3.51078	279.509	-2.646	292.55	0.82	303.542	0.211									344.447	0.913	353.393	0.942
		40.5993	3.7665	63.5224	4.53084	80.5263	5.17646	94.2699	-4.112	109.206	-0.62	124.345	-4.162	143.804	4.849	163.192	-0.82008	181.541	-1.73058	199.971	-1.992	216.2	-1.57	229.547	2.686	243.046	0.728	254.049	-0.22	267.436	-3.73251	279.519	-4.488	292.56	-0.411	303.553	0.87									344.458	1.088	353.403	0.928
		40.6095	3.8336	63.5326	4.46413	80.5365	5.17234	94.2801	-4.112	109.216	-0.413	124.355	-4.151	143.814	4.9	163.202	-1.12302	181.551	-1.47205	199.981	-1.727	216.211	-1.771	229.557	3.097	243.056	0.033	254.059	0.823	267.446	-2.858	279.529	-4.975	292.57	-1.226	303.563	1.551									344.468	1.19	353.413	1.016
		40.6197	3.882	63.5428	4.40484	80.5466	5.15691	94.2903	-4.133	109.226	-0.218	124.365	-4.125	143.825	4.938	163.212	-1.38108	181.561	-1.13627	199.991	-1.46	216.221	-1.851	229.567	3.329	243.066	-0.624	254.069	1.914	267.456	-1.334	279.539	-3.918	292.58	-1.346	303.573	1.973									344.478	1.089	353.423	1.068
		40.6299	3.9249	63.553	4.32542	80.5568	5.124	94.3005	-4.149	109.236	0.035	124.376	-4.092	143.835	4.973	163.223	-1.65546	181.571	-0.82006	200.001	-1.113	216.231	-1.812	229.577	3.382	243.076	-1.066	254.08	2.842	267.467	0.637	279.55	-1.655	292.59	-0.671	303.583	1.982									344.488	0.905	353.433	1.024
		40.6401	3.9744	63.5632	4.23965	80.567	5.09931	94.3107	-4.179	109.246	0.243	124.386	-4.048	143.845	5.016	163.233	-1.8411	181.581	-0.51312	200.012	-0.722	216.241	-1.689	229.587	3.269	243.087	-1.338	254.09	3.49	267.477	2.651	279.56	1.271	292.601	0.457	303.593	1.586									344.498	0.804	353.443	0.931
		40.6503	4.0316	63.5734	4.15177	80.5772	5.0664	94.3209	-4.196	109.257	0.451	124.396	-4.008	143.855	5.049	163.243	-2.03286	181.592	-0.20515	200.022	-0.332	216.251	-1.437	229.598	3.03	243.097	-1.43	254.1	3.8	267.487	4.32	279.57	4.076	292.611	1.756	303.604	0.909									344.509	0.836	353.454	0.928
		40.6605	4.0679	63.5836	4.0533	80.5874	5.03966	94.3311	-4.196	109.267	0.67	124.406	-3.953	143.865	5.077	163.253	-2.26848	181.602	0.14814	200.032	0.087	216.262	-1.093	229.608	2.686	243.107	-1.229	254.11	3.674	267.497	5.36163	279.58	6.141	292.621	2.746	303.614	0.235									344.519	0.989	353.464	1.019
		40.6707	4.1064	63.5938	3.95482	80.5976	5.00571	94.3413	-4.206	109.277	0.902	124.416	-3.885	143.875	5.095	163.263	-2.49288	181.612	0.47053	200.042	0.504	216.272	-0.717	229.618	2.271	243.117	-0.858	254.12	3.134	267.507	5.49172	279.59	6.961	292.631	3.194	303.624	-0.161									344.529	1.157	353.474	1.068
		40.6808	4.1548	63.6039	3.86376	80.6078	4.97383	94.3514	-4.206	109.287	1.084	124.427	-3.8	143.886	5.112	163.274	-2.66628	181.622	0.7682	200.052	0.958	216.282	-0.264	229.628	1.777	243.127	-0.278	254.13	2.353	267.518	4.657	279.601	6.026	292.641	2.884	303.634	-0.127									344.539	1.171	353.484	1.012
		40.691	4.201	63.6141	3.76317	80.618	4.92034	94.3616	-4.196	109.297	1.306	124.437	-3.7	143.896	5.124	163.284	-2.88456	181.632	1.05866	200.063	1.419	216.292	0.23	229.638	1.295	243.138	0.454	254.141	1.285	267.528	3.136	279.611	3.838	292.651	1.975	303.644	0.324									344.549	1.016
		40.7012	4.2494	63.6243	3.6774	80.6282	4.86994	94.3718	-4.196	109.307	1.514	124.447	-3.608	143.906	5.124	163.294	-3.07428	181.643	1.42843	200.073	1.846	216.302	0.685	229.649	0.819	243.148	1.201	254.151	0.209	267.538	1.198	279.621	0.963	292.662	0.697	303.655	1.01									344.56	0.852
		40.7114	4.3077	63.6345	3.57469	80.6383	4.82777	94.382	-4.19	109.318	1.72	124.457	-3.499	143.916	5.124	163.304	-3.19974	181.653	1.7261	200.083	2.196	216.312	1.209	229.659	0.34	243.158	1.95	254.161	-0.764	267.548	-0.844	279.631	-1.965	292.672	-0.502	303.665	1.661									344.57	0.811
		40.7216	4.3605	63.6447	3.45186	80.6485	4.7784	94.3922	-4.173	109.328	1.926	124.467	-3.4	143.926	5.121	163.314	-3.32928	181.663	2.04231	200.093	2.587	216.323	1.69	229.669	-0.134	243.168	2.618	254.171	-1.486	267.558	-2.515	279.641	-4.111	292.682	-1.266	303.675	2.006									344.58	0.898
		40.7318	4.4045	63.6549	3.34916	80.6587	4.70229	94.4024	-4.173	109.338	2.14	124.477	-3.276	143.937	5.097	163.324	-3.44964	181.673	2.33174	200.103	2.908	216.333	2.089	229.679	-0.614	243.178	3.064	254.181	-1.875	267.568	-3.57582	279.652	-4.998	292.692	-1.299	303.685	1.94									344.59	1.075
		40.742	4.4518	63.6651	3.25068	80.6689	4.6272	94.4126	-4.158	109.348	2.321	124.488	-3.117	143.947	5.074	163.335	-3.4884	181.683	2.59233	200.113	3.172	216.343	2.486	229.689	-0.97	243.189	3.292	254.192	-1.833	267.579	-3.69703	279.662	-4.322	292.702	-0.574	303.695	1.469									344.6	1.188
		40.7522	4.4782	63.6752	3.14162	80.6791	4.53463	94.4227	-4.149	109.358	2.505	124.498	-2.947	143.957	5.032	163.345	-3.6057	181.694	2.85189	200.124	3.367	216.353	2.877	229.7	-1.246	243.199	3.279	254.202	-1.367	267.589	-2.885	279.672	-2.353	292.713	0.593	303.705	0.768									344.61	1.097
		40.7623	4.5145	63.6854	3.02197	80.6893	4.44103	94.4329	-4.144	109.369	2.693	124.508	-2.768	143.967	4.972	163.355	-3.70464	181.704	3.11866	200.134	3.557	216.363	3.148	229.71	-1.449	243.209	3.038	254.212	-0.584	267.599	-1.372	279.682	0.462	292.723	1.874	303.716	0.127									344.621	0.915
		40.7725	4.5299	63.6956	2.89914	80.6995	4.33714	94.4431	-4.113	109.379	2.841	124.518	-2.607	143.977	4.908	163.365	-3.74952	181.714	3.3226	200.144	3.724	216.374	3.35	229.72	-1.434	243.219	2.611	254.222	0.44	267.609	0.601	279.692	3.372	292.733	2.812	303.726	-0.198									344.631	0.804
		40.7827	4.5354	63.7058	2.79008	80.7096	4.2312	94.4533	-4.084	109.389	3.005	124.528	-2.43	143.988	4.83	163.375	-3.84846	181.724	3.54096	200.154	3.853	216.384	3.464	229.73	-1.187	243.229	1.966	254.232	1.525	267.619	2.615	279.702	5.684	292.743	3.188	303.736	-0.08									344.641	0.83
		40.7929	4.5541	63.716	2.66619	80.7198	4.14171	94.4635	-4.062	109.399	3.206	124.539	-2.237	143.998	4.728	163.386	-3.89946	181.734	3.75417	200.164	3.928	216.394	3.48	229.74	-0.819	243.239	1.195	254.243	2.565	267.63	4.291	279.713	6.895	292.753	2.812	303.746	0.442									344.651	0.972
		40.8031	4.5794	63.7262	2.51583	80.73	4.09029	94.4737	-4.025	109.409	3.386	124.549	-2.007	144.008	4.62	163.396	-3.90864	181.744	3.93648	200.175	3.97	216.404	3.434	229.75	-0.278	243.25	0.468	254.253	3.3	267.64	5.35277	279.723	6.409	292.764	1.856	303.756	1.149									344.661	1.147
		40.8133	4.6047	63.7364	2.35912	80.7402	3.99257	94.4839	-3.978	109.42	3.531	124.559	-1.775	144.018	4.501	163.406	-3.90864	181.755	4.09407	200.185	3.969	216.414	3.297	229.761	0.4	243.26	-0.229	254.263	3.758	267.65	5.49172	279.733	4.501	292.774	0.568	303.767	1.766									344.672	1.175
		40.8235	4.6223	63.7466	2.20347	80.7504	3.88354	94.4941	-3.916	109.43	3.651	124.569	-1.563	144.028	4.373	163.416	-3.93618	181.765	4.2393	200.195	3.929	216.425	3.081	229.771	1.099	243.27	-0.812	254.273	3.786	267.66	4.682	279.743	1.768	292.784	-0.598	303.777	2.029									344.682	1.028
		40.8337	4.6366	63.7567	2.07853	80.7606	3.77554	94.5043	-3.834	109.44	3.779	124.579	-1.362	144.039	4.237	163.426	-3.94536	181.775	4.35157	200.205	3.86	216.435	2.775	229.781	1.777	243.28	-1.185	254.283	3.374	267.67	3.175	279.753	-1.227	292.794	-1.308	303.787	1.887									344.692	0.864
		40.8439	4.6553	63.7669	1.93452	80.7708	3.67269	94.5144	-3.752	109.45	3.888	124.59	-1.136	144.049	4.083	163.437	-3.94026	181.785	4.45045	200.215	3.753	216.445	2.4	229.791	2.401	243.29	-1.41	254.293	2.667	267.681	1.239	279.764	-3.641	292.804	-1.25	303.797	1.356									344.702	0.809
		40.854	4.6696	63.7771	1.76193	80.781	3.56983	94.5246	-3.668	109.46	3.971	124.6	-0.865	144.059	3.922	163.447	-3.89742	181.795	4.5586	200.226	3.599	216.455	1.983	229.801	2.902	243.301	-1.381	254.304	1.686	267.691	-0.795	279.774	-4.899	292.814	-0.476	303.807	0.636									344.712	0.888
		40.8642	4.6861	63.7873	1.62004	80.7912	3.41451	94.5348	-3.589	109.47	4.07	124.61	-0.631	144.069	3.755	163.457	-3.82296	181.806	4.65233	200.236	3.396	216.465	1.516	229.812	3.229	243.311	-1.109	254.314	0.572	267.701	-2.476	279.784	-4.64	292.825	0.719	303.818	0.035									344.723	1.065
		40.8744	4.7004	63.7975	1.50992	80.8013	3.25611	94.545	-3.506	109.481	4.189	124.62	-0.348	144.079	3.569	163.467	-3.7383	181.816	4.75018	200.246	3.18	216.475	1.05	229.822	3.381	243.321	-0.664	254.324	-0.456	267.711	-3.55808	279.794	-2.996	292.835	1.991	303.828	-0.213									344.733	1.185
		40.8846	4.7191	63.8077	1.3818	80.8115	3.12137	94.5552	-3.43	109.491	4.285	124.63	-0.111	144.089	3.353	163.477	-3.62406	181.826	4.8264	200.256	2.865	216.486	0.538	229.832	3.352	243.331	-0.001	254.334	-1.261	267.721	-3.70295	279.804	-0.342	292.845	2.878	303.838	-0.018									344.743	1.109
		40.8948	4.7356	63.8179	1.25156	80.8217	2.96606	94.5654	-3.332	109.501	4.364	124.64	0.089	144.1	3.134	163.487	-3.50778	181.836	4.87275	200.266	2.488	216.496	0.036	229.842	3.169	243.341	0.733	254.344	-1.802	267.731	-2.909	279.815	2.632	292.855	3.188	303.848	0.559									344.753	0.932
		40.905	4.74	63.8281	1.12026	80.8319	2.7984	94.5756	-3.258	109.511	4.432	124.651	0.367	144.11	2.919	163.498	-3.38742	181.846	4.90571	200.276	2.094	216.506	-0.498	229.852	2.889	243.352	1.485	254.355	-1.897	267.742	-1.41	279.825	5.149	292.865	2.741	303.858	1.27									344.763	0.811
		40.9152	4.7631	63.8383	0.9932	80.8421	2.64206	94.5858	-3.181	109.521	4.482	124.661	0.617	144.12	2.654	163.508	-3.27726	181.857	4.93764	200.287	1.671	216.516	-0.944	229.863	2.506	243.362	2.228	254.365	-1.59	267.752	0.553	279.835	6.704	292.876	1.742	303.868	1.841									344.773	0.823
		40.9254	4.7664	63.8484	0.85343	80.8523	2.50629	94.596	-3.066	109.532	4.525	124.671	0.849	144.13	2.405	163.518	-3.13548	181.867	4.98296	200.297	1.243	216.526	-1.325	229.873	2.055	243.372	2.812	254.375	-0.877	267.762	2.566	279.845	6.707	292.886	0.437	303.879	2.029									344.784	0.957
		40.9355	4.7895	63.8586	0.70837	80.8625	2.33657	94.6061	-2.941	109.542	4.557	124.681	1.077	144.14	2.173	163.528	-2.96514	181.877	5.00974	200.307	0.785	216.537	-1.628	229.883	1.548	243.382	3.171	254.385	0.074	267.772	4.258	279.855	5.114	292.896	-0.692	303.889	1.811									344.794	1.134
		40.9457	4.8049	63.8688	0.57495	80.8727	2.14526	94.6163	-2.779	109.552	4.599	124.691	1.282	144.151	1.903	163.538	-2.85702	181.887	5.03858	200.317	0.319	216.547	-1.805	229.893	1.079	243.392	3.3	254.395	1.14	267.782	5.34094	279.865	2.548	292.906	-1.356	303.899	1.233									344.804	1.182
		40.9559	4.8071	63.879	0.44683	80.8829	2.00434	94.6265	-2.641	109.562	4.658	124.702	1.558	144.161	1.644	163.549	-2.6673	181.897	5.05712	200.327	-0.134	216.557	-1.849	229.903	0.596	243.402	3.209	254.406	2.227	267.793	5.50059	279.876	-0.455	292.916	-1.207	303.909	0.513									344.814	1.044
		40.9661	4.806	63.8892	0.30706	80.893	1.84183	94.6367	-2.505	109.572	4.71	124.712	1.791	144.171	1.367	163.559	-2.40618	181.907	5.06124	200.338	-0.575	216.567	-1.792	229.913	0.126	243.413	2.896	254.416	3.067	267.803	4.709	279.886	-3.095	292.927	-0.38	303.919	-0.037									344.824	0.875
		40.9763	4.7939	63.8994	0.16305	80.9032	1.68651	94.6469	-2.342	109.583	4.756	124.722	1.981	144.181	1.1	163.569	-2.15628	181.918	5.04991	200.348	-0.941	216.577	-1.63	229.924	-0.37	243.423	2.392	254.426	3.644	267.813	3.217	279.896	-4.691	292.937	0.848	303.93	-0.201									344.835	0.816
		40.9865	4.7895	63.9096	0.03493	80.9134	1.52091	94.6571	-2.152	109.593	4.792	124.732	2.216	144.191	0.827	163.579	-1.92168	181.928	5.02725	200.358	-1.309	216.588	-1.362	229.934	-0.79	243.433	1.682	254.436	3.826	267.823	1.283	279.906	-4.872	292.947	2.103	303.94	0.072									344.845	0.876
		40.9967	4.7675	63.9198	-0.08578	80.9236	1.35943	94.6673	-1.983	109.603	4.831	124.742	2.426	144.202	0.594	163.589	-1.71462	181.938	4.97575	200.368	-1.614	216.598	-1	229.944	-1.11	243.443	0.92	254.446	3.558	267.833	-0.758	279.916	-3.551	292.957	2.944	303.95	0.691									344.855	1.04
		41.0069	4.7796	63.9299	-0.22449	80.9338	1.20103	94.6775	-1.813	109.613	4.863	124.753	2.633	144.212	0.303	163.6	-1.41066	181.948	4.90674	200.378	-1.862	216.608	-0.599	229.954	-1.353	243.453	0.22	254.456	2.928	267.844	-2.451	279.927	-1.119	292.967	3.187	303.96	1.391									344.865	1.17
		41.017	4.7939	63.9401	-0.3579	80.944	1.04983	94.6876	-1.624	109.623	4.894	124.763	2.868	144.222	0.042	163.61	-1.12812	181.958	4.82537	200.389	-2.034	216.618	-0.133	229.964	-1.464	243.464	-0.462	254.467	2.06	267.854	-3.54921	279.937	1.848	292.977	2.676	303.97	1.903									344.875	1.116
		41.0272	4.8071	63.9503	-0.51144	80.9542	0.87806	94.6978	-1.44	109.633	4.923	124.773	3.071	144.232	-0.268	163.62	-0.83334	181.969	4.70795	200.399	-2.23	216.628	0.365	229.975	-1.34	243.474	-0.968	254.477	0.952	267.864	-3.7059	279.947	4.545	292.988	1.627	303.981	2.016									344.886	0.945
		41.0374	4.8324	63.9605	-0.61732	80.9643	0.70937	94.708	-1.291	109.644	4.955	124.783	3.271	144.242	-0.491	163.63	-0.5457	181.979	4.57096	200.409	-2.353	216.638	0.827	229.985	-1.031	243.484	-1.277	254.487	-0.099	267.874	-2.938	279.957	6.405	292.998	0.316	303.991	1.722									344.896	0.816
		41.0476	4.8621	63.9707	-0.71262	80.9745	0.52114	94.7182	-1.109	109.654	4.983	124.793	3.432	144.252	-0.723	163.64	-0.25908	181.989	4.42161	200.419	-2.418	216.649	1.365	229.995	-0.593	243.494	-1.436	254.497	-0.99	267.884	-1.455	279.967	6.885	293.008	-0.778	304.001	1.097									344.906	0.805
		41.0578	4.8797	63.9809	-0.83862	80.9847	0.32983	94.7284	-0.929	109.664	5.014	124.803	3.589	144.263	-0.976	163.65	0.00408	181.999	4.24754	200.429	-2.433	216.659	1.821	230.005	0.038	243.504	-1.3	254.507	-1.644	267.895	0.505	279.978	5.662	293.018	-1.394	304.011	0.387									344.916	0.886
		41.068	4.9072	63.9911	-0.95933	80.9949	0.17863	94.7386	-0.726	109.674	5.034	124.814	3.719	144.273	-1.211	163.661	0.3366	182.009	4.04154	200.44	-2.405	216.669	2.211	230.015	0.716	243.515	-0.979	254.518	-1.896	267.905	2.53	279.988	3.299	293.028	-1.164	304.021	-0.098									344.926	0.956
		41.0782	4.9281	64.0013	-1.10863	81.0051	0.03154	94.7488	-0.541	109.684	5.063	124.824	3.85	144.283	-1.446	163.671	0.64362	182.02	3.83657	200.45	-2.323	216.679	2.61	230.026	1.428	243.525	-0.454	254.528	-1.74	267.915	4.235	279.998	0.352	293.039	-0.286	304.031	-0.178									344.94	1.14382
		41.0884	4.9402	64.0114	-1.25476	81.0153	-0.14023	94.759	-0.31	109.695	5.096	124.834	3.963	144.293	-1.702	163.681	0.93432	182.03	3.64602	200.46	-2.184	216.689	2.977	230.036	2.078	243.535	0.265	254.538	-1.149	267.925	5.33207	280.008	-2.471	293.049	0.966	304.042	0.163									344.947	0.978
		41.0986	4.9655	64.0216	-1.38923	81.0255	-0.30583	94.7691	-0.101	109.705	5.135	124.844	4.069	144.303	-1.901	163.691	1.23318	182.04	3.4256	200.47	-2.001	216.7	3.213	230.046	2.649	243.545	1.003	254.548	-0.298	267.935	5.51242	280.018	-4.394	293.059	2.199	304.052	0.818									344.97	0.86317
		41.1087	4.9655	64.0318	-1.5057	81.0357	-0.48171	94.7793	0.055	109.715	5.154	124.854	4.186	144.314	-2.104	163.701	1.5351	182.05	3.17943	200.48	-1.738	216.71	3.394	230.056	3.077	243.555	1.758	254.558	0.753	267.945	4.734	280.028	-4.988	293.069	3.002	304.062	1.508									344.976	0.95661
		41.1189	4.9688	64.042	-1.619	81.0459	-0.6	94.7895	0.256	109.725	5.165	124.865	4.289	144.324	-2.321	163.712	1.83192	182.06	2.9106	200.49	-1.471	216.72	3.476	230.066	3.321	243.565	2.468	254.569	1.847	267.956	3.258	280.039	-4.032	293.079	3.175	304.072	1.96									344.977	1.1695
		41.1291	4.9919	64.0522	-1.7143	81.056	-0.76149	94.7997	0.451	109.735	5.165	124.875	4.361	144.334	-2.552	163.722	2.13588	182.07	2.65104	200.501	-1.127	216.73	3.474	230.077	3.387	243.576	2.972	254.579	2.799	267.966	1.332	280.049	-1.852	293.09	2.606	304.082	1.994									344.987	1.121
		41.1393	4.9919	64.0624	-1.82971	81.0662	-0.91269	94.8099	0.656	109.746	5.187	124.885	4.43	144.344	-2.702	163.732	2.40516	182.081	2.34513	200.511	-0.738	216.74	3.402	230.087	3.288	243.586	3.255	254.589	3.461	267.976	-0.716	280.059	1.041	293.1	1.512	304.093	1.626									344.996	1.01324
		41.1495	4.9974	64.0726	-2.02666	81.0764	-1.0392	94.8201	0.843	109.756	5.187	124.895	4.502	144.354	-2.83	163.742	2.64996	182.091	2.02171	200.521	-0.354	216.751	3.242	230.097	3.059	243.596	3.307	254.599	3.806	267.986	-2.423	280.069	3.875	293.11	0.201	304.103	0.962									345.012	1.06986
		41.1597	5.0029	64.0828	-2.16114	81.0866	-1.16674	94.8303	1.024	109.766	5.165	124.905	4.58	144.365	-2.909	163.752	2.87538	182.101	1.69623	200.531	0.062	216.761	3.01	230.107	2.724	243.606	3.12	254.609	3.703	267.996	-3.5433	280.079	6.01	293.12	-0.862	304.113	0.279
		41.1699	5.0139	64.093	-2.2289	81.0968	-1.30149	94.8405	1.219	109.776	5.159	124.916	4.642	144.375	-3.072	163.763	3.09468	182.111	1.3862	200.541	0.463	216.771	2.68	230.117	2.315	243.616	2.743	254.619	3.182	268.007	-3.71773	280.09	6.936	293.13	-1.408	304.123	-0.152
		41.1801	5.0337	64.1031	-2.30726	81.107	-1.51543	94.8507	1.379	109.786	5.141	124.926	4.701	144.385	-3.218	163.773	3.31194	182.121	1.04218	200.552	0.915	216.781	2.3	230.127	1.826	243.627	2.158	254.63	2.42	268.017	-2.957	280.1	6.121	293.14	-1.104	304.133	-0.154
		41.1902	5.0568	64.1133	-2.4015	81.1172	-1.72731	94.8608	1.526	109.797	5.126	124.936	4.767	144.395	-3.414	163.783	3.53226	182.132	0.73833	200.562	1.376	216.791	1.865	230.138	1.341	243.637	1.397	254.64	1.364	268.027	-1.496	280.11	4.005	293.151	-0.177	304.144	0.27
		41.2004	5.0634	64.1235	-2.52644	81.1274	-1.85794	94.871	1.695	109.807	5.1	124.946	4.817	144.405	-3.57	163.793	3.73728	182.142	0.41182	200.572	1.816	216.801	1.396	230.148	0.859	243.647	0.651	254.65	0.279	268.037	0.466	280.12	1.17	293.161	1.087	304.154	0.954
		41.2106	5.0777	64.1337	-2.62703	81.1376	-1.9752	94.8812	1.868	109.817	5.076	124.956	4.858	144.415	-3.615	163.803	3.90966	182.152	0.07501	200.582	2.165	216.812	0.911	230.158	0.383	243.657	-0.053	254.66	-0.699	268.047	2.493	280.13	-1.778	293.171	2.296	304.164	1.622
		41.2208	5.0975	64.1439	-2.78375	81.1477	-2.1192	94.8914	2.061	109.827	5.049	124.966	4.896	144.426	-3.659	163.813	4.07286	182.162	-0.27828	200.592	2.562	216.822	0.399	230.168	-0.096	243.667	-0.687	254.67	-1.435	268.058	4.198	280.141	-3.997	293.181	3.047	304.174	1.995
		41.231	5.1107	64.1541	-2.85575	81.1579	-2.26731	94.9016	2.222	109.837	5.014	124.977	4.923	144.436	-3.775	163.824	4.23504	182.172	-0.55638	200.603	2.897	216.832	-0.104	230.178	-0.582	243.678	-1.108	254.681	-1.858	268.068	5.239	280.151	-4.986	293.191	3.146	304.184	1.956
		41.2412	5.1239	64.1643	-2.90445	81.1681	-2.33211	94.9118	2.379	109.847	4.98	124.987	4.96	144.446	-3.875	163.834	4.38294	182.183	-0.86847	200.613	3.171	216.842	-0.634	230.189	-0.944	243.688	-1.365	254.691	-1.842	268.078	5.441	280.161	-4.419	293.202	2.523	304.195	1.521
		41.2514	5.1239	64.1745	-2.95634	81.1783	-2.41337	94.922	2.556	109.858	4.94	124.997	4.992	144.456	-3.931	163.844	4.50432	182.193	-1.18571	200.623	3.375	216.852	-1.055	230.199	-1.227	243.698	-1.42	254.701	-1.409	268.088	4.756	280.171	-2.533	293.212	1.399	304.205	0.826
		41.2616	5.1305	64.1847	-3.03364	81.1885	-2.53371	94.9322	2.714	109.868	4.883	125.007	5.035	144.466	-3.97	163.854	4.59918	182.203	-1.49574	200.633	3.57	216.863	-1.423	230.209	-1.438	243.708	-1.194	254.711	-0.638	268.098	3.29	280.181	0.243	293.222	0.086	304.215	0.169
		41.2717	5.1371	64.1948	-3.13529	81.1987	-2.64994	94.9424	2.882	109.878	4.813	125.017	5.063	144.477	-3.995	163.864	4.68078	182.213	-1.74809	200.643	3.737	216.873	-1.688	230.219	-1.441	243.718	-0.797	254.721	0.369	268.108	1.372	280.191	3.173	293.232	-0.936	304.225	-0.189
		41.2819	5.1371	64.205	-3.21894	81.2089	-2.72606	94.9525	3.039	109.888	4.734	125.028	5.091	144.487	-4.026	163.875	4.76136	182.223	-1.97675	200.653	3.86	216.883	-1.829	230.229	-1.207	243.728	-0.185	254.732	1.444	268.119	-0.675	280.202	5.539	293.242	-1.42	304.235	-0.106
		41.2921	5.1371	64.2152	-3.27505	81.219	-2.83817	94.9627	3.158	109.898	4.647	125.038	5.102	144.497	-4.036	163.885	4.84194	182.233	-2.20026	200.664	3.931	216.893	-1.834	230.24	-0.844	243.739	0.543	254.742	2.496	268.129	-2.389	280.212	6.847	293.253	-1.035	304.245	0.387
		41.3023	5.147	64.2254	-3.33117	81.2292	-2.92663	94.9729	3.273	109.909	4.547	125.048	5.124	144.507	-4.036	163.895	4.89396	182.244	-2.4351	200.674	3.973	216.903	-1.76	230.25	-0.319	243.749	1.29	254.752	3.252	268.139	-3.448	280.222	6.49	293.263	-0.087	304.256	1.085
		41.3125	5.1646	64.2356	-3.42012	81.2394	-3.05109	94.9831	3.406	109.919	4.446	125.058	5.126	144.517	-4.035	163.905	4.947	182.254	-2.75028	200.684	3.964	216.914	-1.562	230.26	0.36	243.759	2.038	254.762	3.738	268.149	-3.645	280.232	4.67	293.273	1.203	304.266	1.715
		41.3227	5.1767	64.2458	-3.52812	81.2496	-3.11897	94.9933	3.525	109.929	4.335	125.068	5.147	144.528	-4.005	163.915	5.00106	182.264	-2.9501	200.694	3.928	216.924	-1.258	230.27	1.05	243.769	2.678	254.772	3.795	268.159	-2.983	280.242	1.977	293.283	2.375	304.276	2.017
		41.3329	5.1899	64.256	-3.61389	81.2598	-3.13954	95.0035	3.66	109.939	4.217	125.079	5.147	144.538	-3.981	163.926	5.04288	182.274	-3.10563	200.704	3.864	216.934	-0.89	230.28	1.734	243.779	3.09	254.782	3.412	268.17	-1.525	280.253	-1.022	293.293	3.079	304.286	1.907
		41.3431	5.202	64.2662	-3.67213	81.27	-3.23109	95.0137	3.791	109.949	4.081	125.089	5.148	144.548	-3.94	163.936	5.08266	182.284	-3.25807	200.715	3.761	216.944	-0.462	230.29	2.36	243.79	3.289	254.793	2.73	268.18	0.424	280.263	-3.503	293.303	3.107	304.296	1.403
		41.3533	5.2273	64.2763	-3.70601	81.2802	-3.3	95.0238	3.887	109.96	3.927	125.099	5.147	144.558	-3.897	163.946	5.12958	182.295	-3.33532	200.725	3.617	216.954	0.004	230.301	2.877	243.8	3.255	254.803	1.774	268.19	2.448	280.273	-4.848	293.314	2.433	304.307	0.694
		41.3634	5.2295	64.2865	-3.72401	81.2904	-3.37406	95.034	3.952	109.97	3.793	125.109	5.126	144.568	-3.856	163.956	5.1612	182.305	-3.46716	200.735	3.418	216.964	0.491	230.311	3.209	243.81	2.998	254.813	0.658	268.2	4.166	280.283	-4.711	293.324	1.278	304.317	0.067
		41.3736	5.2295	64.2967	-3.76954	81.3006	-3.44811	95.0442	4.024	109.98	3.677	125.119	5.096	144.578	-3.791	163.966	5.19282	182.315	-3.59694	200.745	3.212	216.975	0.98	230.321	3.375	243.82	2.544	254.823	-0.374	268.21	5.227	280.293	-3.158	293.334	-0.024	304.327	-0.207
		41.3838	5.2295	64.3069	-3.81719	81.3107	-3.51909	95.0544	4.09	109.99	3.51	125.13	5.067	144.589	-3.707	163.976	5.202	182.325	-3.74938	200.755	2.911	216.985	1.505	230.331	3.359	243.83	1.889	254.833	-1.197	268.221	5.442	280.304	-0.556	293.344	-1.001	304.337	-0.046
		41.394	5.2295	64.3171	-3.84578	81.3209	-3.60549	95.0646	4.163	110	3.329	125.14	5.024	144.599	-3.631	163.987	5.202	182.335	-3.87298	200.766	2.533	216.995	1.936	230.341	3.186	243.841	1.119	254.844	-1.764	268.231	4.776	280.314	2.417	293.354	-1.407	304.347	0.509
		41.4042	5.2504	64.3273	-3.85954	81.3311	-3.67749	95.0748	4.239	110.01	3.153	125.15	4.966	144.609	-3.54	163.997	5.202	182.346	-3.93375	200.776	2.14	217.005	2.327	230.352	2.915	243.851	0.402	254.854	-1.89	268.241	3.331	280.324	4.991	293.365	-0.955	304.358	1.22
		41.4144	5.2559	64.3375	-3.90084	81.3413	-3.74434	95.085	4.301	110.021	2.953	125.16	4.899	144.619	-3.398	164.007	5.202	182.356	-3.96053	200.786	1.72	217.015	2.725	230.362	2.542	243.861	-0.29	254.864	-1.622	268.251	1.422	280.334	6.636	293.375	0.04	304.368	1.804
		41.4246	5.2548	64.3477	-3.96331	81.3515	-3.7968	95.0952	4.35	110.031	2.767	125.17	4.825	144.629	-3.243	164.017	5.18568	182.366	-3.96053	200.796	1.285	217.026	3.057	230.372	2.103	243.871	-0.856	254.874	-0.935	268.261	-0.635	280.344	6.767	293.385	1.331	304.378	2.029
		41.4348	5.2559	64.3578	-4.01625	81.3617	-3.83897	95.1054	4.399	110.041	2.563	125.18	4.735	144.64	-3.105	164.027	5.15202	182.376	-3.96053	200.806	0.826	217.036	3.278	230.382	1.596	243.881	-1.211	254.884	-0.011	268.271	-2.351	280.354	5.279	293.395	2.463	304.388	1.839
		41.4449	5.2548	64.368	-4.05755	81.3719	-3.86571	95.1155	4.448	110.051	2.347	125.191	4.647	144.65	-2.928	164.038	5.09286	182.386	-3.97392	200.816	0.349	217.046	3.438	230.392	1.126	243.891	-1.421	254.895	1.052	268.282	-3.434	280.365	2.766	293.405	3.112	304.398	1.284
		41.4551	5.2669	64.3782	-4.08614	81.3821	-3.94389	95.1257	4.505	110.061	2.141	125.201	4.556	144.66	-2.719	164.048	5.01738	182.396	-3.98113	200.827	-0.102	217.056	3.482	230.403	0.642	243.902	-1.371	254.905	2.142	268.292	-3.648	280.375	-0.23	293.416	3.063	304.408	0.561
		41.4653	5.268	64.3884	-4.09355	81.3923	-4.00457	95.1359	4.552	110.072	1.943	125.211	4.447	144.67	-2.535	164.058	4.92354	182.407	-3.94611	200.837	-0.554	217.066	3.464	230.413	0.17	243.912	-1.085	254.915	3.009	268.302	-3.01	280.385	-2.928	293.426	2.333	304.419	-0.011
		41.4755	5.268	64.3986	-4.10202	81.4024	-4.03749	95.1461	4.578	110.082	1.715	125.221	4.327	144.68	-2.353	164.068	4.80624	182.417	-3.8874	200.847	-0.923	217.077	3.368	230.423	-0.323	243.922	-0.617	254.925	3.612	268.312	-1.571	280.395	-4.619	293.436	1.146	304.429	-0.213
		41.4857	5.2933	64.4088	-4.10626	81.4126	-4.04777	95.1563	4.616	110.092	1.493	125.231	4.195	144.691	-2.137	164.078	4.6869	182.427	-3.80397	200.857	-1.288	217.087	3.186	230.433	-0.759	243.932	0.068	254.935	3.829	268.322	0.373	280.405	-4.921	293.446	-0.137	304.439	0.024
		41.4959	5.2944	64.419	-4.12849	81.4228	-4.03749	95.1665	4.648	110.102	1.305	125.242	4.051	144.701	-1.91	164.089	4.55124	182.437	-3.70509	200.867	-1.592	217.097	2.927	230.443	-1.085	243.942	0.81	254.946	3.604	268.333	2.407	280.416	-3.701	293.456	-1.071	304.449	0.626
		41.5061	5.2944	64.4292	-4.15179	81.433	-4.04777	95.1767	4.682	110.112	1.093	125.252	3.893	144.711	-1.636	164.099	4.40844	182.447	-3.59282	200.878	-1.838	217.107	2.579	230.453	-1.337	243.953	1.562	254.956	2.998	268.343	4.135	280.426	-1.325	293.466	-1.408	304.459	1.34
		41.5163	5.2944	64.4394	-4.16449	81.4432	-4.06011	95.1869	4.718	110.123	0.866	125.262	3.723	144.721	-1.366	164.109	4.23198	182.458	-3.51557	200.888	-2.006	217.117	2.188	230.464	-1.467	243.963	2.305	254.966	2.152	268.353	5.213	280.436	1.63	293.477	-0.878	304.47	1.875
		41.5264	5.2944	64.4495	-4.17614	81.4534	-4.09303	95.1971	4.761	110.133	0.65	125.272	3.546	144.731	-1.097	164.119	4.0443	182.468	-3.39094	200.898	-2.2	217.128	1.734	230.474	-1.358	243.973	2.866	254.976	1.046	268.363	5.447	280.446	4.372	293.487	0.159	304.48	2.022
		41.5366	5.2944	64.4597	-4.19626	81.4636	-4.13211	95.2072	4.803	110.143	0.44	125.282	3.342	144.741	-0.851	164.129	3.8658	182.478	-3.2385	200.908	-2.333	217.138	1.266	230.484	-1.055	243.983	3.21	254.986	-0.016	268.373	4.8	280.456	6.307	293.497	1.455	304.49	1.761
		41.5468	5.2944	64.4699	-4.19626	81.4738	-4.1856	95.2174	4.834	110.153	0.222	125.293	3.135	144.752	-0.627	164.14	3.69036	182.488	-3.03765	200.918	-2.407	217.148	0.768	230.494	-0.63	243.993	3.318	254.996	-0.935	268.384	3.362	280.467	6.924	293.507	2.548	304.5	1.154
		41.557	5.2944	64.4801	-4.19626	81.4839	-4.21954	95.2276	4.867	110.163	0.028	125.303	2.926	144.762	-0.341	164.15	3.44556	182.498	-2.78942	200.929	-2.433	217.158	0.258	230.504	-0.006	244.004	3.195	255.007	-1.607	268.394	1.462	280.477	5.814	293.517	3.144	304.51	0.443
		41.5672	5.2944	64.4903	-4.19626	81.4941	-4.23394	95.2378	4.887	110.173	-0.166	125.313	2.724	144.772	-0.047	164.16	3.19566	182.509	-2.56488	200.939	-2.409	217.168	-0.256	230.515	0.669	244.014	2.86	255.017	-1.891	268.404	-0.589	280.487	3.515	293.528	3.019	304.521	-0.078
		41.5774	5.2944	64.5005	-4.19626	81.5043	-4.23394	95.248	4.914	110.184	-0.348	125.323	2.507	144.782	0.226	164.17	2.96412	182.519	-2.31562	200.949	-2.338	217.178	-0.758	230.525	1.383	244.024	2.328	255.027	-1.768	268.414	-2.328	280.497	0.6	293.538	2.235	304.531	-0.198
		41.5876	5.2944	64.5107	-4.19626	81.5145	-4.23394	95.2582	4.934	110.194	-0.567	125.333	2.283	144.792	0.489	164.18	2.6877	182.529	-1.99941	200.959	-2.203	217.189	-1.159	230.535	2.03	244.034	1.602	255.037	-1.207	268.424	-3.415	280.507	-2.275	293.548	1.014	304.541	0.121
		41.5978	5.2944	64.5209	-4.19626	81.5247	-4.25554	95.2684	4.946	110.204	-0.778	125.343	2.066	144.803	0.785	164.19	2.39292	182.539	-1.77487	200.969	-2.025	217.199	-1.518	230.545	2.616	244.044	0.837	255.047	-0.373	268.434	-3.653	280.517	-4.289	293.558	-0.249	304.551	0.757
		41.608	5.2944	64.531	-4.19626	81.5349	-4.27303	95.2785	4.976	110.214	-0.974	125.354	1.834	144.813	1.005	164.201	2.11752	182.549	-1.52355	200.979	-1.765	217.209	-1.745	230.555	3.05	244.054	0.134	255.058	0.669	268.445	-3.027	280.528	-4.999	293.568	-1.14	304.561	1.454
		41.6181	5.2944	64.5412	-4.20897	81.5451	-4.28229	95.2887	4.993	110.224	-1.2	125.364	1.625	144.823	1.254	164.211	1.81764	182.559	-1.1888	200.99	-1.495	217.219	-1.847	230.566	3.312	244.065	-0.534	255.068	1.765	268.455	-1.604	280.538	-4.154	293.579	-1.389	304.571	1.934
		41.6283	5.2944	64.5514	-4.23014	81.5553	-4.28229	95.2989	5.009	110.235	-1.428	125.374	1.372	144.833	1.517	164.221	1.50144	182.57	-0.8592	201	-1.154	217.229	-1.824	230.576	3.388	244.075	-1.01	255.078	2.736	268.465	0.324	280.548	-2.058	293.589	-0.798	304.582	2.003
		41.6385	5.2944	64.5616	-4.24497	81.5654	-4.28229	95.3091	5.037	110.245	-1.621	125.384	1.077	144.843	1.801	164.231	1.21686	182.58	-0.55226	201.01	-0.772	217.24	-1.714	230.586	3.298	244.085	-1.307	255.088	3.424	268.475	2.358	280.558	0.812	293.599	0.275	304.592	1.665
		41.6487	5.2944	64.5718	-4.27567	81.5756	-4.28229	95.3193	5.057	110.255	-1.809	125.394	0.832	144.854	2.057	164.241	0.9435	182.59	-0.26592	201.02	-0.377	217.25	-1.477	230.596	3.076	244.095	-1.439	255.098	3.802	268.485	4.1	280.568	3.689	293.609	1.573	304.602	1.019
		41.6589	5.2944	64.582	-4.2905	81.5858	-4.28229	95.3295	5.079	110.265	-1.935	125.405	0.618	144.864	2.314	164.252	0.65076	182.6	0.0884	201.03	0.039	217.26	-1.149	230.606	2.754	244.105	-1.267	255.109	3.73	268.496	5.193	280.579	5.898	293.619	2.631	304.612	0.322
		41.6691	5.2944	64.5922	-4.31485	81.596	-4.28229	95.3397	5.106	110.275	-2.025	125.415	0.388	144.874	2.522	164.262	0.35088	182.61	0.41079	201.041	0.44	217.27	-0.774	230.616	2.355	244.116	-0.921	255.119	3.236	268.506	5.445	280.589	6.947	293.63	3.169	304.622	-0.134
		41.6793	5.2944	64.6024	-4.33709	81.6062	-4.28229	95.3499	5.117	110.286	-2.198	125.425	0.104	144.884	2.749	164.272	0.06018	182.621	0.71155	201.051	0.892	217.28	-0.328	230.627	1.865	244.126	-0.367	255.129	2.495	268.516	4.821	280.599	6.259	293.64	2.97	304.633	-0.171
		41.6895	5.2944	64.6125	-4.35085	81.6164	-4.28229	95.3601	5.135	110.296	-2.406	125.435	-0.082	144.894	2.94	164.282	-0.23766	182.631	0.98656	201.061	1.355	217.291	0.154	230.637	1.375	244.136	0.356	255.139	1.457	268.526	3.405	280.609	4.231	293.65	2.134	304.643	0.227
		41.6996	5.2944	64.6227	-4.36991	81.6266	-4.28229	95.3702	5.143	110.306	-2.563	125.445	-0.315	144.904	3.151	164.292	-0.51714	182.641	1.35221	201.071	1.793	217.301	0.625	230.647	0.899	244.146	1.093	255.149	0.362	268.536	1.509	280.619	1.425	293.66	0.891	304.653	0.899
		41.7098	5.2944	64.6329	-4.38685	81.6368	-4.28229	95.3804	5.163	110.316	-2.652	125.456	-0.577	144.915	3.405	164.303	-0.78336	182.651	1.66842	201.081	2.141	217.311	1.137	230.657	0.422	244.156	1.845	255.159	-0.632	268.547	-0.545	280.63	-1.555	293.67	-0.354	304.663	1.576
		41.72	5.2944	64.6431	-4.3858	81.647	-4.2792	95.3906	5.167	110.326	-2.774	125.466	-0.801	144.925	3.598	164.313	-1.09446	182.661	1.98566	201.092	2.526	217.321	1.634	230.667	-0.056	244.167	2.534	255.17	-1.39	268.557	-2.293	280.64	-3.855	293.68	-1.198	304.673	1.981
		41.7302	5.2944	64.6533	-4.38685	81.6571	-4.25863	95.4008	5.168	110.336	-2.919	125.476	-1.005	144.935	3.72	164.323	-1.37088	182.672	2.2823	201.102	2.865	217.331	2.041	230.678	-0.545	244.177	3.008	255.18	-1.843	268.567	-3.405	280.65	-4.962	293.691	-1.362	304.684	1.975
		41.7404	5.2944	64.6635	-4.38685	81.6673	-4.25863	95.411	5.167	110.347	-3.038	125.486	-1.213	144.945	3.85	164.333	-1.64322	182.682	2.5501	201.112	3.143	217.341	2.435	230.688	-0.917	244.187	3.266	255.19	-1.856	268.577	-3.653	280.66	-4.519	293.701	-0.717	304.694	1.558
		41.7506	5.2944	64.6737	-4.39533	81.6775	-4.2576	95.4212	5.167	110.357	-3.112	125.496	-1.452	144.955	3.986	164.343	-1.84926	182.692	2.81275	201.122	3.348	217.352	2.835	230.698	-1.205	244.197	3.286	255.2	-1.46	268.587	-3.049	280.67	-2.729	293.711	0.393	304.704	0.878
		41.7608	5.2944	64.6839	-4.41121	81.6877	-4.25246	95.4314	5.145	110.367	-3.273	125.506	-1.654	144.966	4.104	164.353	-2.04816	182.702	3.08055	201.132	3.544	217.362	3.127	230.708	-1.425	244.207	3.086	255.21	-0.7	268.597	-1.64	280.68	3.88578e-16	293.721	1.692	304.714	0.202
		41.771	5.2944	64.6941	-4.41121	81.6979	-4.23394	95.4416	5.143	110.377	-3.373	125.517	-1.857	144.976	4.198	164.364	-2.26644	182.712	3.2917	201.142	3.724	217.372	3.338	230.718	-1.446	244.218	2.688	255.221	0.29	268.608	0.285	280.691	2.957	293.731	2.707	304.724	-0.177
		41.7811	5.2801	64.7042	-4.41121	81.7081	-4.22777	95.4518	5.143	110.387	-3.421	125.527	-2.041	144.986	4.307	164.374	-2.46636	182.722	3.50491	201.153	3.859	217.382	3.464	230.729	-1.232	244.228	2.082	255.231	1.36	268.618	2.317	280.701	5.399	293.742	3.189	304.734	-0.129
		41.7913	5.268	64.7144	-4.41121	81.7183	-4.21954	95.4619	5.136	110.398	-3.537	125.537	-2.273	144.996	4.409	164.384	-2.65404	182.733	3.71503	201.163	3.942	217.392	3.491	230.739	-0.883	244.238	1.321	255.241	2.423	268.628	4.062	280.711	6.829	293.752	2.917	304.745	0.336
		41.8015	5.268	64.7246	-4.41121	81.7285	-4.18869	95.4721	5.12	110.408	-3.627	125.547	-2.448	145.006	4.486	164.394	-2.85498	182.743	3.89631	201.173	3.983	217.403	3.454	230.749	-0.373	244.248	0.585	255.251	3.206	268.638	5.173	280.721	6.615	293.762	2.032	304.755	1.029
		41.8117	5.268	64.7348	-4.41121	81.7387	-4.1712	95.4823	5.112	110.418	-3.711	125.557	-2.624	145.017	4.587	164.404	-3.06816	182.753	4.05287	201.183	3.98	217.413	3.333	230.759	0.304	244.258	-0.11	255.261	3.717	268.648	5.45	280.731	4.886	293.772	0.766	304.765	1.677
		41.8219	5.268	64.745	-4.41015	81.7488	-4.1496	95.4925	5.095	110.428	-3.786	125.568	-2.746	145.027	4.668	164.415	-3.19668	182.763	4.20428	201.193	3.945	217.423	3.128	230.769	0.994	244.268	-0.727	255.272	3.811	268.659	4.843	280.742	2.235	293.782	-0.456	304.775	2.011
		41.8321	5.268	64.7552	-4.41121	81.759	-4.11771	95.5027	5.065	110.438	-3.864	125.578	-2.868	145.037	4.755	164.425	-3.29868	182.773	4.332	201.204	3.878	217.433	2.84	230.779	1.68	244.279	-1.134	255.282	3.464	268.669	3.442	280.752	-0.781	293.793	-1.253	304.785	1.929
		41.8423	5.268	64.7654	-4.41121	81.7692	-4.08171	95.5129	5.04	110.449	-3.934	125.588	-3.018	145.047	4.83	164.435	-3.42516	182.784	4.43294	201.214	3.773	217.443	2.47	230.79	2.315	244.289	-1.373	255.292	2.794	268.679	1.552	280.762	-3.34	293.803	-1.337	304.796	1.454
		41.8525	5.268	64.7756	-4.40168	81.7794	-4.02926	95.5231	5.002	110.459	-3.98	125.598	-3.18	145.057	4.875	164.445	-3.49452	182.794	4.54418	201.224	3.628	217.454	2.069	230.8	2.847	244.299	-1.399	255.302	1.861	268.689	-0.505	280.772	-4.802	293.813	-0.631	304.806	0.746
		41.8627	5.268	64.7857	-4.38685	81.7896	-3.97783	95.5332	4.966	110.469	-4.019	125.608	-3.277	145.067	4.914	164.455	-3.59346	182.804	4.64306	201.234	3.429	217.464	1.594	230.81	3.192	244.309	-1.17	255.312	0.743	268.699	-2.253	280.782	-4.79	293.823	0.521	304.816	0.109
		41.8728	5.268	64.7959	-4.38368	81.7998	-3.92434	95.5434	4.922	110.479	-4.066	125.619	-3.37	145.078	4.947	164.466	-3.68628	182.814	4.744	201.244	3.228	217.474	1.131	230.82	3.372	244.319	-0.752	255.322	-0.295	268.71	-3.382	280.793	-3.334	293.833	1.817	304.826	-0.205
		41.883	5.268	64.8061	-4.36144	81.81	-3.85543	95.5536	4.869	110.489	-4.091	125.629	-3.477	145.088	4.974	164.476	-3.75462	182.824	4.82434	201.255	2.934	217.484	0.626	230.83	3.366	244.33	-0.12	255.333	-1.141	268.72	-3.656	280.803	-0.791	293.843	2.784	304.836	-0.074
		41.8932	5.268	64.8163	-4.36144	81.8201	-3.79063	95.5638	4.811	110.499	-4.103	125.639	-3.606	145.098	5.007	164.486	-3.85458	182.835	4.87275	201.265	2.556	217.494	0.122	230.841	3.208	244.34	0.618	255.343	-1.737	268.73	-3.074	280.813	2.191	293.854	3.2	304.847	0.45
		41.9034	5.268	64.8265	-4.36038	81.8303	-3.72994	95.574	4.76	110.51	-4.118	125.649	-3.734	145.108	5.041	164.496	-3.89232	182.845	4.90674	201.275	2.166	217.504	-0.41	230.851	2.943	244.35	1.372	255.353	-1.894	268.74	-1.682	280.823	4.821	293.864	2.862	304.857	1.16
		41.9136	5.268	64.8367	-4.34874	81.8405	-3.66617	95.5842	4.686	110.52	-4.134	125.659	-3.82	145.118	5.077	164.506	-3.90864	182.855	4.93661	201.285	1.758	217.515	-0.873	230.861	2.57	244.36	2.127	255.363	-1.659	268.75	0.241	280.833	6.579	293.874	1.923	304.867	1.768
		41.9238	5.257	64.8469	-4.34874	81.8507	-3.59211	95.5944	4.613	110.53	-4.173	125.669	-3.868	145.129	5.098	164.516	-3.90864	182.865	4.97575	201.295	1.328	217.525	-1.258	230.871	2.137	244.37	2.747	255.373	-0.995	268.76	2.278	280.844	6.871	293.884	0.639	304.877	2.025
		41.934	5.2548	64.8571	-4.34132	81.8609	-3.51086	95.6046	4.537	110.54	-4.214	125.68	-3.936	145.139	5.124	164.527	-3.90864	182.875	4.99944	201.305	0.866	217.535	-1.587	230.881	1.626	244.381	3.141	255.384	-0.09	268.771	4.026	280.854	5.476	293.894	-0.552	304.887	1.87
		41.9442	5.2559	64.8672	-4.32438	81.8711	-3.43886	95.6148	4.453	110.55	-4.242	125.69	-4	145.149	5.147	164.537	-3.90864	182.886	5.02622	201.316	0.394	217.545	-1.775	230.892	1.154	244.391	3.314	255.394	0.97	268.781	5.156	280.864	3.018	293.905	-1.302	304.897	1.331
		41.9543	5.2559	64.8774	-4.30638	81.8813	-3.34937	95.6249	4.37	110.561	-4.249	125.7	-4.035	145.159	5.148	164.547	-3.9219	182.896	5.04373	201.326	-0.05	217.555	-1.84	230.902	0.669	244.401	3.251	255.404	2.068	268.791	5.452	280.874	0.036	293.915	-1.296	304.908	0.613
		41.9645	5.2559	64.8876	-4.29897	81.8915	-3.26811	95.6351	4.263	110.571	-4.249	125.71	-4.058	145.169	5.145	164.557	-3.88518	182.906	5.053	201.336	-0.516	217.566	-1.805	230.912	0.2	244.411	2.963	255.414	2.964	268.801	4.865	280.884	-2.732	293.925	-0.542	304.918	0.018
		41.9747	5.2361	64.8978	-4.29368	81.9017	-3.16937	95.6453	4.135	110.581	-4.249	125.72	-4.092	145.18	5.124	164.567	-3.82398	182.916	5.04682	201.346	-0.891	217.576	-1.669	230.922	-0.285	244.421	2.488	255.424	3.581	268.811	3.477	280.894	-4.535	293.935	0.64	304.928	-0.217
		41.9849	5.2295	64.908	-4.27356	81.9118	-3.02434	95.6555	3.98	110.591	-4.243	125.731	-4.097	145.19	5.098	164.578	-3.75564	182.926	5.02931	201.356	-1.266	217.586	-1.413	230.932	-0.733	244.431	1.808	255.435	3.831	268.822	1.599	280.905	-4.977	293.945	1.929	304.938	-0.006
		41.9951	5.2295	64.9182	-4.25979	81.922	-2.88446	95.6657	3.859	110.601	-4.22	125.741	-4.116	145.2	5.071	164.588	-3.6465	182.936	4.99326	201.367	-1.581	217.596	-1.057	230.942	-1.057	244.442	1.036	255.445	3.639	268.832	-0.459	280.915	-3.861	293.956	2.85	304.948	0.58
		42.0053	5.2295	64.9284	-4.24497	81.9322	-2.8104	95.6759	3.734	110.612	-4.193	125.751	-4.132	145.21	5.025	164.598	-3.52716	182.947	4.9294	201.377	-1.838	217.606	-0.665	230.953	-1.314	244.452	0.324	255.455	3.057	268.842	-2.223	280.925	-1.558	293.966	3.205	304.959	1.294
		42.0155	5.2295	64.9386	-4.22909	81.9424	-2.69211	95.6861	3.602	110.622	-4.168	125.761	-4.132	145.22	4.961	164.608	-3.417	182.957	4.85318	201.387	-2.009	217.617	-0.2	230.963	-1.463	244.462	-0.368	255.465	2.233	268.852	-3.367	280.935	1.393	293.976	2.796	304.969	1.851
		42.0257	5.2295	64.9488	-4.20791	81.9526	-2.50697	95.6963	3.454	110.632	-4.122	125.771	-4.132	145.231	4.891	164.618	-3.30378	182.967	4.74709	201.397	-2.193	217.627	0.304	230.973	-1.376	244.472	-0.903	255.475	1.139	268.862	-3.653	280.945	4.185	293.986	1.815	304.979	2.029
		42.0359	5.2031	64.9589	-4.1825	81.9628	-2.33931	95.7065	3.278	110.642	-4.067	125.782	-4.113	145.241	4.809	164.629	-3.1773	182.977	4.60907	201.407	-2.328	217.637	0.763	230.983	-1.084	244.482	-1.236	255.485	0.066	268.873	-3.095	280.956	6.22	293.996	0.512	304.989	1.794
		42.046	5.2031	64.9691	-4.16238	81.973	-2.22206	95.7166	3.113	110.652	-4.014	125.792	-4.097	145.251	4.7	164.639	-3.01002	182.987	4.45354	201.418	-2.407	217.647	1.291	230.993	-0.674	244.493	-1.422	255.496	-0.874	268.883	-1.717	280.966	6.981	294.006	-0.635	304.999	1.207
		42.0562	5.1976	64.9793	-4.15708	81.9832	-2.06263	95.7268	2.967	110.662	-3.945	125.802	-4.097	145.261	4.591	164.649	-2.87844	182.998	4.27844	201.428	-2.434	217.657	1.768	231.004	-0.073	244.503	-1.329	255.506	-1.571	268.893	0.193	280.976	5.989	294.017	-1.345	305.01	0.487
		42.0664	5.1899	64.9895	-4.13167	81.9934	-1.88983	95.737	2.812	110.673	-3.85	125.812	-4.066	145.271	4.471	164.659	-2.70096	183.008	4.07244	201.438	-2.412	217.667	2.159	231.014	0.604	244.513	-1.029	255.516	-1.887	268.903	2.231	280.986	3.761	294.027	-1.256	305.02	-0.054
		42.0766	5.1844	64.9997	-4.10732	82.0035	-1.76331	95.7472	2.636	110.683	-3.748	125.822	-4.02	145.281	4.347	164.669	-2.45412	183.018	3.85408	201.448	-2.346	217.678	2.562	231.024	1.316	244.523	-0.538	255.526	-1.794	268.913	3.995	280.996	0.864	294.037	-0.454	305.03	-0.209
		42.0868	5.1646	65.0099	-4.07661	82.0137	-1.65531	95.7574	2.452	110.693	-3.623	125.832	-3.955	145.292	4.197	164.679	-2.15016	183.028	3.66662	201.458	-2.21	217.688	2.936	231.034	1.972	244.533	0.166	255.536	-1.262	268.923	5.139	281.007	-2.055	294.047	0.761	305.04	0.074
		42.097	5.1602	65.0201	-4.0459	82.0239	-1.50617	95.7676	2.285	110.703	-3.486	125.843	-3.891	145.302	4.046	164.69	-1.9431	183.038	3.45444	201.468	-2.038	217.698	3.191	231.044	2.569	244.544	0.895	255.547	-0.441	268.934	5.454	281.017	-4.169	294.057	2.031	305.05	0.705
		42.1072	5.1371	65.0303	-4.00778	82.0341	-1.35394	95.7778	2.122	110.713	-3.387	125.853	-3.798	145.312	3.892	164.7	-1.74726	183.049	3.21754	201.479	-1.789	217.708	3.383	231.055	3.025	244.554	1.651	255.557	0.595	268.944	4.888	281.027	-5.009	294.068	2.914	305.06	1.409
		42.1174	5.1371	65.0405	-3.96967	82.0443	-1.18526	95.7879	1.934	110.724	-3.312	125.863	-3.696	145.322	3.709	164.71	-1.43004	183.059	2.94871	201.489	-1.526	217.718	3.476	231.065	3.296	244.564	2.383	255.567	1.684	268.954	3.513	281.037	-4.286	294.078	3.201	305.071	1.916
		42.1275	5.1239	65.0506	-3.92202	82.0545	-1.0032	95.7981	1.737	110.734	-3.196	125.873	-3.61	145.332	3.511	164.72	-1.14852	183.069	2.69533	201.499	-1.195	217.729	3.478	231.075	3.389	244.574	2.913	255.577	2.686	268.964	1.646	281.047	-2.279	294.088	2.728	305.081	2.017
		42.1377	5.1239	65.0608	-3.86484	82.0647	-0.888	95.8083	1.533	110.744	-3.052	125.883	-3.539	145.343	3.296	164.73	-0.85986	183.079	2.40384	201.509	-0.822	217.739	3.421	231.085	3.312	244.584	3.229	255.587	3.388	268.974	-0.413	281.057	0.564	294.098	1.711	305.091	1.711
		42.1479	5.1195	65.071	-3.78966	82.0748	-0.74503	95.8185	1.349	110.754	-2.882	125.894	-3.472	145.353	3.067	164.741	-0.5355	183.089	2.08557	201.519	-0.432	217.749	3.277	231.095	3.094	244.594	3.317	255.598	3.792	268.985	-2.191	281.068	3.478	294.108	0.404	305.101	1.079
		42.1581	5.0975	65.0812	-3.70283	82.085	-0.55166	95.8287	1.173	110.764	-2.724	125.904	-3.363	145.363	2.828	164.751	-0.24684	183.099	1.76215	201.53	-0.012	217.759	3.058	231.106	2.776	244.605	3.17	255.608	3.758	268.995	-3.35	281.078	5.771	294.119	-0.726	305.111	0.371
		42.1683	5.0975	65.0914	-3.61601	82.0952	-0.37269	95.8389	0.991	110.775	-2.543	125.914	-3.169	145.373	2.562	164.761	0.02448	183.11	1.44388	201.54	0.397	217.769	2.749	231.116	2.38	244.615	2.818	255.618	3.288	269.005	-3.658	281.088	6.955	294.129	-1.372	305.122	-0.111
		42.1785	5.0832	65.1016	-3.53236	82.1054	-0.16389	95.8491	0.787	110.785	-2.41	125.924	-2.966	145.383	2.342	164.771	0.31212	183.12	1.10089	201.55	0.847	217.78	2.369	231.126	1.9	244.625	2.27	255.628	2.558	269.015	-3.121	281.098	6.407	294.139	-1.201	305.132	-0.185
		42.1887	5.0645	65.1118	-3.44447	82.1156	0.02023	95.8593	0.573	110.795	-2.251	125.934	-2.83	145.394	2.085	164.781	0.63954	183.13	0.78571	201.56	1.316	217.79	1.946	231.136	1.403	244.635	1.532	255.638	1.541	269.025	-1.757	281.108	4.457	294.149	-0.354	305.142	0.18
		42.1989	5.0513	65.1219	-3.36612	82.1258	0.1848	95.8695	0.397	110.805	-2.057	125.945	-2.712	145.404	1.828	164.792	0.93432	183.14	0.45405	201.57	1.752	217.8	1.469	231.146	0.924	244.645	0.771	255.648	0.443	269.036	0.143	281.119	1.687	294.159	0.886	305.152	0.837
		42.209	5.0271	65.1321	-3.27717	82.136	0.35657	95.8796	0.207	110.815	-1.873	125.955	-2.541	145.414	1.58	164.802	1.21584	183.15	0.11415	201.581	2.119	217.81	0.993	231.156	0.448	244.656	0.073	255.659	-0.559	269.046	2.191	281.129	-1.316	294.169	2.13	305.162	1.522
		42.2192	5.0029	65.1423	-3.19035	82.1462	0.53554	95.8898	-0.005	110.826	-1.617	125.965	-2.309	145.424	1.302	164.812	1.53204	183.161	-0.23502	201.591	2.498	217.82	0.483	231.167	-0.024	244.666	-0.594	255.669	-1.333	269.056	3.96	281.139	-3.708	294.18	2.964	305.173	1.962
		42.2294	4.9941	65.1525	-3.11729	82.1564	0.66206	95.9	-0.163	110.836	-1.412	125.975	-2.085	145.434	1.042	164.822	1.81968	183.171	-0.52033	201.601	2.841	217.83	-0.02	231.177	-0.52	244.676	-1.049	255.679	-1.824	269.066	5.126	281.149	-4.934	294.19	3.183	305.183	1.988
		42.2396	4.9655	65.1627	-3.01352	82.1665	0.81326	95.9102	-0.31	110.846	-1.221	125.985	-1.824	145.444	0.779	164.832	2.10426	183.181	-0.82418	201.611	3.129	217.841	-0.556	231.187	-0.895	244.686	-1.328	255.689	-1.868	269.076	5.458	281.159	-4.624	294.2	2.652	305.193	1.607
		42.2498	4.9479	65.1729	-2.88751	82.1767	0.98811	95.9204	-0.5	110.856	-0.981	125.995	-1.572	145.455	0.52	164.842	2.36742	183.191	-1.14142	201.621	3.334	217.851	-0.992	231.197	-1.188	244.696	-1.431	255.699	-1.504	269.087	4.91	281.17	-2.931	294.21	1.592	305.203	0.94
		42.26	4.9336	65.1831	-2.7541	82.1869	1.13623	95.9306	-0.695	110.866	-0.746	126.006	-1.429	145.465	0.24	164.853	2.62752	183.201	-1.44424	201.631	3.528	217.861	-1.368	231.207	-1.416	244.707	-1.233	255.71	-0.765	269.097	3.559	281.18	-0.248	294.22	0.281	305.213	0.26
		42.2702	4.916	65.1933	-2.64398	82.1971	1.28537	95.9408	-0.858	110.876	-0.552	126.016	-1.209	145.475	-0.05	164.863	2.8509	183.212	-1.71101	201.642	3.708	217.871	-1.663	231.218	-1.458	244.717	-0.873	255.72	0.206	269.107	1.692	281.19	2.727	294.231	-0.803	305.223	-0.151
		42.2804	4.8885	65.2035	-2.52856	82.2073	1.42937	95.951	-1.034	110.887	-0.382	126.026	-0.929	145.485	-0.335	164.873	3.06612	183.222	-1.92422	201.652	3.843	217.881	-1.824	231.228	-1.262	244.727	-0.294	255.73	1.277	269.117	-0.36	281.2	5.239	294.241	-1.393	305.234	-0.137
		42.2906	4.8687	65.2136	-2.40573	82.2175	1.57646	95.9612	-1.179	110.897	-0.182	126.036	-0.703	145.495	-0.549	164.883	3.31194	183.232	-2.14979	201.662	3.925	217.892	-1.841	231.238	-0.918	244.737	0.434	255.74	2.346	269.127	-2.152	281.21	6.783	294.251	-1.139	305.244	0.295
		42.3007	4.8511	65.2238	-2.32102	82.2277	1.72457	95.9713	-1.367	110.907	0.108	126.046	-0.439	145.506	-0.812	164.893	3.51084	183.242	-2.38154	201.672	3.971	217.902	-1.775	231.248	-0.428	244.747	1.179	255.75	3.148	269.137	-3.33	281.22	6.732	294.261	-0.249	305.254	0.978
		42.3109	4.8236	65.234	-2.20667	82.2379	1.89634	95.9815	-1.537	110.917	0.311	126.057	-0.176	145.516	-1.051	164.904	3.72096	183.252	-2.68745	201.682	3.979	217.912	-1.591	231.258	0.244	244.757	1.936	255.761	3.689	269.148	-3.663	281.231	5.093	294.271	1.007	305.264	1.638
		42.3211	4.8005	65.2442	-2.09443	82.2481	2.02183	95.9917	-1.661	110.927	0.545	126.067	0.05	145.526	-1.294	164.914	3.89742	183.262	-2.92744	201.693	3.945	217.922	-1.302	231.269	0.921	244.768	2.607	255.771	3.82	269.158	-3.142	281.241	2.491	294.282	2.227	305.274	1.999
		42.3313	4.7653	65.2544	-1.98219	82.2582	2.13497	96.0019	-1.812	110.938	0.769	126.077	0.292	145.536	-1.512	164.924	4.07388	183.273	-3.06958	201.703	3.885	217.932	-0.941	231.279	1.616	244.778	3.057	255.781	3.507	269.168	-1.798	281.251	-0.533	294.292	3.01	305.285	1.942
		42.3415	4.7301	65.2646	-1.84877	82.2684	2.27177	96.0121	-1.992	110.948	0.991	126.087	0.532	145.546	-1.759	164.934	4.22892	183.283	-3.25189	201.713	3.788	217.943	-0.528	231.289	2.254	244.788	3.293	255.791	2.853	269.178	0.095	281.261	-3.162	294.302	3.159	305.295	1.493
		42.3517	4.6883	65.2748	-1.72171	82.2786	2.41989	96.0223	-2.124	110.958	1.174	126.097	0.77	145.557	-1.954	164.944	4.36458	183.293	-3.33635	201.723	3.649	217.953	-0.061	231.299	2.793	244.798	3.291	255.801	1.947	269.188	2.139	281.271	-4.73	294.312	2.57	305.305	0.801
		42.3619	4.6564	65.285	-1.59147	82.2888	2.53509	96.0325	-2.259	110.968	1.395	126.108	1.019	145.567	-2.169	164.955	4.49106	183.303	-3.46407	201.733	3.45	217.963	0.426	231.309	3.159	244.808	3.057	255.811	0.831	269.199	3.923	281.282	-4.862	294.322	1.468	305.315	0.148
		42.3721	4.6091	65.2952	-1.42523	82.299	2.68629	96.0426	-2.319	110.978	1.595	126.118	1.254	145.577	-2.402	164.965	4.58898	183.313	-3.58664	201.744	3.243	217.973	0.898	231.319	3.351	244.819	2.636	255.822	-0.218	269.209	5.111	281.292	-3.514	294.332	0.165	305.325	-0.19
		42.3822	4.5486	65.3053	-1.30135	82.3092	2.83029	96.0528	-2.459	110.989	1.81	126.128	1.487	145.587	-2.624	164.975	4.6716	183.324	-3.73908	201.754	2.957	217.983	1.429	231.33	3.363	244.829	2.007	255.832	-1.082	269.219	5.465	281.302	-1.038	294.343	-0.875	305.336	-0.092
		42.3924	4.5255	65.3155	-1.17746	82.3194	2.96606	96.063	-2.623	110.999	2.04	126.138	1.748	145.597	-2.759	164.985	4.74606	183.334	-3.85959	201.764	2.592	217.993	1.877	231.34	3.221	244.839	1.239	255.842	-1.7	269.229	4.937	281.312	1.944	294.353	-1.399	305.346	0.409
		42.4026	4.4815	65.3257	-1.01757	82.3295	3.10389	96.0732	-2.765	111.009	2.236	126.148	1.955	145.607	-2.866	164.995	4.82052	183.344	-3.93272	201.774	2.192	218.004	2.27	231.35	2.962	244.849	0.508	255.852	-1.898	269.239	3.603	281.322	4.642	294.363	-1.064	305.356	1.113
		42.4128	4.4276	65.3359	-0.88416	82.3397	3.2376	96.0834	-2.847	111.019	2.386	126.159	2.175	145.618	-2.978	165.006	4.88478	183.354	-3.96053	201.784	1.782	218.014	2.679	231.36	2.594	244.859	-0.19	255.862	-1.702	269.25	1.746	281.333	6.493	294.373	-0.145	305.366	1.741
		42.423	4.3759	65.3461	-0.7698	82.3499	3.35794	96.0936	-2.961	111.029	2.556	126.169	2.392	145.628	-3.155	165.016	4.947	183.364	-3.96053	201.795	1.354	218.024	3.026	231.37	2.166	244.87	-0.781	255.873	-1.064	269.26	-0.318	281.343	6.935	294.383	1.128	305.376	2.025
		42.4332	4.3176	65.3563	-0.67238	82.3601	3.46903	96.1038	-3.087	111.039	2.745	126.179	2.618	145.638	-3.293	165.026	5.00208	183.375	-3.96053	201.805	0.899	218.034	3.252	231.381	1.657	244.88	-1.163	255.883	-0.17	269.27	-2.117	281.353	5.659	294.394	2.319	305.387	1.897
		42.4434	4.2483	65.3665	-0.57391	82.3703	3.55749	96.114	-3.221	111.05	2.902	126.189	2.824	145.648	-3.493	165.036	5.0541	183.385	-3.96053	201.815	0.423	218.044	3.428	231.391	1.183	244.89	-1.381	255.893	0.89	269.28	-3.316	281.363	3.259	294.404	3.052	305.397	1.389
		42.4536	4.1911	65.3766	-0.45214	82.3805	3.65211	96.1242	-3.343	111.06	3.107	126.199	3.022	145.658	-3.577	165.046	5.10306	183.395	-3.96053	201.825	-0.02	218.055	3.491	231.401	0.699	244.9	-1.371	255.903	1.993	269.29	-3.674	281.373	0.292	294.414	3.125	305.407	0.668
		42.4637	4.1339	65.3868	-0.27849	82.3907	3.75703	96.1343	-3.404	111.07	3.278	126.209	3.212	145.669	-3.59	165.056	5.1459	183.405	-3.93993	201.835	-0.486	218.065	3.476	231.411	0.224	244.91	-1.121	255.913	2.907	269.3	-3.173	281.383	-2.531	294.424	2.484	305.417	0.057
		42.4739	4.0635	65.397	-0.10272	82.4009	3.85371	96.1445	-3.44	111.08	3.427	126.22	3.384	145.679	-3.648	165.067	5.17752	183.415	-3.89049	201.845	-0.867	218.075	3.396	231.421	-0.266	244.92	-0.685	255.924	3.545	269.311	-1.838	281.394	-4.436	294.434	1.352	305.427	-0.212
		42.4841	3.9953	65.4072	-0.01483	82.4111	3.93394	96.1547	-3.513	111.09	3.582	126.23	3.542	145.689	-3.755	165.077	5.19486	183.425	-3.81324	201.856	-1.237	218.085	3.225	231.432	-0.713	244.931	-0.028	255.934	3.834	269.321	0.048	281.404	-5.001	294.445	0.048	305.437	-0.035
		42.4943	3.9238	65.4174	0.1027	82.4212	4.00903	96.1649	-3.588	111.101	3.705	126.24	3.679	145.699	-3.856	165.087	5.202	183.436	-3.7226	201.866	-1.56	218.095	2.983	231.442	-1.05	244.941	0.702	255.944	3.674	269.331	2.102	281.414	-4.004	294.455	-0.955	305.448	0.528
		42.5045	3.8556	65.4276	0.32082	82.4314	4.06149	96.1751	-3.65	111.111	3.815	126.25	3.807	145.709	-3.915	165.097	5.202	183.446	-3.62063	201.876	-1.814	218.106	2.644	231.452	-1.309	244.951	1.452	255.954	3.113	269.341	3.894	281.424	-1.785	294.465	-1.41	305.458	1.243
		42.5147	3.7907	65.4378	0.48706	82.4416	4.1088	96.1853	-3.699	111.121	3.923	126.26	3.935	145.72	-4.006	165.107	5.202	183.456	-3.53617	201.886	-1.995	218.116	2.257	231.462	-1.469	244.961	2.205	255.964	2.307	269.351	5.096	281.434	1.137	294.475	-0.997	305.468	1.823
		42.5249	3.7192	65.448	0.60566	82.4518	4.13657	96.1955	-3.78	111.131	4.023	126.271	4.065	145.73	-4.044	165.118	5.19384	183.466	-3.41154	201.896	-2.179	218.126	1.81	231.472	-1.399	244.971	2.797	255.975	1.225	269.362	5.476	281.445	3.976	294.485	-0.029	305.478	2.034
		42.5351	3.6323	65.4582	0.72531	82.462	4.19623	96.2057	-3.848	111.141	4.12	126.281	4.179	145.74	-4.084	165.128	5.17344	183.476	-3.25189	201.907	-2.326	218.136	1.339	231.482	-1.114	244.982	3.171	255.985	0.145	269.372	4.966	281.455	6.105	294.495	1.26	305.488	1.837
		42.5453	3.5399	65.4683	0.85237	82.4722	4.24869	96.2159	-3.897	111.152	4.218	126.291	4.282	145.75	-4.107	165.138	5.13264	183.487	-3.0325	201.917	-2.414	218.146	0.855	231.493	-0.715	244.992	3.318	255.995	-0.811	269.382	3.64	281.465	7.006	294.506	2.419	305.499	1.268
		42.5554	3.4541	65.4785	0.97414	82.4824	4.29806	96.226	-3.954	111.162	4.312	126.301	4.361	145.76	-4.094	165.148	5.07858	183.497	-2.79251	201.927	-2.446	218.156	0.34	231.503	-0.137	245.002	3.234	256.005	-1.518	269.392	1.788	281.475	6.14	294.516	3.098	305.509	0.548
		42.5656	3.3727	65.4887	1.09379	82.4926	4.35154	96.2362	-4.019	111.172	4.389	126.311	4.426	145.77	-4.058	165.158	5.0133	183.507	-2.58548	201.937	-2.427	218.167	-0.162	231.513	0.544	245.012	2.935	256.015	-1.877	269.402	-0.273	281.485	3.985	294.526	3.089	305.519	-0.017
		42.5758	3.2913	65.4989	1.20815	82.5028	4.3824	96.2464	-4.071	111.182	4.456	126.322	4.481	145.781	-4.034	165.168	4.9317	183.517	-2.34858	201.947	-2.363	218.177	-0.687	231.523	1.252	245.022	2.439	256.025	-1.814	269.413	-2.093	281.496	1.119	294.536	2.394	305.529	-0.208
		42.586	3.1967	65.5091	1.30238	82.5129	4.42149	96.2566	-4.088	111.192	4.507	126.332	4.557	145.791	-4	165.179	4.82562	183.527	-2.04164	201.958	-2.231	218.187	-1.087	231.533	1.904	245.033	1.737	256.036	-1.322	269.423	-3.307	281.506	-1.837	294.546	1.222	305.539	0.045
		42.5962	3.09	65.5193	1.43792	82.5231	4.46469	96.2668	-4.087	111.202	4.549	126.342	4.628	145.801	-3.961	165.189	4.70526	183.538	-1.80371	201.968	-2.062	218.197	-1.46	231.544	2.509	245.043	0.965	256.046	-0.514	269.433	-3.676	281.516	-4.045	294.557	-0.072	305.55	0.652
		42.6064	2.9833	65.5295	1.57875	82.5333	4.50377	96.277	-4.107	111.213	4.599	126.352	4.693	145.811	-3.902	165.199	4.57164	183.548	-1.56784	201.978	-1.812	218.207	-1.709	231.554	2.973	245.053	0.257	256.056	0.516	269.443	-3.191	281.526	-5	294.567	-1.031	305.56	1.364
		42.6166	2.8986	65.5397	1.71428	82.5435	4.54594	96.2872	-4.135	111.223	4.672	126.362	4.757	145.821	-3.848	165.209	4.42374	183.558	-1.25575	201.988	-1.544	218.218	-1.841	231.564	3.26	245.063	-0.431	256.066	1.603	269.453	-1.877	281.536	-4.403	294.577	-1.411	305.57	1.886
		42.6268	2.8117	65.5499	1.83605	82.5537	4.57063	96.2973	-4.156	111.233	4.726	126.372	4.806	145.832	-3.788	165.219	4.25748	183.568	-0.91482	201.998	-1.22	218.228	-1.835	231.574	3.369	245.073	-0.946	256.076	2.619	269.463	-0.002	281.546	-2.48	294.587	-0.921	305.58	2.023
		42.6369	2.6929	65.56	1.93664	82.5639	4.60971	96.3075	-4.184	111.243	4.758	126.383	4.847	145.842	-3.722	165.23	4.07082	183.578	-0.59655	202.008	-0.856	218.238	-1.747	231.584	3.318	245.083	-1.261	256.087	3.338	269.474	2.064	281.557	0.32	294.597	0.096	305.59	1.753
		42.6471	2.5752	65.5702	2.02982	82.5741	4.64057	96.3177	-4.196	111.253	4.789	126.393	4.882	145.852	-3.642	165.24	3.8811	183.588	-0.31227	202.019	-0.46	218.248	-1.529	231.595	3.115	245.094	-1.429	256.097	3.773	269.484	3.86	281.567	3.267	294.608	1.388	305.6	1.139
		42.6573	2.4773	65.5804	2.13253	82.5842	4.67657	96.3279	-4.196	111.264	4.825	126.403	4.914	145.862	-3.543	165.25	3.68934	183.599	0.04205	202.029	-0.048	218.258	-1.211	231.605	2.81	245.104	-1.303	256.107	3.771	269.494	5.085	281.577	5.635	294.618	2.504	305.611	0.429
		42.6675	2.3827	65.5906	2.23947	82.5944	4.6992	96.3381	-4.202	111.274	4.859	126.413	4.944	145.872	-3.394	165.26	3.44556	183.609	0.37371	202.039	0.36	218.269	-0.837	231.615	2.418	245.114	-0.984	256.117	3.337	269.504	5.482	281.587	6.932	294.628	3.127	305.621	-0.079
		42.6777	2.2782	65.6008	2.36971	82.6046	4.72389	96.3483	-4.208	111.284	4.893	126.423	4.974	145.883	-3.232	165.27	3.19362	183.619	0.68065	202.049	0.802	218.279	-0.395	231.625	1.944	245.124	-0.465	256.127	2.624	269.514	4.987	281.597	6.532	294.638	3.051	305.631	-0.183
		42.6879	2.1704	65.611	2.50313	82.6148	4.73726	96.3585	-4.208	111.294	4.914	126.434	5.018	145.893	-3.078	165.281	2.96106	183.629	0.9536	202.059	1.268	218.289	0.09	231.635	1.44	245.134	0.25	256.138	1.627	269.525	3.68	281.608	4.666	294.648	2.299	305.641	0.142
		42.6981	2.0571	65.6212	2.60266	82.625	4.74446	96.3687	-4.208	111.304	4.95	126.444	5.05	145.903	-2.889	165.291	2.69586	183.639	1.30895	202.07	1.727	218.299	0.565	231.645	0.956	245.145	0.986	256.148	0.523	269.535	1.836	281.618	1.944	294.658	1.098	305.651	0.788
		42.7083	1.9328	65.6313	2.70219	82.6352	4.74446	96.3789	-4.208	111.315	4.976	126.454	5.079	145.913	-2.643	165.301	2.4174	183.65	1.63649	202.08	2.086	218.309	1.067	231.656	0.474	245.155	1.739	256.158	-0.489	269.545	-0.224	281.628	-1.079	294.669	-0.185	305.662	1.482
		42.7184	1.8305	65.6415	2.80173	82.6454	4.75783	96.389	-4.208	111.325	5.006	126.464	5.095	145.923	-2.492	165.311	2.12976	183.66	1.94549	202.09	2.463	218.32	1.571	231.666	-0.001	245.165	2.456	256.168	-1.283	269.555	-2.055	281.638	-3.556	294.679	-1.095	305.672	1.948
		42.7286	1.7304	65.6517	2.91185	82.6556	4.76914	96.3992	-4.208	111.335	5.035	126.474	5.113	145.933	-2.322	165.321	1.83804	183.67	2.24419	202.1	2.811	218.33	1.99	231.676	-0.495	245.175	2.967	256.178	-1.8	269.565	-3.288	281.648	-4.899	294.689	-1.405	305.682	2.003
		42.7388	1.6248	65.6619	3.02938	82.6658	4.77326	96.4094	-4.208	111.345	5.074	126.485	5.135	145.944	-2.058	165.332	1.55754	183.68	2.51508	202.11	3.107	218.34	2.385	231.686	-0.878	245.185	3.258	256.188	-1.874	269.576	-3.685	281.659	-4.723	294.699	-0.848	305.692	1.657
		42.749	1.5181	65.6721	3.14056	82.6759	4.79589	96.4196	-4.196	111.355	5.113	126.495	5.147	145.954	-1.8	165.342	1.2597	183.69	2.78082	202.121	3.32	218.35	2.785	231.696	-1.175	245.196	3.314	256.199	-1.544	269.586	-3.212	281.669	-3.119	294.709	0.209	305.702	1.003
		42.7592	1.4235	65.6823	3.2295	82.6861	4.81646	96.4298	-4.196	111.365	5.138	126.505	5.156	145.964	-1.537	165.352	0.9741	183.701	3.04244	202.131	3.516	218.36	3.097	231.707	-1.412	245.206	3.141	256.209	-0.824	269.596	-1.916	281.679	-0.495	294.72	1.506	305.713	0.31
		42.7694	1.308	65.6925	3.30786	82.6963	4.85246	96.44	-4.161	111.376	5.158	126.515	5.158	145.974	-1.277	165.362	0.66708	183.711	3.26286	202.141	3.699	218.37	3.309	231.717	-1.463	245.216	2.772	256.219	0.13	269.606	-0.039	281.689	2.499	294.73	2.589	305.723	-0.137
		42.7796	1.1936	65.7027	3.39998	82.7065	4.88229	96.4502	-4.126	111.386	5.165	126.525	5.147	145.984	-1.036	165.372	0.35088	183.721	3.46886	202.151	3.839	218.381	3.456	231.727	-1.286	245.226	2.199	256.229	1.193	269.616	2.019	281.699	5.074	294.74	3.158	305.733	-0.16
		42.7898	1.099	65.7129	3.48257	82.7167	4.92343	96.4604	-4.086	111.396	5.186	126.535	5.125	145.995	-0.795	165.382	0.05508	183.731	3.69855	202.161	3.925	218.391	3.493	231.737	-0.948	245.236	1.444	256.239	2.271	269.626	3.829	281.709	6.723	294.75	3.007	305.743	0.247
		42.8	1.0033	65.7231	3.55987	82.7269	4.96766	96.4706	-4.053	111.406	5.189	126.546	5.098	146.005	-0.56	165.393	-0.24276	183.741	3.88601	202.171	3.972	218.401	3.467	231.747	-0.471	245.246	0.694	256.25	3.097	269.637	5.07	281.72	6.82	294.76	2.206	305.753	0.926
		42.8101	0.8735	65.7332	3.63928	82.7371	4.9872	96.4807	-4.009	111.416	5.188	126.556	5.077	146.015	-0.26	165.403	-0.5151	183.751	4.04566	202.182	3.979	218.411	3.364	231.758	0.192	245.257	-0.002	256.26	3.659	269.647	5.483	281.73	5.279	294.771	0.977	305.763	1.6
		42.8203	0.747	65.7434	3.72293	82.7473	5.01189	96.4909	-3.965	111.427	5.189	126.566	5.036	146.025	-0.021	165.413	-0.7548	183.762	4.20428	202.192	3.946	218.421	3.172	231.768	0.869	245.267	-0.648	256.27	3.824	269.657	5.009	281.74	2.733	294.781	-0.289	305.774	1.995
		42.8305	0.6711	65.7536	3.78858	82.7575	5.03349	96.5011	-3.904	111.437	5.188	126.576	4.972	146.035	0.277	165.423	-1.06794	183.772	4.34333	202.202	3.889	218.432	2.902	231.778	1.561	245.277	-1.081	256.28	3.547	269.667	3.718	281.75	-0.284	294.791	-1.163	305.784	1.98
		42.8407	0.5985	65.7638	3.86376	82.7676	5.03966	96.5113	-3.834	111.447	5.187	126.586	4.908	146.046	0.545	165.433	-1.35864	183.782	4.44736	202.212	3.795	218.442	2.548	231.788	2.197	245.287	-1.339	256.29	2.91	269.677	1.878	281.76	-2.985	294.801	-1.386	305.794	1.558
		42.8509	0.5149	65.774	3.92094	82.7778	5.04069	96.5215	-3.752	111.457	5.165	126.597	4.844	146.056	0.821	165.444	-1.59936	183.792	4.54933	202.222	3.658	218.452	2.144	231.798	2.741	245.297	-1.408	256.301	2.031	269.688	-0.19	281.771	-4.663	294.811	-0.769	305.804	0.867
		42.8611	0.3752	65.7842	3.98765	82.788	5.052	96.5317	-3.661	111.467	5.159	126.607	4.763	146.066	1.045	165.454	-1.82886	183.802	4.64615	202.233	3.47	218.462	1.674	231.808	3.124	245.308	-1.204	256.311	0.921	269.698	-2.03	281.781	-4.927	294.822	0.323	305.814	0.199
		42.8713	0.2509	65.7944	4.05859	82.7982	5.052	96.5419	-3.563	111.478	5.138	126.617	4.68	146.076	1.304	165.464	-2.05326	183.813	4.744	202.243	3.262	218.472	1.207	231.819	3.336	245.318	-0.82	256.321	-0.134	269.708	-3.271	281.791	-3.678	294.832	1.626	305.825	-0.181
		42.8815	0.1277	65.8046	4.10518	82.8084	5.06949	96.552	-3.479	111.488	5.11	126.627	4.592	146.086	1.593	165.474	-2.27562	183.823	4.82434	202.253	2.99	218.483	0.708	231.829	3.365	245.328	-0.215	256.331	-1.019	269.718	-3.69	281.801	-1.271	294.842	2.664	305.835	-0.119
		42.8916	0.0045	65.8147	4.15177	82.8186	5.08697	96.5622	-3.396	111.498	5.074	126.637	4.487	146.096	1.881	165.484	-2.45514	183.833	4.87069	202.263	2.62	218.493	0.201	231.839	3.24	245.338	0.516	256.341	-1.666	269.728	-3.236	281.811	1.703	294.852	3.183	305.845	0.357
		42.9018	-0.078	65.8249	4.19412	82.8288	5.10446	96.5724	-3.273	111.508	5.031	126.648	4.369	146.107	2.137	165.495	-2.66628	183.843	4.90777	202.273	2.227	218.503	-0.318	231.849	2.993	245.348	1.265	256.351	-1.898	269.739	-1.945	281.822	4.45	294.862	2.962	305.855	1.058
		42.912	-0.144	65.8351	4.22907	82.8389	5.12811	96.5826	-3.146	111.518	4.987	126.658	4.23	146.117	2.374	165.505	-2.83968	183.853	4.94279	202.284	1.822	218.513	-0.808	231.859	2.646	245.359	2.02	256.362	-1.726	269.749	-0.082	281.832	6.394	294.872	2.105	305.865	1.702
		42.9222	-0.2298	65.8453	4.25871	82.8491	5.15794	96.5928	-3.044	111.528	4.929	126.668	4.082	146.127	2.592	165.515	-3.06612	183.864	4.98605	202.294	1.384	218.523	-1.194	231.87	2.221	245.369	2.671	256.372	-1.121	269.759	1.981	281.842	6.981	294.883	0.852	305.876	2.022
		42.9324	-0.3266	65.8555	4.32119	82.8593	5.17337	96.603	-2.95	111.539	4.859	126.678	3.932	146.137	2.823	165.525	-3.20688	183.874	5.0221	202.304	0.929	218.533	-1.546	231.88	1.711	245.379	3.093	256.382	-0.252	269.769	3.802	281.852	5.821	294.893	-0.387	305.886	1.936
		42.9426	-0.4212	65.8657	4.36354	82.8695	5.18674	96.6132	-2.826	111.549	4.783	126.688	3.766	146.147	3	165.535	-3.31398	183.884	5.04682	202.314	0.458	218.544	-1.759	231.89	1.227	245.389	3.305	256.392	0.802	269.779	5.054	281.862	3.483	294.903	-1.219	305.896	1.449
		42.9528	-0.529	65.8759	4.38684	82.8797	5.22069	96.6234	-2.689	111.559	4.7	126.698	3.594	146.158	3.209	165.545	-3.45882	183.894	5.07051	202.324	0.007	218.554	-1.844	231.9	0.738	245.399	3.279	256.402	1.907	269.789	5.485	281.873	0.537	294.913	-1.356	305.906	0.743
		42.963	-0.6236	65.886	4.41013	82.8899	5.2248	96.6336	-2.538	111.569	4.609	126.709	3.392	146.168	3.447	165.556	-3.53328	183.904	5.07772	202.334	-0.46	218.564	-1.811	231.91	0.258	245.41	3.023	256.413	2.847	269.8	5.027	281.883	-2.332	294.923	-0.687	305.916	0.108
		42.9731	-0.7039	65.8962	4.42601	82.9001	5.2248	96.6437	-2.381	111.579	4.508	126.719	3.181	146.178	3.632	165.566	-3.6057	183.915	5.07772	202.345	-0.842	218.574	-1.691	231.921	-0.234	245.42	2.586	256.423	3.509	269.81	3.747	281.893	-4.333	294.934	0.449	305.926	-0.193
		42.9833	-0.7831	65.9064	4.43554	82.9103	5.2248	96.6539	-2.211	111.59	4.401	126.729	2.975	146.188	3.758	165.576	-3.68016	183.925	5.05609	202.355	-1.205	218.584	-1.451	231.931	-0.691	245.43	1.94	256.433	3.835	269.82	1.914	281.903	-5.025	294.944	1.747	305.937	-0.058
		42.9935	-0.8744	65.9166	4.44401	82.9205	5.2248	96.6641	-2.041	111.6	4.292	126.739	2.774	146.198	3.894	165.586	-3.72504	183.935	5.02828	202.365	-1.538	218.595	-1.102	231.941	-1.033	245.44	1.165	256.443	3.711	269.83	-0.151	281.913	-4.139	294.954	2.739	305.947	0.478
		43.0037	-0.9514	65.9268	4.46096	82.9306	5.2248	96.6743	-1.886	111.61	4.171	126.749	2.575	146.209	4.024	165.596	-3.81582	183.945	4.96751	202.375	-1.798	218.605	-0.726	231.951	-1.295	245.45	0.439	256.453	3.171	269.84	-1.997	281.923	-2.005	294.964	3.196	305.957	1.187
		43.0139	-1.0108	65.937	4.47154	82.9408	5.2248	96.6845	-1.702	111.62	4.049	126.76	2.348	146.219	4.141	165.607	-3.87702	183.955	4.88511	202.385	-1.979	218.615	-0.271	231.961	-1.464	245.46	-0.258	256.464	2.386	269.851	-3.249	281.934	0.894	294.974	2.906	305.967	1.789
		43.0241	-1.1186	65.9472	4.49484	82.951	5.22686	96.6947	-1.511	111.63	3.925	126.77	2.119	146.229	4.234	165.617	-3.89946	183.965	4.78314	202.396	-2.169	218.625	0.226	231.971	-1.405	245.471	-0.83	256.474	1.317	269.861	-3.676	281.944	3.768	294.985	2.003	305.977	2.029
		43.0343	-1.255	65.9574	4.5139	82.9612	5.23817	96.7049	-1.331	111.641	3.798	126.78	1.872	146.239	4.36	165.627	-3.9372	183.976	4.64512	202.406	-2.318	218.635	0.691	231.982	-1.129	245.481	-1.193	256.484	0.231	269.871	-3.253	281.954	5.972	294.995	0.727	305.988	1.87
		43.0445	-1.3397	65.9676	4.52555	82.9714	5.23817	96.7151	-1.141	111.651	3.634	126.79	1.666	146.249	4.457	165.637	-3.94536	183.986	4.49783	202.416	-2.41	218.646	1.222	231.992	-0.738	245.491	-1.398	256.494	-0.744	269.881	-1.976	281.964	7.001	295.005	-0.481	305.998	1.328
		43.0547	-1.4266	65.9778	4.54778	82.9816	5.23817	96.7253	-0.956	111.661	3.442	126.8	1.425	146.26	4.539	165.647	-3.94536	183.996	4.32994	202.426	-2.449	218.656	1.709	232.002	-0.168	245.501	-1.358	256.504	-1.48	269.891	-0.117	281.974	6.267	295.015	-1.264	306.008	0.614
		43.0648	-1.508	65.9879	4.55096	82.9918	5.23817	96.7354	-0.784	111.671	3.252	126.811	1.138	146.27	4.619	165.658	-3.93924	184.006	4.13836	202.436	-2.431	218.666	2.106	232.012	0.506	245.511	-1.086	256.514	-1.871	269.902	1.942	281.985	4.197	295.025	-1.318	306.018	0.027
		43.075	-1.5861	65.9981	4.55096	83.002	5.23817	96.7456	-0.602	111.681	3.057	126.821	0.876	146.28	4.698	165.668	-3.91374	184.016	3.92309	202.447	-2.373	218.676	2.505	232.022	1.205	245.522	-0.625	256.525	-1.839	269.912	3.764	281.995	1.367	295.035	-0.596	306.028	-0.191
		43.0852	-1.673	66.0083	4.56155	83.0122	5.23406	96.7558	-0.395	111.691	2.873	126.831	0.641	146.29	4.772	165.678	-3.86376	184.027	3.72121	202.457	-2.251	218.686	2.897	232.033	1.861	245.532	0.056	256.535	-1.376	269.922	5.032	282.005	-1.623	295.046	0.568	306.039	0.024
		43.0954	-1.7819	66.0185	4.56896	83.0223	5.22583	96.766	-0.186	111.702	2.699	126.841	0.446	146.3	4.832	165.688	-3.78726	184.037	3.52139	202.467	-2.083	218.696	3.163	232.043	2.472	245.542	0.787	256.545	-0.584	269.932	5.479	282.015	-3.91	295.056	1.855	306.049	0.609
		43.1056	-1.8787	66.0287	4.59014	83.0325	5.21143	96.7762	-0.014	111.712	2.507	126.851	0.175	146.31	4.887	165.698	-3.70158	184.047	3.28655	202.477	-1.84	218.707	3.368	232.053	2.949	245.552	1.54	256.555	0.435	269.942	5.039	282.025	-4.986	295.066	2.807	306.059	1.318
		43.1158	-1.9909	66.0389	4.61661	83.0427	5.17851	96.7864	0.185	111.722	2.309	126.861	-0.046	146.321	4.928	165.708	-3.5853	184.057	3.01772	202.487	-1.569	218.717	3.474	232.063	3.246	245.562	2.288	256.565	1.517	269.952	3.776	282.036	-4.51	295.076	3.206	306.069	1.865
		43.126	-2.102	66.0491	4.64202	83.0529	5.15589	96.7966	0.381	111.732	2.092	126.872	-0.277	146.331	4.966	165.719	-3.43944	184.067	2.75095	202.497	-1.251	218.727	3.491	232.073	3.368	245.573	2.854	256.576	2.552	269.963	1.957	282.046	-2.68	295.086	2.846	306.079	2.029
		43.1362	-2.1966	66.0593	4.69073	83.0631	5.12606	96.8068	0.591	111.742	1.864	126.882	-0.494	146.341	4.993	165.729	-3.30072	184.078	2.46976	202.508	-0.887	218.737	3.446	232.084	3.327	245.583	3.2	256.586	3.295	269.973	-0.107	282.056	0.081	295.097	1.911	306.089	1.787
		43.1463	-2.2956	66.0694	4.73943	83.0733	5.10549	96.8169	0.767	111.753	1.651	126.892	-0.759	146.351	5.034	165.739	-3.18138	184.088	2.15664	202.518	-0.492	218.747	3.312	232.094	3.133	245.593	3.321	256.596	3.76	269.983	-1.959	282.066	3.044	295.107	0.657	306.1	1.193
		43.1565	-2.3682	66.0796	4.79026	83.0835	5.08389	96.8271	0.945	111.763	1.448	126.902	-0.97	146.361	5.06	165.749	-3.0396	184.098	1.83322	202.528	-0.083	218.758	3.106	232.104	2.844	245.603	3.21	256.606	3.794	269.993	-3.232	282.076	5.481	295.117	-0.471	306.11	0.482
		43.1667	-2.4584	66.0898	4.8252	83.0936	5.0592	96.8373	1.133	111.773	1.224	126.912	-1.155	146.372	5.087	165.759	-2.87028	184.108	1.50877	202.538	0.328	218.768	2.81	232.114	2.453	245.613	2.886	256.616	3.39	270.003	-3.671	282.086	6.886	295.127	-1.111	306.12	-0.05
		43.1769	-2.5728	66.1	4.86014	83.1038	5.0376	96.8475	1.304	111.783	1.019	126.923	-1.407	146.382	5.1	165.77	-2.71218	184.118	1.17711	202.548	0.762	218.778	2.444	232.124	2	245.623	2.371	256.627	2.689	270.014	-3.258	282.097	6.633	295.137	-1.071	306.13	-0.188
		43.1871	-2.6531	66.1102	4.88662	83.114	4.99851	96.8577	1.468	111.793	0.783	126.933	-1.62	146.392	5.124	165.78	-2.50308	184.128	0.8506	202.559	1.226	218.788	2.034	232.134	1.489	245.634	1.653	256.637	1.716	270.024	-2.006	282.107	4.856	295.148	-0.407	306.14	0.107
		43.1973	-2.7389	66.1204	4.91097	83.1242	4.95326	96.8679	1.613	111.804	0.541	126.943	-1.816	146.402	5.147	165.79	-2.18076	184.139	0.521	202.569	1.685	218.798	1.554	232.145	1.005	245.644	0.884	256.647	0.604	270.034	-0.161	282.117	2.181	295.158	0.628	306.151	0.741
		43.2075	-2.7917	66.1306	4.93215	83.1344	4.89154	96.8781	1.801	111.814	0.359	126.953	-2.025	146.412	5.147	165.8	-1.95942	184.149	0.19449	202.579	2.053	218.809	1.083	232.155	0.523	245.654	0.181	256.657	-0.425	270.044	1.895	282.127	-0.845			306.161	1.443
		43.2177	-2.8379	66.1408	4.94168	83.1446	4.83394	96.8883	1.971	111.824	0.144	126.963	-2.235	146.423	5.148	165.81	-1.74012	184.159	-0.15777	202.589	2.421	218.819	0.568	232.165	0.041			256.667	-1.225	270.054	3.727	282.137	-3.396			306.171	1.934
		43.2278	-2.8973	66.1509	4.94379	83.1548	4.76194	96.8984	2.156	111.834	-0.097	126.974	-2.402	146.433	5.134	165.821	-1.41372	184.169	-0.45544	202.599	2.78	218.829	0.061	232.175	-0.459			256.677	-1.776	270.065	5.01	282.148	-4.843			306.181	2.022
		43.238	-2.9963	66.1611	4.96285	83.165	4.6776	96.9086	2.312	111.844	-0.276	126.984	-2.57	146.443	5.107	165.831	-1.15974	184.179	-0.74384	202.61	3.084	218.839	-0.474	232.185	-0.851			256.688	-1.884	270.075	5.475	282.158	-4.794			306.191	1.708
		43.2482	-3.1151	66.1713	4.97027	83.1752	4.59326	96.9188	2.51	111.854	-0.443	126.994	-2.729	146.453	5.078	165.841	-0.86904	184.19	-1.07138	202.62	3.303	218.849	-0.925	232.196	-1.158			256.698	-1.591	270.085	5.054	282.168	-3.293			306.202	1.066
		43.2584	-3.1723	66.1815	4.99462	83.1853	4.49246	96.929	2.662	111.865	-0.698	127.004	-2.873	146.463	5.03	165.851	-0.5406	184.2	-1.3742	202.63	3.504	218.859	-1.301	232.206	-1.396			256.708	-0.889	270.095	3.808	282.178	-0.724			306.212	0.36
		43.2686	-3.2427	66.1917	5.00521	83.1955	4.39577	96.9392	2.813	111.875	-0.9	127.014	-3.003	146.473	4.963	165.861	-0.22134	184.21	-1.6626	202.64	3.693	218.87	-1.619	232.216	-1.466			256.718	0.048	270.105	1.993	282.188	2.27			306.222	-0.114
		43.2788	-3.3043	66.2019	5.02533	83.2057	4.30731	96.9494	2.979	111.885	-1.071	127.024	-3.162	146.484	4.89	165.871	0.05814	184.22	-1.86654	202.65	3.839	218.88	-1.804	232.226	-1.295			256.728	1.115	270.115	-0.06	282.199	4.898			306.232	-0.168
		43.289	-3.3439	66.2121	5.06027	83.2159	4.24149	96.9596	3.116	111.895	-1.285	127.035	-3.26	146.494	4.803	165.882	0.31518	184.23	-2.10138	202.66	3.924	218.89	-1.847	232.236	-0.97			256.739	2.207	270.126	-1.923	282.209	6.635			306.242	0.202
		43.2992	-3.4154	66.2223	5.08992	83.2261	4.17154	96.9698	3.24	111.905	-1.464	127.045	-3.351	146.504	4.685	165.892	0.6324	184.241	-2.32901	202.671	3.972	218.9	-1.794	232.247	-0.501			256.749	3.052	270.136	-3.204	282.219	6.881			306.252	0.868
		43.3094	-3.5067	66.2325	5.12486	83.2363	4.09646	96.98	3.365	111.916	-1.657	127.055	-3.456	146.514	4.566	165.902	0.93228	184.251	-2.59063	202.681	3.982	218.91	-1.628	232.257	0.153			256.759	3.629	270.146	-3.67	282.229	5.449			306.263	1.551
		43.3195	-3.5606	66.2426	5.13651	83.2465	3.9936	96.9901	3.481	111.926	-1.843	127.065	-3.54	146.524	4.432	165.912	1.19748	184.261	-2.87388	202.691	3.95	218.921	-1.355	232.267	0.829			256.769	3.826	270.156	-3.278	282.239	2.965			306.273	1.978
		43.3297	-3.6134	66.2528	5.15768	83.2567	3.86811	97.0003	3.601	111.936	-1.967	127.075	-3.7	146.535	4.293	165.922	1.49736	184.271	-3.01911	202.701	3.895	218.931	-0.988	232.277	1.521			256.779	3.577	270.166	-2.042	282.249	-0.035			306.283	1.996
		43.3399	-3.6772	66.263	5.16192	83.2669	3.74674	97.0105	3.749	111.946	-2.095	127.086	-3.837	146.545	4.145	165.933	1.79724	184.281	-3.19318	202.711	3.798	218.941	-0.592	232.287	2.165			256.79	2.964	270.177	-0.206	282.26	-2.792			306.293	1.61
		43.3501	-3.7289	66.2732	5.16192	83.277	3.62434	97.0207	3.871	111.956	-2.301	127.096	-3.907	146.555	4.011	165.943	2.07876	184.291	-3.31369	202.722	3.666	218.951	-0.13	232.298	2.72			256.8	2.106	270.187	1.85	282.27	-4.571			306.303	0.936
		43.3603	-3.7608	66.2834	5.16192	83.2872	3.47726	97.0309	3.941	111.967	-2.468	127.106	-3.944	146.565	3.846	165.953	2.32866	184.302	-3.41978	202.732	3.482	218.961	0.366	232.308	3.111			256.81	1.001	270.197	3.686	282.28	-4.957			306.314	0.254
		43.3705	-3.7872	66.2936	5.16192	83.2974	3.32091	97.0411	4.022	111.977	-2.612	127.116	-3.991	146.575	3.668	165.963	2.59794	184.312	-3.5578	202.742	3.277	218.972	0.822	232.318	3.333			256.82	-0.055	270.207	4.99	282.29	-3.819			306.324	-0.149
		43.3807	-3.8169	66.3038	5.16192	83.3076	3.18617	97.0513	4.101	111.987	-2.738	127.126	-4.023	146.586	3.461	165.973	2.84478	184.322	-3.69582	202.752	3.017	218.982	1.352	232.328	3.367			256.83	-0.958	270.217	5.471	282.3	-1.492			306.334	-0.128
		43.3909	-3.8752	66.314	5.16827	83.3178	3.05554	97.0615	4.181	111.997	-2.855	127.137	-4.061	146.596	3.24	165.984	3.06918	184.332	-3.82972	202.762	2.66	218.992	1.815	232.338	3.253			256.84	-1.625	270.228	5.073	282.311	1.465			306.344	0.308
		43.401	-3.9258	66.3241	5.18627	83.328	2.90846	97.0717	4.251	112.007	-3.048	127.147	-4.105	146.606	3.003	165.994	3.3252	184.342	-3.91624	202.773	2.262	219.002	2.214	232.348	3.014			256.851	-1.892	270.238	3.845	282.321	4.254			306.354	0.988
		43.4112	-3.9852	66.3343	5.18521	83.3382	2.75931	97.0818	4.306	112.017	-3.122	127.157	-4.125	146.616	2.74	166.004	3.52104	184.353	-3.95332	202.783	1.862	219.012	2.619	232.359	2.67			256.861	-1.747	270.248	2.04	282.331	6.273			306.365	1.617
		43.4214	-4.0325	66.3445	5.18627	83.3483	2.63383	97.092	4.362	112.028	-3.227	127.167	-4.132	146.626	2.499	166.014	3.72402	184.363	-3.96053	202.793	1.426	219.022	2.995	232.369	2.259			256.871	-1.166	270.258	-0.012	282.341	6.999			306.375	1.964
		43.4316	-4.0743	66.3547	5.19792	83.3585	2.46206	97.1022	4.42	112.038	-3.329	127.177	-4.132	146.636	2.261	166.024	3.89334	184.373	-3.93993	202.803	0.967	219.033	3.235	232.379	1.76			256.881	-0.318	270.268	-1.881	282.351	5.956			306.385	1.912
		43.4418	-4.1018	66.3649	5.20321	83.3687	2.25737	97.1124	4.472	112.048	-3.427	127.187	-4.132	146.647	1.99	166.034	4.06776	184.383	-3.93684	202.813	0.496	219.043	3.422	232.389	1.276			256.891	0.72	270.279	-3.184	282.362	3.699			306.395	1.514
		43.452	-4.1304	66.3751	5.22333	83.3789	2.09897	97.1226	4.532	112.058	-3.522	127.198	-4.132	146.657	1.747	166.045	4.21464	184.393	-3.93272	202.823	0.05	219.053	3.496	232.399	0.787			256.902	1.818	270.289	-3.668	282.372	0.788			306.405	0.957
		43.4622	-4.1678	66.3853	5.22333	83.3891	1.95394	97.1328	4.569	112.068	-3.602	127.208	-4.132	146.667	1.479	166.055	4.34724	184.404	-3.908	202.834	-0.431	219.063	3.489	232.41	0.311			256.912	2.783	270.299	-3.296	282.382	-2.121			306.415	0.512
		43.4724	-4.1953	66.3955	5.23392	83.3993	1.79246	97.143	4.604	112.079	-3.691	127.218	-4.131	146.677	1.214	166.065	4.46862	184.414	-3.8565	202.844	-0.821	219.073	3.421	232.42	-0.183			256.922	3.459	270.309	-2.08	282.392	-4.21
		43.4826	-4.2272	66.4056	5.24875	83.4095	1.6032	97.1531	4.657	112.089	-3.801	127.228	-4.132	146.687	0.949	166.075	4.57368	184.424	-3.79161	202.854	-1.184	219.084	3.261	232.43	-0.655			256.932	3.812	270.319	-0.259	282.402	-5.024
		43.4927	-4.2305	66.4158	5.24769	83.4197	1.43349	97.1633	4.713	112.099	-3.853	127.238	-4.122	146.698	0.676	166.085	4.66956	184.434	-3.72569	202.864	-1.527	219.094	3.029	232.44	-1.003			256.942	3.726	270.329	1.795	282.412	-4.252
		43.5029	-4.2536	66.426	5.24875	83.4299	1.26891	97.1735	4.754	112.109	-3.931	127.249	-4.087	146.708	0.417	166.096	4.75524	184.444	-3.64432	202.874	-1.782	219.104	2.703	232.45	-1.277			256.953	3.218	270.34	3.64	282.423	-2.212
		43.5131	-4.2536	66.4362	5.24769	83.44	1.1136	97.1837	4.78	112.119	-4.002	127.259	-4.038	146.718	0.144	166.106	4.84092	184.454	-3.55265	202.885	-1.971	219.114	2.323	232.461	-1.461			256.963	2.459	270.35	4.957	282.433	0.651
		43.5233	-4.2536	66.4464	5.24875	83.4502	0.92537	97.1939	4.812	112.13	-4.054	127.269	-3.955	146.728	-0.142	166.116	4.9062	184.465	-3.41978	202.895	-2.149	219.124	1.894	232.471	-1.423			256.973	1.412	270.36	5.466	282.443	3.558
		43.5335	-4.2536	66.4566	5.24875	83.4604	0.74434	97.2041	4.836	112.14	-4.067	127.279	-3.863	146.738	-0.403	166.126	4.96128	184.475	-3.25292	202.905	-2.303	219.135	1.422	232.481	-1.157			256.983	0.32	270.37	5.089	282.453	5.831
		43.5437	-4.2536	66.4668	5.24875	83.4706	0.59726	97.2143	4.867	112.15	-4.089	127.289	-3.77	146.749	-0.642	166.136	5.00922	184.485	-3.02014	202.915	-2.401	219.145	0.938	232.491	-0.779			256.993	-0.676	270.38	3.888	282.463	6.978
		43.5539	-4.2536	66.477	5.24875	83.4808	0.44091	97.2245	4.887	112.16	-4.112	127.3	-3.676	146.759	-0.908	166.147	5.05818	184.495	-2.78839	202.925	-2.443	219.155	0.435	232.501	-0.217			257.003	-1.426	270.391	2.089	282.474	6.383
		43.5641	-4.2624	66.4871	5.24769	83.491	0.26606	97.2347	4.91	112.17	-4.166	127.31	-3.597	146.769	-1.141	166.157	5.10408	184.505	-2.59681	202.936	-2.432	219.165	-0.065	232.511	0.468			257.014	-1.855	270.401	0.036	282.484	4.398
		43.5742	-4.2668	66.4973	5.26039	83.5012	0.084	97.2448	4.931	112.181	-4.188	127.32	-3.527	146.779	-1.346	166.167	5.14794	184.516	-2.36712	202.946	-2.38	219.175	-0.595	232.522	1.169			257.024	-1.851	270.411	-1.847	282.494	1.609
		43.5844	-4.2668	66.5075	5.26145	83.5114	-0.06617	97.255	4.942	112.191	-4.198	127.33	-3.434	146.789	-1.586	166.177	5.17548	184.526	-2.06636	202.956	-2.26	219.185	-1.021	232.532	1.827			257.034	-1.429	270.421	-3.164	282.504	-1.392
		43.5946	-4.2877	66.5177	5.26145	83.5216	-0.21223	97.2652	4.97	112.201	-4.224	127.34	-3.229	146.799	-1.84	166.187	5.19282	184.536	-1.82637	202.966	-2.097	219.196	-1.396	232.542	2.445			257.044	-0.657	270.431	-3.676	282.514	-3.76
		43.6048	-4.2932	66.5279	5.28369	83.5317	-0.37577	97.2754	4.991	112.211	-4.245	127.35	-3.01	146.81	-2.012	166.197	5.20302	184.546	-1.59565	202.976	-1.871	219.206	-1.681	232.552	2.931			257.054	0.35	270.442	-3.326	282.525	-4.944
		43.615	-4.3031	66.5381	5.28686	83.5419	-0.48994	97.2856	5.006	112.221	-4.262	127.361	-2.883	146.82	-2.238	166.208	5.21322	184.556	-1.29695	202.987	-1.599	219.216	-1.834	232.562	3.235			257.065	1.428	270.452	-2.114	282.535	-4.594
		43.6252	-4.3097	66.5483	5.26357	83.5521	-0.62674	97.2958	5.04	112.231	-4.273	127.371	-2.783	146.83	-2.481	166.218	5.22648	184.567	-0.9416	202.997	-1.286	219.226	-1.841	232.573	3.367			257.075	2.479	270.462	-0.303	282.545	-2.862
		43.6354	-4.2954	66.5585	5.26145	83.5623	-0.8376	97.306	5.066	112.242	-4.255	127.381	-2.61	146.84	-2.678	166.228	5.20302	184.577	-0.62333	203.007	-0.921	219.236	-1.771	232.583	3.334			257.085	3.243	270.472	1.75	282.555	-0.156
		43.6456	-4.2932	66.5687	5.26145	83.5725	-0.97954	97.3162	5.099	112.252	-4.249	127.391	-2.387	146.85	-2.795	166.238	5.1867	184.587	-0.34111	203.017	-0.524	219.247	-1.574	232.593	3.147			257.095	3.743	270.482	3.605	282.565	2.818
		43.6557	-4.2932	66.5788	5.26145	83.5827	-1.09886	97.3264	5.125	112.262	-4.233	127.401	-2.181	146.861	-2.907	166.248	5.15202	184.597	0.00909	203.027	-0.115	219.257	-1.266	232.603	2.867			257.105	3.815	270.492	4.942	282.575	5.308
		43.6659	-4.2657	66.589	5.26145	83.5929	-1.2336	97.3365	5.146	112.272	-4.195	127.412	-1.934	146.871	-3.062	166.259	5.10816	184.607	0.35002	203.037	0.299	219.267	-0.889	232.613	2.492			257.116	3.44	270.503	5.465	282.586	6.817
		43.6761	-4.2668	66.5992	5.26145	83.6031	-1.38171	97.3467	5.167	112.282	-4.168	127.422	-1.649	146.881	-3.222	166.269	5.04186	184.617	0.65799	203.048	0.735	219.277	-0.459	232.624	2.041			257.126	2.755	270.513	5.108	282.596	6.71
		43.6863	-4.2668	66.6094	5.24875	83.6132	-1.49383	97.3569	5.172	112.293	-4.124	127.432	-1.441	146.891	-3.382	166.279	4.9674	184.628	0.93712	203.058	1.195	219.287	0.022	232.634	1.535			257.136	1.814	270.523	3.923	282.606	5.032
		43.6965	-4.2657	66.6196	5.24875	83.6234	-1.65223	97.3671	5.18	112.303	-4.085	127.442	-1.262	146.901	-3.502	166.289	4.8654	184.638	1.28114	203.068	1.66	219.298	0.512	232.644	1.056			257.146	0.694	270.533	2.136	282.616	2.407
		43.7067	-4.2668	66.6298	5.24769	83.6336	-1.89189	97.3773	5.18	112.313	-4.041	127.452	-1.022	146.912	-3.569	166.299	4.74198	184.648	1.60868	203.078	2.035	219.308	0.992	232.654	0.573			257.156	-0.34	270.543	0.084	282.626	-0.614
		43.7169	-4.2591	66.64	5.24875	83.6438	-2.02354	97.3875	5.18	112.323	-3.975	127.463	-0.785	146.922	-3.634	166.31	4.6053	184.658	1.91665	203.088	2.394	219.318	1.506	232.664	0.097			257.167	-1.177	270.554	-1.81	282.637	-3.226
		43.7271	-4.2536	66.6502	5.24451	83.654	-2.14183	97.3977	5.18	112.333	-3.899	127.473	-0.559	146.932	-3.732	166.32	4.45026	184.668	2.21123	203.099	2.756	219.328	1.934	232.674	-0.402			257.177	-1.756	270.564	-3.142	282.647	-4.762
		43.7373	-4.2536	66.6603	5.22333	83.6642	-2.24263	97.4078	5.18	112.344	-3.808	127.483	-0.265	146.942	-3.856	166.33	4.28196	184.679	2.48212	203.109	3.062	219.338	2.324	232.685	-0.813			257.187	-1.892	270.574	-3.67	282.657	-4.855
		43.7474	-4.2536	66.6705	5.21698	83.6744	-2.32491	97.418	5.18	112.354	-3.716	127.493	-0.011	146.952	-3.891	166.34	4.10346	184.689	2.75507	203.119	3.286	219.349	2.726	232.695	-1.132			257.197	-1.63	270.584	-3.34	282.667	-3.45
		43.7576	-4.2371	66.6807	5.19792	83.6846	-2.46377	97.4282	5.18	112.364	-3.613	127.503	0.251	146.962	-3.926	166.35	3.90456	184.699	3.0239	203.129	3.483	219.359	3.061	232.705	-1.386			257.207	-0.952	270.594	-2.156	282.677	-0.955
		43.7678	-4.2272	66.6909	5.19368	83.6947	-2.58206	97.4384	5.18	112.374	-3.501	127.514	0.477	146.973	-4.008	166.361	3.7026	184.709	3.25256	203.139	3.678	219.369	3.286	232.715	-1.473			257.217	-0.029	270.605	-0.358	282.688	2.04
		43.778	-4.2272	66.7011	5.18627	83.7049	-2.66743	97.4486	5.18	112.384	-3.372	127.524	0.717	146.983	-4.061	166.371	3.46902	184.719	3.45444	203.15	3.826	219.379	3.45	232.725	-1.329			257.228	1.033	270.615	1.698	282.698	4.712
		43.7882	-4.2272	66.7113	5.17357	83.7151	-2.69211	97.4588	5.18	112.394	-3.241	127.534	0.954	146.993	-4.106	166.381	3.22524	184.73	3.68928	203.16	3.919	219.389	3.505	232.736	-0.999			257.238	2.129	270.625	3.564	282.708	6.538
		43.7984	-4.2272	66.7215	5.15133	83.7253	-2.75794	97.469	5.18	112.405	-3.142	127.544	1.205	147.003	-4.138	166.391	2.99676	184.74	3.87983	203.17	3.973	219.399	3.485	232.746	-0.548			257.248	2.995	270.635	4.921	282.718	6.924
		43.8086	-4.2041	66.7317	5.13015	83.7355	-2.94206	97.4792	5.172	112.415	-3.012	127.554	1.424	147.013	-4.129	166.401	2.73156	184.75	4.0436	203.18	3.988	219.41	3.393	232.756	0.102			257.258	3.599	270.645	5.47	282.728	5.605
		43.8188	-4.1964	66.7418	5.11427	83.7457	-3.05211	97.4894	5.154	112.425	-2.836	127.564	1.686	147.024	-4.103	166.411	2.4531	184.76	4.20634	203.19	3.958	219.42	3.218	232.766	0.779			257.268	3.829	270.655	5.131	282.738	3.179
		43.8289	-4.1865	66.752	5.07192	83.7559	-3.09429	97.4995	5.126	112.435	-2.691	127.575	1.918	147.034	-4.062	166.422	2.16036	184.77	4.34745	203.2	3.907	219.43	2.966	232.776	1.486			257.279	3.622	270.666	3.959	282.749	0.198
		43.8391	-4.1865	66.7622	5.04756	83.7661	-3.16217	97.5097	5.105	112.445	-2.518	127.585	2.129	147.044	-4.034	166.432	1.85946	184.78	4.45457	203.211	3.815	219.44	2.619	232.787	2.133			257.289	3.018	270.676	2.179	282.759	-2.609
		43.8493	-4.1865	66.7724	5.01474	83.7763	-3.26914	97.5199	5.066	112.456	-2.36	127.595	2.333	147.054	-3.993	166.442	1.59018	184.791	4.56272	203.221	3.685	219.45	2.231	232.797	2.703			257.299	2.179	270.686	0.134	282.769	-4.475
		43.8595	-4.1865	66.7826	4.98297	83.7864	-3.36377	97.5301	5.023	112.466	-2.179	127.605	2.586	147.064	-3.937	166.452	1.30458	184.801	4.65542	203.231	3.502	219.461	1.758	232.807	3.1			257.309	1.09	270.696	-1.771	282.779	-4.983
		43.8697	-4.1865	66.7928	4.93426	83.7966	-3.43886	97.5403	4.983	112.476	-1.939	127.615	2.791	147.075	-3.873	166.462	1.00776	184.811	4.75224	203.241	3.296	219.471	1.283	232.817	3.328			257.319	0.025	270.706	-3.121	282.789	-3.952
		43.8799	-4.1865	66.803	4.88767	83.8068	-3.50674	97.5505	4.926	112.486	-1.734	127.626	2.967	147.085	-3.811	166.473	0.69462	184.821	4.83052	203.251	3.042	219.481	0.788	232.827	3.371			257.33	-0.895	270.717	-3.68	282.8	-1.697
		43.8901	-4.1986	66.8132	4.83156	83.817	-3.58389	97.5607	4.872	112.496	-1.54	127.636	3.14	147.095	-3.732	166.483	0.37128	184.831	4.87996	203.262	2.683	219.491	0.275	232.837	3.264			257.34	-1.582	270.727	-3.361	282.81	1.236
		43.9003	-4.192	66.8234	4.77649	83.8272	-3.66823	97.5709	4.822	112.507	-1.362	127.646	3.33	147.105	-3.622	166.493	0.08364	184.842	4.9191	203.272	2.293	219.501	-0.235	232.848	3.028			257.35	-1.884	270.737	-2.192	282.82	4.061
		43.9104	-4.1865	66.8335	4.71614	83.8374	-3.7536	97.5811	4.764	112.517	-1.144	127.656	3.507	147.115	-3.478	166.503	-0.19074	184.852	4.9603	203.282	1.893	219.512	-0.741	232.858	2.691			257.36	-1.778	270.747	-0.402	282.83	6.154
		43.9206	-4.1865	66.8437	4.65896	83.8476	-3.82457	97.5912	4.691	112.527	-0.932	127.666	3.639	147.125	-3.325	166.513	-0.49062	184.862	5.00047	203.292	1.454	219.522	-1.128	232.868	2.287			257.37	-1.229	270.757	1.65	282.84	6.998
		43.9308	-4.1865	66.8539	4.60602	83.8578	-3.85646	97.6014	4.615	112.537	-0.721	127.677	3.77	147.136	-3.192	166.524	-0.72522	184.872	5.04064	203.302	1.003	219.532	-1.487	232.878	1.798			257.38	-0.395	270.768	3.525	282.851	6.083
		43.941	-4.1865	66.8641	4.54143	83.8679	-3.90686	97.6116	4.527	112.547	-0.506	127.687	3.9	147.146	-3.061	166.534	-1.01388	184.882	5.06742	203.313	0.541	219.542	-1.723	232.888	1.316			257.391	0.642	270.778	4.898	282.861	3.904
		43.9512	-4.1865	66.8743	4.47154	83.8781	-3.96343	97.6218	4.403	112.557	-0.296	127.697	4.045	147.156	-2.864	166.544	-1.31682	184.893	5.09832	203.323	0.094	219.552	-1.837	232.899	0.836			257.401	1.736	270.788	5.462	282.871	1.03
		43.9614	-4.1865	66.8845	4.40272	83.8883	-4.00046	97.632	4.276	112.568	-0.039	127.707	4.165	147.166	-2.631	166.554	-1.56774	184.903	5.11274	203.333	-0.385	219.562	-1.817	232.909	0.36			257.411	2.716	270.798	5.146	282.881	-1.912
		43.9716	-4.1865	66.8947	4.31907	83.8985	-4.05086	97.6422	4.147	112.578	0.188	127.717	4.25	147.176	-2.47	166.564	-1.82376	184.913	5.1045	203.343	-0.782	219.573	-1.717	232.919	-0.124			257.421	3.413	270.808	3.996	282.891	-4.085
		43.9818	-4.1865	66.9049	4.24177	83.9087	-4.10229	97.6524	4.014	112.588	0.381	127.727	4.337	147.187	-2.269	166.574	-2.04204	184.923	5.08493	203.353	-1.153	219.583	-1.494	232.929	-0.609			257.431	3.801	270.818	2.227	282.901	-5.009
		43.992	-4.1942	66.915	4.16024	83.9189	-4.11051	97.6625	3.903	112.598	0.619	127.738	4.417	147.197	-1.994	166.585	-2.28786	184.933	5.05197	203.363	-1.502	219.593	-1.158	232.939	-0.968			257.442	3.752	270.829	0.183	282.912	-4.363
		44.0021	-4.1997	66.9252	4.06071	83.9291	-4.10229	97.6727	3.788	112.608	0.843	127.748	4.481	147.207	-1.737	166.595	-2.46942	184.943	5.00253	203.374	-1.762	219.603	-0.791	232.95	-1.25			257.452	3.271	270.839	-1.735	282.922	-2.403
		44.0123	-4.1997	66.9354	3.96753	83.9393	-4.08171	97.6829	3.673	112.619	1.071	127.758	4.555	147.217	-1.475	166.605	-2.67954	184.954	4.91704	203.384	-1.959	219.613	-0.345	232.96	-1.454			257.462	2.532	270.849	-3.095	282.932	0.408
		44.0225	-4.1997	66.9456	3.87647	83.9494	-4.09303	97.6931	3.544	112.629	1.276	127.768	4.632	147.227	-1.226	166.615	-2.83968	184.964	4.82022	203.394	-2.138	219.624	0.148	232.97	-1.441			257.472	1.507	270.859	-3.677	282.942	3.338
		44.0327	-4.1997	66.9558	3.77482	83.9596	-4.13109	97.7033	3.388	112.639	1.454	127.778	4.697	147.238	-0.991	166.625	-3.0702	184.974	4.68941	203.404	-2.301	219.634	0.62	232.98	-1.193			257.482	0.403	270.869	-3.383	282.952	5.682
		44.0429	-4.2195	66.966	3.67211	83.9698	-4.19691	97.7135	3.214	112.649	1.667	127.789	4.745	147.248	-0.737	166.636	-3.19872	184.984	4.53903	203.414	-2.402	219.644	1.14	232.99	-0.817			257.493	-0.605	270.88	-2.231	282.963	6.935
		44.0531	-4.2239	66.9762	3.55987	83.98	-4.25349	97.7237	3.059	112.659	1.887	127.799	4.794	147.258	-0.47	166.646	-3.29562	184.994	4.37423	203.425	-2.445	219.654	1.642	233	-0.271			257.503	-1.376	270.89	-0.447	282.973	6.48
		44.0633	-4.2272	66.9864	3.44445	83.9902	-4.28229	97.7339	2.9	112.67	2.095	127.809	4.835	147.268	-0.208	166.656	-3.46698	185.005	4.19604	203.435	-2.437	219.664	2.061	233.011	0.418			257.513	-1.84	270.9	1.614	282.983	4.578
		44.0735	-4.214	66.9965	3.32904	84.0004	-4.28229	97.7441	2.734	112.68	2.294	127.819	4.881	147.278	0.034	166.666	-3.59244	185.015	3.98386	203.445	-2.384	219.675	2.458	233.021	1.116			257.523	-1.866	270.91	3.493	282.993	1.841
		44.0836	-4.2272	67.0067	3.21997	84.0106	-4.29463	97.7542	2.551	112.69	2.464	127.829	4.919	147.288	0.36	166.676	-3.65976	185.025	3.76962	203.455	-2.262	219.685	2.856	233.031	1.793			257.533	-1.483	270.92	4.88	283.003	-1.173
		44.0938	-4.2283	67.0169	3.10668	84.0208	-4.29463	97.7644	2.367	112.7	2.643	127.84	4.954	147.299	0.611	166.687	-3.74748	185.035	3.57392	203.465	-2.103	219.695	3.142	233.041	2.422			257.543	-0.728	270.931	5.458	283.014	-3.614
		44.104	-4.2536	67.0271	2.98173	84.031	-4.3008	97.7746	2.186	112.71	2.82	127.85	4.978	147.309	0.872	166.697	-3.7689	185.045	3.34526	203.476	-1.885	219.705	3.348	233.051	2.919			257.554	0.264	270.941	5.165	283.024	-4.896
		44.1142	-4.2536	67.0373	2.8589	84.0411	-4.31931	97.7848	1.998	112.72	3.022	127.86	5.012	147.319	1.11	166.707	-3.83112	185.056	3.08158	203.486	-1.616	219.715	3.471	233.062	3.232			257.564	1.344	270.951	4.031	283.034	-4.67
		44.1244	-4.2646	67.0475	2.72972	84.0513	-4.31931	97.795	1.806	112.731	3.195	127.87	5.037	147.329	1.38	166.717	-3.86784	185.066	2.8076	203.496	-1.312	219.725	3.495	233.072	3.378			257.574	2.417	270.961	2.268	283.044	-3.037
		44.1346	-4.2668	67.0577	2.60054	84.0615	-4.31931	97.8052	1.61	112.741	3.335	127.88	5.065	147.339	1.665	166.727	-3.91782	185.076	2.52847	203.506	-0.965	219.736	3.457	233.082	3.346			257.584	3.203	270.971	0.215	283.054	-0.397
		44.1448	-4.2888	67.0679	2.46607	84.0717	-4.31931	97.8154	1.432	112.751	3.491	127.89	5.092	147.35	1.94	166.737	-3.97494	185.086	2.21844	203.516	-0.567	219.746	3.339	233.092	3.161			257.594	3.727	270.981	-1.703	283.065	2.587
		44.155	-4.2932	67.0781	2.32842	84.0819	-4.31931	97.8256	1.25	112.761	3.633	127.901	5.112	147.36	2.19	166.748	-3.99942	185.096	1.90429	203.526	-0.164	219.756	3.14	233.102	2.884			257.605	3.83	270.992	-3.074	283.075	5.139
		44.1651	-4.2932	67.0882	2.17594	84.0921	-4.31417	97.8358	1.062	112.771	3.756	127.911	5.136	147.37	2.42	166.758	-3.99942	185.107	1.56645	203.537	0.261	219.766	2.86	233.113	2.513			257.615	3.486	271.002	-3.634	283.085	6.734
		44.1753	-4.2932	67.0984	1.98535	84.1023	-4.29463	97.8459	0.866	112.782	3.868	127.921	5.152	147.38	2.654	166.768	-3.9627	185.117	1.23994	203.547	0.695	219.776	2.506	233.123	2.067			257.625	2.817	271.012	-3.305	283.095	6.765
		44.1855	-4.2932	67.1086	1.82758	84.1125	-4.28743	97.8561	0.71	112.792	3.968	127.931	5.159	147.39	2.882	166.778	-3.9321	185.127	0.90622	203.557	1.159	219.787	2.111	233.133	1.564			257.635	1.894	271.022	-2.076	283.105	5.193
		44.1957	-4.2932	67.1188	1.73228	84.1226	-4.28126	97.8663	0.539	112.802	4.068	127.941	5.159	147.401	3.07	166.788	-3.88008	185.137	0.5828	203.567	1.621	219.797	1.637	233.143	1.096			257.645	0.772	271.032	-0.186	283.115	2.631
		44.2059	-4.2932	67.129	1.62639	84.1328	-4.28229	97.8765	0.312	112.812	4.172	127.952	5.148	147.411	3.278	166.799	-3.81684	185.147	0.25114	203.577	2.016	219.807	1.172	233.153	0.622			257.656	-0.274	271.043	1.953	283.126	-0.382
		44.2161	-4.2932	67.1392	1.50251	84.143	-4.28126	97.8867	0.079	112.822	4.27	127.962	5.129	147.421	3.496	166.809	-3.7281	185.157	-0.09803	203.588	2.376	219.817	0.669	233.163	0.142			257.666	-1.13	271.053	3.867	283.136	-3.047
		44.2263	-4.2976	67.1494	1.35956	84.1532	-4.28743	97.8969	-0.079	112.833	4.356	127.972	5.097	147.431	3.659	166.819	-3.61386	185.168	-0.3957	203.598	2.741	219.827	0.158	233.174	-0.35			257.676	-1.735	271.063	5.159	283.146	-4.68
		44.2365	-4.313	67.1596	1.21238	84.1634	-4.28846	97.9071	-0.223	112.843	4.424	127.982	5.076	147.441	3.796	166.829	-3.46188	185.178	-0.68307	203.608	3.046	219.838	-0.376	233.184	-0.774			257.686	-1.895	271.073	5.539	283.156	-4.891
		44.2467	-4.3207	67.1697	1.09167	84.1736	-4.28229	97.9172	-0.406	112.853	4.473	127.992	5.041	147.452	3.942	166.839	-3.30684	185.188	-1.00855	203.618	3.279	219.848	-0.86	233.194	-1.101			257.696	-1.667	271.083	4.873	283.166	-3.594
		44.2569	-4.3207	67.1799	0.96249	84.1838	-4.27611	97.9274	-0.621	112.863	4.526	128.003	4.974	147.462	4.074	166.85	-3.18138	185.198	-1.30622	203.628	3.472	219.858	-1.247	233.204	-1.361			257.706	-1.005	271.094	3.289	283.177	-1.164
		44.267	-4.3339	67.1901	0.79096	84.194	-4.25863	97.9376	-0.792	112.873	4.582	128.013	4.913	147.472	4.183	166.86	-3.06204	185.208	-1.61522	203.639	3.666	219.868	-1.593	233.214	-1.486			257.717	-0.1	271.104	1.108	283.187	1.806
		44.2772	-4.3339	67.2003	0.62154	84.2041	-4.24217	97.9478	-0.971	112.883	4.656	128.023	4.854	147.482	4.288	166.87	-2.8764	185.219	-1.82122	203.649	3.819	219.878	-1.795	233.225	-1.355			257.727	0.96	271.114	-1.219	283.197	4.52
		44.2874	-4.3339	67.2105	0.50295	84.2143	-4.2288	97.958	-1.151	112.894	4.712	128.033	4.773	147.492	4.407	166.88	-2.72136	185.229	-2.06121	203.659	3.916	219.888	-1.867	233.235	-1.035			257.737	2.061	271.124	-3.1	283.207	6.416
		44.2976	-4.3339	67.2207	0.42036	84.2245	-4.2216	97.9682	-1.314	112.904	4.755	128.043	4.7	147.502	4.51	166.89	-2.52654	185.239	-2.28369	203.669	3.973	219.899	-1.811	233.245	-0.594			257.747	2.952			283.217	6.936
		44.3078	-4.3339	67.2309	0.29223	84.2347	-4.19177	97.9784	-1.483	112.914	4.79	128.053	4.616	147.513	4.582	166.9	-2.21952	185.249	-2.52986	203.679	3.988	219.909	-1.667	233.255	0.04			257.757	3.572			283.228	5.737
		44.318	-4.3306	67.2411	0.14929	84.2449	-4.15783	97.9886	-1.605	112.924	4.831	128.064	4.511	147.523	4.642	166.911	-1.98798	185.259	-2.82444	203.689	3.958	219.919	-1.396	233.265	0.723			257.768	3.827			283.238	3.382
		44.3282	-4.3207	67.2512	-0.03707	84.2551	-4.12183	97.9988	-1.745	112.934	4.868	128.074	4.393	147.533	4.719	166.921	-1.73808	185.27	-2.99645	203.7	3.915	219.929	-1.031	233.276	1.441			257.778	3.647			283.248	0.434
		44.3383	-4.3196	67.2614	-0.18213	84.2653	-4.10126	98.0089	-1.874	112.945	4.902	128.084	4.261	147.543	4.783	166.931	-1.4382	185.28	-3.15507	203.71	3.83	219.939	-0.642	233.286	2.093			257.788	3.066			283.258	-2.406
		44.3485	-4.3207	67.2716	-0.29331	84.2755	-4.05909	98.0191	-2.021	112.955	4.941	128.094	4.123	147.553	4.842	166.941	-1.19748	185.29	-3.30751	203.72	3.704	219.95	-0.183	233.296	2.676			257.798	2.252			283.268	-4.361
		44.3587	-4.3196	67.2818	-0.41508	84.2857	-4.01486	98.0293	-2.195	112.965	4.971	128.104	3.979	147.564	4.905	166.951	-0.89862	185.3	-3.39918	203.73	3.526	219.96	0.312	233.306	3.088			257.808	1.172			283.278	-4.986
		44.3689	-4.3196	67.292	-0.54638	84.2958	-3.95417	98.0395	-2.323	112.975	4.999	128.115	3.82	147.574	4.956	166.962	-0.58038	185.31	-3.53514	203.74	3.318	219.97	0.761	233.316	3.33			257.819	0.108			283.289	-4.061
		44.3791	-4.3196	67.3022	-0.66709	84.306	-3.88526	98.0497	-2.45	112.985	5.019	128.125	3.65	147.584	4.991	166.972	-0.24684	185.32	-3.65977	203.751	3.073	219.98	1.29	233.326	3.387			257.829	-0.833			283.299	-1.893
		44.3893	-4.3196	67.3124	-0.79733	84.3162	-3.81634	98.0599	-2.602	112.996	5.052	128.135	3.451	147.594	5.036	166.982	0.03672	185.331	-3.80088	203.761	2.72	219.99	1.748	233.337	3.28			257.839	-1.539			283.309	1.003
		44.3995	-4.3196	67.3226	-0.96251	84.3264	-3.7536	98.0701	-2.709	113.006	5.075	128.145	3.239	147.604	5.068	166.992	0.29172	185.341	-3.89152	203.771	2.322	220.001	2.149	233.347	3.045			257.849	-1.87			283.319	3.849
		44.4097	-4.3207	67.3328	-1.12346	84.3366	-3.7104	98.0803	-2.822	113.016	5.106	128.155	3.042	147.615	5.091	167.002	0.59568	185.351	-3.94714	203.781	1.927	220.011	2.547	233.357	2.714			257.859	-1.792			283.329	6.01
		44.4198	-4.3196	67.3429	-1.22299	84.3468	-3.66309	98.0905	-2.922	113.026	5.137	128.166	2.834	147.625	5.105	167.013	0.90066	185.361	-3.96053	203.791	1.493	220.021	2.939	233.367	2.311			257.869	-1.278			283.34	6.969
		44.43	-4.3207	67.3531	-1.33417	84.357	-3.59726	98.1006	-3.031	113.036	5.16	128.176	2.634	147.635	5.131	167.023	1.17504	185.371	-3.96053	203.802	1.04	220.031	3.202	233.377	1.826			257.88	-0.462			283.35	6.183
		44.4402	-4.3097	67.3633	-1.47288	84.3672	-3.51806	98.1108	-3.135	113.046	5.184	128.186	2.412	147.645	5.149	167.033	1.43922	185.382	-3.93684	203.812	0.573	220.041	3.406	233.388	1.349			257.89	0.563			283.36	4.083
		44.4504	-4.2932	67.3735	-1.59783	84.3774	-3.40697	98.121	-3.238	113.057	5.197	128.196	2.177	147.655	5.159	167.043	1.7544	185.392	-3.93169	203.822	0.12	220.051	3.506	233.398	0.87			257.9	1.647			283.37	1.255
		44.4606	-4.2932	67.3837	-1.67195	84.3875	-3.30411	98.1312	-3.357	113.067	5.201	128.206	1.927	147.665	5.159	167.053	2.05224	185.402	-3.91624	203.832	-0.354	220.062	3.52	233.408	0.398			257.91	2.651			283.38	-1.707
		44.4708	-4.2789	67.3939	-1.74712	84.3977	-3.21771	98.1414	-3.429	113.077	5.2	128.216	1.708	147.676	5.15	167.063	2.31234	185.412	-3.86783	203.842	-0.754	220.072	3.453	233.418	-0.078			257.92	3.361			283.391	-3.95
		44.481	-4.2657	67.4041	-1.93242	84.4079	-3.08091	98.1516	-3.481	113.087	5.205	128.227	1.456	147.686	5.147	167.074	2.58366	185.422	-3.80397	203.852	-1.124	220.082	3.314	233.428	-0.565			257.931	3.784			283.401	-4.973
		44.4912	-4.2668	67.4143	-2.07643	84.4181	-2.95029	98.1618	-3.535	113.097	5.222	128.237	1.203	147.696	5.118	167.084	2.83356	185.433	-3.73702	203.863	-1.477	220.092	3.086	233.439	-0.933			257.941	3.768			283.411	-4.441
		44.5014	-4.2657	67.4244	-2.17596	84.4283	-2.87006	98.1719	-3.639	113.108	5.2	128.247	0.947	147.706	5.09	167.094	3.0753	185.443	-3.66698	203.873	-1.742	220.102	2.774	233.449	-1.22			257.951	3.319			283.421	-2.578
		44.5115	-4.2602	67.4346	-2.33267	84.4385	-2.7816	98.1821	-3.724	113.118	5.2	128.257	0.71	147.716	5.041	167.104	3.32316	185.453	-3.57119	203.883	-1.943	220.113	2.394	233.459	-1.439			257.961	2.597			283.431	0.192
		44.5217	-4.2536	67.4448	-2.39197	84.4487	-2.62937	98.1923	-3.789	113.128	5.193	128.267	0.482	147.727	4.971	167.114	3.52818	185.463	-3.43626	203.893	-2.126	220.123	1.961	233.469	-1.447			257.971	1.595			283.441	3.134
		44.5319	-4.2448	67.455	-2.48515	84.4588	-2.46171	98.2025	-3.834	113.138	5.176	128.278	0.227	147.737	4.892	167.125	3.71688	185.473	-3.2694	203.903	-2.298	220.133	1.481	233.479	-1.222			257.982	0.488			283.452	5.521
		44.5421	-4.2272	67.4652	-2.57197	84.469	-2.3208	98.2127	-3.842	113.148	5.148	128.288	-0.018	147.747	4.792	167.135	3.8811	185.483	-3.04898	203.914	-2.403	220.143	1.002	233.489	-0.855			257.992	-0.524			283.462	6.863
		44.5523	-4.2272	67.4754	-2.65456	84.4792	-2.16137	98.2229	-3.889	113.159	5.115	128.298	-0.232	147.757	4.673	167.145	4.0341	185.494	-2.82135	203.924	-2.459	220.153	0.502	233.5	-0.329			258.002	-1.305			283.472	6.546
		44.5625	-4.2272	67.4856	-2.75516	84.4894	-2.02971	98.2331	-3.922	113.169	5.071	128.308	-0.439	147.767	4.548	167.155	4.1871	185.504	-2.63286	203.934	-2.441	220.164	0.01	233.51	0.357			258.012	-1.815			283.482	4.74
		44.5727	-4.2041	67.4958	-2.83775	84.4996	-1.91246	98.2433	-3.969	113.179	5.024	128.318	-0.685	147.778	4.413	167.165	4.3197	185.514	-2.41347	203.944	-2.393	220.174	-0.515	233.52	1.049			258.022	-1.874			283.492	2.049
		44.5829	-4.1876	67.5059	-2.92457	84.5098	-1.76949	98.2535	-4.035	113.189	4.981	128.329	-0.938	147.788	4.276	167.176	4.44312	185.524	-2.12095	203.954	-2.283	220.184	-0.949	233.53	1.733			258.032	-1.532			283.503	-0.957
		44.593	-4.1656	67.5161	-3.03258	84.52	-1.56274	98.2636	-4.082	113.199	4.918	128.339	-1.102	147.798	4.129	167.186	4.55532	185.534	-1.8686	203.965	-2.123	220.194	-1.319	233.54	2.378			258.043	-0.799			283.513	-3.461
		44.6032	-4.1601	67.5263	-3.11305	84.5302	-1.39303	98.2738	-4.107	113.21	4.855	128.349	-1.386	147.808	3.987	167.196	4.65936	185.545	-1.63479	203.975	-1.91	220.204	-1.634	233.551	2.886			258.053	0.173			283.523	-4.831
		44.6134	-4.1271	67.5365	-3.16493	84.5404	-1.25417	98.284	-4.121	113.22	4.774	128.359	-1.584	147.818	3.815	167.206	4.75014	185.555	-1.35257	203.985	-1.629	220.214	-1.81	233.561	3.219			258.063	1.25			283.533	-4.723
		44.6236	-4.1205	67.5467	-3.23694	84.5505	-1.09474	98.2942	-4.138	113.23	4.694	128.369	-1.729	147.828	3.634	167.216	4.83276	185.565	-0.99619	203.995	-1.331	220.225	-1.845	233.571	3.378			258.073	2.331			283.543	-3.185
		44.6338	-4.0952	67.5569	-3.32694	84.5607	-0.90343	98.3044	-4.154	113.24	4.596	128.379	-1.935	147.839	3.415	167.226	4.90212	185.575	-0.67071	204.005	-0.99	220.235	-1.786	233.581	3.361			258.083	3.145			283.554	-0.605
		44.644	-4.0743	67.5671	-3.40424	84.5709	-0.78	98.3146	-4.182	113.25	4.492	128.39	-2.192	147.849	3.184	167.237	4.96026	185.585	-0.38025	204.016	-0.594	220.245	-1.616	233.591	3.183			258.094	3.7			283.564	2.373
		44.6542	-4.06	67.5773	-3.49106	84.5811	-0.65554	98.3248	-4.196	113.26	4.383	128.4	-2.335	147.859	2.942	167.247	5.00412	185.596	-0.04035	204.026	-0.197	220.255	-1.331	233.602	2.912			258.104	3.841			283.574	4.968
		44.6644	-4.0182	67.5875	-3.60859	84.5913	-0.43543	98.335	-4.175	113.271	4.27	128.41	-2.508	147.869	2.68	167.257	5.0439	185.606	0.30779	204.036	0.222	220.265	-0.959	233.612	2.539			258.114	3.541			283.584	6.639
		44.6746	-3.9907	67.5977	-3.69013	84.6015	-0.22869	98.3452	-4.173	113.281	4.153	128.42	-2.671	147.879	2.44	167.267	5.0847	185.616	0.61267	204.046	0.656	220.276	-0.545	233.622	2.101			258.124	2.885			283.594	6.805
		44.6847	-3.9412	67.6078	-3.7526	84.6117	-0.024	98.3553	-4.174	113.291	4.029	128.43	-2.84	147.89	2.185	167.277	5.1306	185.626	0.89386	204.056	1.115	220.286	-0.066	233.632	1.591			258.134	1.986			283.604	5.337
		44.6949	-3.8939	67.618	-3.79178	84.6219	0.14777	98.3655	-4.196	113.301	3.897	128.441	-2.95	147.9	1.927	167.288	5.15508	185.636	1.21728	204.066	1.59	220.296	0.439	233.642	1.122			258.145	0.866			283.615	2.83
		44.7051	-3.8455	67.6282	-3.84472	84.6321	0.31234	98.3757	-4.2	113.311	3.75	128.451	-3.094	147.91	1.654	167.298	5.1816	185.646	1.55409	204.077	1.987	220.306	0.916	233.653	0.649			258.155	-0.192			283.625	-0.165
		44.7153	-3.7938	67.6384	-3.87331	84.6422	0.44914	98.3859	-4.224	113.322	3.555	128.461	-3.198	147.92	1.388	167.308	5.19792	185.657	1.86721	204.087	2.336	220.316	1.45	233.663	0.18			258.165	-1.065			283.635	-2.878
		44.7255	-3.7333	67.6486	-3.87754	84.6524	0.61474	98.3961	-4.255	113.332	3.381	128.471	-3.31	147.93	1.123	167.318	5.21628	185.667	2.16385	204.097	2.717	220.327	1.893	233.673	-0.311			258.175	-1.697			283.645	-4.595
		44.7357	-3.675	67.6588	-3.88178	84.6626	0.76491	98.4063	-4.254	113.342	3.211	128.481	-3.438	147.941	0.857	167.328	5.22648	185.677	2.43886	204.107	3.028	220.337	2.289	233.683	-0.745			258.185	-1.902			283.655	-4.919
		44.7459	-3.6277	67.669	-3.90296	84.6728	0.89349	98.4165	-4.254	113.352	3.021	128.492	-3.549	147.951	0.577	167.339	5.2071	185.687	2.71284	204.117	3.268	220.347	2.682	233.693	-1.07			258.195	-1.709			283.666	-3.723
		44.7561	-3.5848	67.6792	-3.91566	84.683	1.03543	98.4266	-4.229	113.362	2.833	128.502	-3.683	147.961	0.308	167.349	5.19384	185.697	2.97446	204.128	3.461	220.357	3.031	233.703	-1.33			258.206	-1.074			283.676	-1.367
		44.7662	-3.5375	67.6893	-3.94531	84.6932	1.18251	98.4368	-4.207	113.373	2.655	128.512	-3.807	147.971	0.058	167.359	5.16732	185.708	3.2196	204.138	3.656	220.367	3.253	233.714	-1.467			258.216	-0.187			283.686	1.591
		44.7764	-3.477	67.6995	-3.98131	84.7034	1.3296	98.447	-4.193	113.383	2.45	128.522	-3.907	147.981	-0.22	167.369	5.1204	185.718	3.41427	204.148	3.812	220.377	3.427	233.724	-1.367			258.226	0.875			283.696	4.34
		44.7866	-3.4297	67.7097	-4.03214	84.7135	1.46331	98.4572	-4.156	113.393	2.228	128.532	-3.947	147.991	-0.454	167.379	5.0592	185.728	3.65529	204.158	3.912	220.388	3.493	233.734	-1.066			258.236	1.976			283.706	6.309
		44.7968	-3.3901	67.7199	-4.07132	84.7237	1.60937	98.4674	-4.118	113.403	1.998	128.542	-3.968	148.002	-0.717	167.389	4.98066	185.738	3.8479	204.168	3.965	220.398	3.482	233.744	-0.639			258.246	2.894			283.717	6.946
		44.807	-3.3472	67.7301	-4.0999	84.7339	1.77909	98.4776	-4.076	113.413	1.786	128.553	-3.988	148.012	-0.975	167.4	4.87458	185.748	4.01476	204.179	3.988	220.408	3.408	233.754	-0.023			258.257	3.54			283.727	5.859
		44.8172	-3.3065	67.7403	-4.12743	84.7441	1.96526	98.4878	-4.021	113.423	1.59	128.563	-4.044	148.022	-1.19	167.41	4.74912	185.759	4.18471	204.189	3.963	220.418	3.246	233.765	0.661			258.267	3.834			283.737	3.569
		44.8274	-3.2405	67.7505	-4.13485	84.7543	2.10823	98.498	-3.961	113.434	1.372	128.573	-4.129	148.032	-1.399	167.42	4.60632	185.769	4.33715	204.199	3.919	220.428	3.015	233.775	1.375			258.277	3.687			283.747	0.647
		44.8376	-3.1701	67.7606	-4.15708	84.7645	2.25634	98.5082	-3.878	113.444	1.147	128.583	-4.167	148.042	-1.678	167.43	4.4523	185.779	4.44839	204.209	3.84	220.439	2.688	233.785	2.034			258.287	3.131			283.757	-2.227
		44.8477	-3.0887	67.7708	-4.15708	84.7747	2.39109	98.5183	-3.774	113.454	0.961	128.593	-4.165	148.053	-1.903	167.44	4.29624	185.789	4.55345	204.219	3.715	220.449	2.31	233.795	2.63			258.297	2.332			283.767	-4.254
		44.8579	-3.0106	67.781	-4.15708	84.7849	2.50114	98.5285	-3.686	113.464	0.7	128.604	-4.157	148.063	-2.083	167.451	4.12182	185.799	4.64409	204.229	3.539	220.459	1.86	233.805	3.067			258.308	1.259			283.778	-4.988
		44.8681	-2.9358	67.7912	-4.1592	84.7951	2.66366	98.5387	-3.584	113.474	0.498	128.614	-4.168	148.073	-2.321	167.461	3.92598	185.809	4.73782	204.24	3.335	220.469	1.379	233.816	3.323			258.318	0.18			283.788	-4.168
		44.8783	-2.8522	67.8014	-4.16979	84.8052	2.82617	98.5489	-3.493	113.485	0.318	128.624	-4.191	148.083	-2.538	167.471	3.71688	185.82	4.82125	204.25	3.1	220.479	0.881	233.826	3.392			258.328	-0.781			283.798	-2.077
		44.8885	-2.7565	67.8116	-4.17191	84.8154	2.94754	98.5591	-3.399	113.495	0.096	128.634	-4.199	148.093	-2.697	167.481	3.4935	185.83	4.87275	204.26	2.753	220.49	0.361	233.836	3.303			258.338	-1.503			283.808	0.79
		44.8987	-2.6201	67.8218	-4.19626	84.8256	3.04834	98.5693	-3.295	113.505	-0.158	128.644	-4.215	148.104	-2.815	167.491	3.25074	185.84	4.91086	204.27	2.363	220.5	-0.147	233.846	3.074			258.348	-1.87			283.818	3.666
[truncated: 1,004 more rows]
