# Supplementary material for: Ionic covalent organic framework based electrolyte for fast-response ultra-low voltage electrochemical actuators
Source: Nat Commun. 2022 Jan 19;13:390. doi: 10.1038/s41467-022-28023-2 (PMC8770580; doi:10.1038/s41467-022-28023-2)
Supplement: Supplementary file 6 — Source Data [file 41467_2022_28023_MOESM6_ESM.zip › Source Data/Figure 5b.xlsx]

## Sheet: Figure 2e
																																		0.5V			0.3V			0.1V
																																		Frequency (Hz)	Displacement (mm)		Frequency (Hz)	Displacement (mm)		Frequency (Hz)	Displacement (mm)
																																		0.1	9.6304		0.1	6.5764		0.1	2.67148
																																		0.2	9.6016		0.2	6.39389		0.2	2.49745
																																		0.3	9.5967		0.3	6.27929		0.3	2.3871
																																		0.4	9.5967		0.4	6.16893		0.4	2.27674
																																		0.5	9.4669		0.5	6.03311		0.5	2.13667
																																		0.6	9.4668		0.6	5.92275		0.6	2.08149
																																		0.7	9.4621		0.7	5.81239		0.7	1.97114
																																		0.8	9.3421		0.8	5.68081		0.8	1.94567
																																		0.9	9.3321		0.9	5.56621		0.9	1.88625
																																		1	9.2515		1	5.40492		1	1.81409
																																		2	6.4554		2	4.00235		2	1.25382
																																		3	5.3539		3	3.31942		3	0.95671
																																		4	4.8729		4	2.96435		4	0.85059
																																		5	4.8103		5	2.87097		5	0.78268
																																		6	5.7725		6	3.08319		6	0.82937
																																		7	9.2215		7	3.67742		7	0.98217
																																		8	12.0741		8	4.83616		8	1.66129
																																		9	4.6419		9	2.38285		9	0.74448
																																		10	2.3234		10	1.27504		10	0.51115
																																		11	1.4287		11	0.82937		11	0.26061
																																		12	0.9621		12	0.54075		12	0.21166
																																		13	0.7649		13	0.41766		13	0.16828
																																		14	0.5634		14	0.29457		14	0.12395
																																		15	0.4281		15	0.26542		15	0.09418
																																		20	0.2694		20	0.16703		20	0.05927
