# Supplementary material for: Ionic covalent organic framework based electrolyte for fast-response ultra-low voltage electrochemical actuators
Source: Nat Commun. 2022 Jan 19;13:390. doi: 10.1038/s41467-022-28023-2 (PMC8770580; doi:10.1038/s41467-022-28023-2)
Supplement: Supplementary file 6 — Source Data [file 41467_2022_28023_MOESM6_ESM.zip › Source Data/Figure 5c.xlsx]

## Sheet: Figure 2e
																																		0.5V			0.3V			0.1V
																																		Frequency (Hz)			Frequency (Hz)			Frequency (Hz)
																																		0.1	0.39089		0.1	0.29674		0.1	0.13123
																																		0.2	0.39016		0.2	0.29005		0.2	0.12296
																																		0.3	0.39003		0.3	0.28579		0.3	0.11768
																																		0.4	0.39003		0.4	0.28165		0.4	0.11238
																																		0.5	0.3867		0.5	0.2765		0.5	0.10563
																																		0.6	0.3867		0.6	0.27226		0.6	0.10296
																																		0.7	0.38658		0.7	0.26799		0.7	0.09761
																																		0.8	0.38344		0.8	0.26284		0.8	0.09637
																																		0.9	0.38318		0.9	0.2583		0.9	0.09348
																																		1	0.38104		1	0.25185		1	0.08996
																																		2	0.29232		2	0.19241		2	0.06245
																																		3	0.24979		3	0.16152		3	0.04773
																																		4	0.22999		4	0.14503		4	0.04245
																																		5	0.22736		5	0.14065		5	0.03907
																																		6	0.26643		6	0.15058		6	0.0414
																																		7	0.38024		7	0.17786		7	0.04899
																																		8	0.44245		8	0.22845		8	0.0825
																																		9	0.22023		9	0.11748		9	0.03717
																																		10	0.11462		10	0.06349		10	0.02554
																																		11	0.07107		11	0.0414		11	0.01303
																																		12	0.04799		12	0.02702		12	0.01058
																																		13	0.03819		13	0.02087		13	0.00841
																																		14	0.02815		14	0.01473		14	0.0062
																																		15	0.0214		15	0.01327		15	0.00471
																																		20	0.01347		20	0.00835		20	0.00296
