# Supplementary material for: Ionic covalent organic framework based electrolyte for fast-response ultra-low voltage electrochemical actuators
Source: Nat Commun. 2022 Jan 19;13:390. doi: 10.1038/s41467-022-28023-2 (PMC8770580; doi:10.1038/s41467-022-28023-2)
Supplement: Supplementary file 6 — Source Data [file 41467_2022_28023_MOESM6_ESM.zip › Source Data/Figure 5d.xlsx]

## Sheet: Figure 2e
Initial 50 cycles			Middle 50 cycles			Last 50 cycles
	displacement (mm)			displacement (mm)			displacement (mm)
-1.64744e-14	0.66		11552.3	3.704		23439.4	-3.939
0.00102	0.704		11552.3	3.442		23439.4	-3.938
0.00204	0.747		11552.3	3.139		23439.4	-3.955
0.00306	0.779		11552.3	2.879		23439.4	-3.962
0.00408	0.818		11552.3	2.716		23439.4	-3.953
0.00509	0.853		11552.3	2.67		23439.4	-3.939
0.00611	0.886		11552.3	2.683		23439.4	-3.938
0.00713	0.907		11552.3	2.705		23439.4	-3.939
0.00815	0.943		11552.3	2.683		23439.4	-3.962
0.00917	0.966		11552.3	2.578		23439.4	-3.962
0.01019	0.996		11552.3	2.414		23439.4	-3.962
0.01121	1.016		11552.3	2.211		23439.4	-3.962
0.01223	1.05		11552.3	2.019		23439.4	-3.942
0.01324	1.077		11552.3	1.922		23439.4	-3.951
0.01426	1.101		11552.3	1.912		23439.4	-3.962
0.01528	1.136		11552.3	1.917		23439.4	-3.962
0.0163	1.159		11552.3	1.943		23439.4	-3.962
0.01732	1.195		11552.3	1.913		23439.4	-3.956
0.01834	1.219		11552.3	1.83		23439.4	-3.951
0.01936	1.253		11552.3	1.707		23439.4	-3.962
0.02038	1.27		11552.3	1.565		23439.4	-3.962
0.02139	1.301		11552.3	1.456		23439.4	-3.962
0.02241	1.326		11552.3	1.385		23439.4	-3.962
0.02343	1.359		11552.3	1.372		23439.4	-3.962
0.02445	1.387		11552.3	1.373		23439.4	-3.962
0.02547	1.418		11552.3	1.366		23439.4	-3.962
0.02649	1.44		11552.3	1.324		23439.4	-3.962
0.02751	1.473		11552.3	1.254		23439.4	-3.962
0.02853	1.498		11552.3	1.16		23439.4	-3.962
0.02955	1.527		11552.3	1.053		23439.4	-3.962
0.03056	1.556		11552.3	0.973		23439.4	-3.962
0.03158	1.58		11552.3	0.933		23439.4	-3.962
0.0326	1.607		11552.3	0.905		23439.4	-3.962
0.03362	1.624		11552.3	0.904		23439.4	-3.962
0.03464	1.651		11552.3	0.899		23439.4	-3.962
0.03566	1.678		11552.3	0.854		23439.4	-3.962
0.03668	1.694		11552.3	0.785		23439.4	-3.962
0.0377	1.724		11552.3	0.695		23439.4	-3.962
0.03871	1.738		11552.3	0.603		23439.4	-3.962
0.03973	1.763		11552.3	0.528		23439.4	-3.962
0.04075	1.788		11552.3	0.483		23439.4	-3.962
0.04177	1.804		11552.3	0.478		23439.4	-3.962
0.04279	1.828		11552.3	0.458		23439.4	-3.962
0.04381	1.849		11552.3	0.429		23439.4	-3.962
0.04483	1.864		11552.3	0.376		23439.4	-3.962
0.04585	1.885		11552.3	0.3		23439.4	-3.962
0.04687	1.913		11552.3	0.216		23439.4	-3.962
0.04788	1.932		11552.3	0.151		23439.4	-3.962
0.0489	1.959		11552.3	0.113		23439.4	-3.962
0.04992	1.98		11552.3	0.087		23439.4	-3.962
0.05094	2.004		11552.3	0.059		23439.4	-3.962
0.05196	2.033		11552.3	0.041		23439.4	-3.962
0.05298	2.044		11552.3	0.002		23439.4	-3.962
0.054	2.073		11552.3	-0.048		23439.4	-3.962
0.05502	2.098		11552.3	-0.101		23439.4	-3.962
0.05603	2.124		11552.3	-0.156		23439.4	-3.962
0.05705	2.151		11552.3	-0.199		23439.4	-3.962
0.05807	2.171		11552.3	-0.234		23439.4	-3.962
0.05909	2.202		11552.3	-0.247		23439.4	-3.962
0.06011	2.221		11552.3	-0.267		23439.4	-3.962
0.06113	2.246		11552.3	-0.294		23439.4	-3.962
0.06215	2.271		11552.3	-0.319		23439.4	-3.962
0.06317	2.283		11552.3	-0.362		23439.4	-3.962
0.06418	2.31		11552.3	-0.405		23439.4	-3.962
0.0652	2.332		11552.3	-0.426		23439.4	-3.962
0.06622	2.341		11552.3	-0.453		23439.4	-3.962
0.06724	2.368		11552.3	-0.477		23439.4	-3.962
0.06826	2.392		11552.3	-0.49		23439.4	-3.962
0.06928	2.407		11552.3	-0.506		23439.4	-3.958
0.0703	2.429		11552.3	-0.546		23439.5	-3.923
0.07132	2.447		11552.3	-0.581		23439.5	-3.852
0.07234	2.46		11552.3	-0.62		23439.5	-3.695
0.07335	2.471		11552.3	-0.665		23439.5	-3.493
0.07437	2.498		11552.3	-0.704		23439.5	-3.384
0.07539	2.512		11552.3	-0.731		23439.5	-3.334
0.07641	2.523		11552.3	-0.761		23439.5	-3.289
0.07743	2.547		11552.3	-0.787		23439.5	-3.246
0.07845	2.568		11552.3	-0.81		23439.5	-3.158
0.07947	2.582		11552.3	-0.842		23439.5	-2.981
0.08049	2.584		11552.3	-0.864		23439.5	-2.735
0.0815	2.608		11552.3	-0.889		23439.5	-2.545
0.08252	2.63		11552.3	-0.908		23439.5	-2.43
0.08354	2.636		11552.3	-0.934		23439.5	-2.351
0.08456	2.653		11552.3	-0.949		23439.5	-2.287
0.08558	2.67		11552.3	-0.971		23439.5	-2.225
0.0866	2.691		11552.3	-1.005		23439.5	-2.126
0.08762	2.705		11552.3	-1.032		23439.5	-1.991
0.08864	2.714		11552.3	-1.075		23439.5	-1.846
0.08965	2.742		11552.3	-1.12		23439.5	-1.727
0.09067	2.754		11552.4	-1.155		23439.5	-1.687
0.09169	2.767		11552.4	-1.192		23439.5	-1.668
0.09271	2.788		11552.4	-1.216		23439.5	-1.628
0.09373	2.793		11552.4	-1.25		23439.5	-1.565
0.09475	2.815		11552.4	-1.283		23439.5	-1.483
0.09577	2.825		11552.4	-1.322		23439.5	-1.386
0.09679	2.829		11552.4	-1.362		23439.5	-1.277
0.09781	2.849		11552.4	-1.393		23439.5	-1.199
0.09882	2.855		11552.4	-1.428		23439.5	-1.147
0.09984	2.872		11552.4	-1.454		23439.5	-1.125
0.10086	2.872		11552.4	-1.488		23439.5	-1.08
0.10188	2.877		11552.4	-1.508		23439.5	-1.006
0.1029	2.885		11552.4	-1.539		23439.5	-0.911
0.10392	2.909		11552.4	-1.563		23439.5	-0.811
0.10494	2.909		11552.4	-1.582		23439.5	-0.724
0.10596	2.932		11552.4	-1.612		23439.5	-0.669
0.10697	2.941		11552.4	-1.636		23439.5	-0.625
0.10799	2.946		11552.4	-1.664		23439.5	-0.592
0.10901	2.95		11552.4	-1.69		23439.5	-0.553
0.11003	2.97		11552.4	-1.723		23439.5	-0.513
0.11105	2.982		11552.4	-1.747		23439.5	-0.472
0.11207	2.994		11552.4	-1.752		23439.5	-0.424
0.11309	2.998		11552.4	-1.776		23439.5	-0.38
0.11411	3.008		11552.4	-1.776		23439.5	-0.354
0.11512	3.028		11552.4	-1.796		23439.5	-0.32
0.11614	3.03		11552.4	-1.808		23439.5	-0.298
0.11716	3.052		11552.4	-1.816		23439.5	-0.263
0.11818	3.062		11552.4	-1.837		23439.5	-0.23
0.1192	3.064		11552.4	-1.852		23439.5	-0.178
0.12022	3.074		11552.4	-1.861		23439.5	-0.119
0.12124	3.089		11552.4	-1.873		23439.5	-0.072
0.12226	3.098		11552.4	-1.893		23439.5	-0.03
0.12328	3.113		11552.4	-1.914		23439.5	0.013
0.12429	3.122		11552.4	-1.938		23439.5	0.047
0.12531	3.125		11552.4	-1.971		23439.5	0.074
0.12633	3.144		11552.4	-2.003		23439.5	0.107
0.12735	3.158		11552.4	-2.026		23439.5	0.138
0.12837	3.173		11552.4	-2.046		23439.5	0.178
0.12939	3.173		11552.4	-2.066		23439.5	0.218
0.13041	3.183		11552.4	-2.09		23439.5	0.249
0.13143	3.185		11552.4	-2.105		23439.5	0.29
0.13244	3.207		11552.4	-2.117		23439.5	0.318
0.13346	3.21		11552.4	-2.137		23439.5	0.356
0.13448	3.225		11552.4	-2.137		23439.5	0.386
0.1355	3.234		11552.4	-2.155		23439.5	0.422
0.13652	3.246		11552.4	-2.16		23439.5	0.464
0.13754	3.246		11552.4	-2.172		23439.5	0.509
0.13856	3.259		11552.4	-2.172		23439.5	0.548
0.13958	3.269		11552.4	-2.172		23439.5	0.591
0.14059	3.288		11552.4	-2.187		23439.5	0.616
0.14161	3.293		11552.4	-2.205		23439.5	0.664
0.14263	3.296		11552.4	-2.224		23439.5	0.706
0.14365	3.305		11552.4	-2.233		23439.5	0.749
0.14467	3.305		11552.4	-2.24		23439.5	0.785
0.14569	3.324		11552.4	-2.256		23439.5	0.822
0.14671	3.328		11552.4	-2.264		23439.5	0.855
0.14773	3.328		11552.4	-2.286		23439.5	0.892
0.14875	3.335		11552.4	-2.309		23439.5	0.913
0.14976	3.353		11552.4	-2.339		23439.5	0.945
0.15078	3.357		11552.4	-2.35		23439.5	0.971
0.1518	3.365		11552.4	-2.372		23439.5	1.002
0.15282	3.365		11552.4	-2.391		23439.5	1.019
0.15384	3.38		11552.4	-2.406		23439.5	1.053
0.15486	3.389		11552.4	-2.412		23439.5	1.078
0.15588	3.406		11552.4	-2.428		23439.5	1.101
0.1569	3.414		11552.4	-2.447		23439.5	1.134
0.15791	3.416		11552.4	-2.46		23439.5	1.158
0.15893	3.426		11552.4	-2.47		23439.5	1.194
0.15995	3.426		11552.4	-2.475		23439.5	1.222
0.16097	3.439		11552.4	-2.497		23439.5	1.256
0.16199	3.45		11552.4	-2.497		23439.5	1.271
0.16301	3.45		11552.4	-2.515		23439.5	1.301
0.16403	3.464		11552.4	-2.532		23439.5	1.324
0.16505	3.475		11552.4	-2.556		23439.5	1.359
0.16606	3.475		11552.4	-2.577		23439.5	1.388
0.16708	3.486		11552.4	-2.585		23439.5	1.41
0.1681	3.487		11552.4	-2.594		23439.5	1.436
0.16912	3.501		11552.4	-2.61		23439.5	1.461
0.17014	3.51		11552.4	-2.638		23439.6	1.496
0.17116	3.509		11552.4	-2.654		23439.6	1.532
0.17218	3.51		11552.4	-2.676		23439.6	1.557
0.1732	3.525		11552.4	-2.686		23439.6	1.58
0.17422	3.533		11552.4	-2.701		23439.6	1.606
0.17523	3.541		11552.4	-2.706		23439.6	1.622
0.17625	3.545		11552.4	-2.707		23439.6	1.652
0.17727	3.549		11552.4	-2.727		23439.6	1.677
0.17829	3.569		11552.4	-2.762		23439.6	1.695
0.17931	3.569		11552.4	-2.815		23439.6	1.724
0.18033	3.568		11552.4	-2.845		23439.6	1.739
0.18135	3.588		11552.4	-2.865		23439.6	1.764
0.18237	3.593		11552.4	-2.887		23439.6	1.789
0.18338	3.593		11552.4	-2.911		23439.6	1.807
0.1844	3.602		11552.4	-2.947		23439.6	1.828
0.18542	3.605		11552.4	-2.985		23439.6	1.85
0.18644	3.605		11552.4	-3.018		23439.6	1.864
0.18746	3.605		11552.4	-3.055		23439.6	1.878
0.18848	3.605		11552.4	-3.068		23439.6	1.908
0.1895	3.608		11552.4	-3.089		23439.6	1.927
0.19052	3.63		11552.5	-3.116		23439.6	1.952
0.19154	3.63		11552.5	-3.136		23439.6	1.976
0.19255	3.63		11552.5	-3.159		23439.6	1.991
0.19357	3.649		11552.5	-3.178		23439.6	2.02
0.19459	3.653		11552.5	-3.188		23439.6	2.041
0.19561	3.653		11552.5	-3.207		23439.6	2.058
0.19663	3.653		11552.5	-3.217		23439.6	2.087
0.19765	3.653		11552.5	-3.239		23439.6	2.107
0.19867	3.653		11552.5	-3.252		23439.6	2.14
0.19969	3.656		11552.5	-3.264		23439.6	2.162
0.2007	3.665		11552.5	-3.293		23439.6	2.196
0.20172	3.665		11552.5	-3.313		23439.6	2.214
0.20274	3.672		11552.5	-3.339		23439.6	2.23
0.20376	3.69		11552.5	-3.361		23439.6	2.248
0.20478	3.69		11552.5	-3.362		23439.6	2.273
0.2058	3.69		11552.5	-3.372		23439.6	2.294
0.20682	3.69		11552.5	-3.385		23439.6	2.324
0.20784	3.695		11552.5	-3.404		23439.6	2.334
0.20885	3.714		11552.5	-3.423		23439.6	2.352
0.20987	3.714		11552.5	-3.432		23439.6	2.376
0.21089	3.719		11552.5	-3.434		23439.6	2.392
0.21191	3.727		11552.5	-3.434		23439.6	2.403
0.21293	3.726		11552.5	-3.456		23439.6	2.429
0.21395	3.727		11552.5	-3.458		23439.6	2.447
0.21497	3.726		11552.5	-3.458		23439.6	2.464
0.21599	3.727		11552.5	-3.458		23439.6	2.477
0.21701	3.735		11552.5	-3.481		23439.6	2.504
0.21802	3.751		11552.5	-3.481		23439.6	2.512
0.21904	3.751		11552.5	-3.492		23439.6	2.521
0.22006	3.771		11552.5	-3.494		23439.6	2.54
0.22108	3.774		11552.5	-3.494		23439.6	2.554
0.2221	3.774		11552.5	-3.507		23439.6	2.577
0.22312	3.774		11552.5	-3.517		23439.6	2.585
0.22414	3.774		11552.5	-3.517		23439.6	2.609
0.22516	3.774		11552.5	-3.534		23439.6	2.633
0.22617	3.774		11552.5	-3.541		23439.6	2.633
0.22719	3.783		11552.5	-3.542		23439.6	2.643
0.22821	3.786		11552.5	-3.544		23439.6	2.662
0.22923	3.786		11552.5	-3.554		23439.6	2.676
0.23025	3.786		11552.5	-3.554		23439.6	2.697
0.23127	3.786		11552.5	-3.569		23439.6	2.705
0.23229	3.786		11552.5	-3.58		23439.6	2.728
0.23331	3.786		11552.5	-3.603		23439.6	2.749
0.23432	3.799		11552.5	-3.611		23439.6	2.755
0.23534	3.808		11552.5	-3.615		23439.6	2.766
0.23636	3.808		11552.5	-3.615		23439.6	2.788
0.23738	3.808		11552.5	-3.624		23439.6	2.794
0.2384	3.808		11552.5	-3.639		23439.6	2.814
0.23942	3.809		11552.5	-3.662		23439.6	2.824
0.24044	3.832		11552.5	-3.671		23439.6	2.839
0.24146	3.832		11552.5	-3.674		23439.6	2.853
0.24248	3.832		11552.5	-3.678		23439.6	2.872
0.24349	3.833		11552.5	-3.697		23439.6	2.872
0.24451	3.832		11552.5	-3.697		23439.6	2.872
0.24553	3.832		11552.5	-3.697		23439.6	2.877
0.24655	3.832		11552.5	-3.711		23439.6	2.885
0.24757	3.835		11552.5	-3.721		23439.6	2.909
0.24859	3.844		11552.5	-3.73		23439.6	2.909
0.24961	3.844		11552.5	-3.733		23439.6	2.932
0.25063	3.845		11552.5	-3.733		23439.6	2.94
0.25164	3.845		11552.5	-3.749		23439.6	2.946
0.25266	3.844		11552.5	-3.757		23439.6	2.954
0.25368	3.849		11552.5	-3.757		23439.6	2.97
0.2547	3.869		11552.5	-3.757		23439.6	2.976
0.25572	3.869		11552.5	-3.779		23439.6	2.994
0.25674	3.869		11552.5	-3.782		23439.6	2.996
0.25776	3.869		11552.5	-3.791		23439.6	3.005
0.25878	3.869		11552.5	-3.794		23439.6	3.025
0.2598	3.869		11552.5	-3.794		23439.6	3.028
0.26081	3.869		11552.5	-3.794		23439.6	3.038
0.26183	3.869		11552.5	-3.795		23439.6	3.052
0.26285	3.876		11552.5	-3.818		23439.6	3.058
0.26387	3.893		11552.5	-3.818		23439.6	3.064
0.26489	3.893		11552.5	-3.818		23439.6	3.082
0.26591	3.893		11552.5	-3.818		23439.6	3.088
0.26693	3.893		11552.5	-3.818		23439.6	3.105
0.26795	3.893		11552.5	-3.818		23439.6	3.113
0.26896	3.893		11552.5	-3.827		23439.6	3.123
0.26998	3.898		11552.5	-3.842		23439.7	3.125
0.271	3.906		11552.5	-3.842		23439.7	3.136
0.27202	3.906		11552.5	-3.842		23439.7	3.15
0.27304	3.906		11552.5	-3.842		23439.7	3.161
0.27406	3.906		11552.5	-3.842		23439.7	3.173
0.27508	3.905		11552.5	-3.854		23439.7	3.175
0.2761	3.906		11552.5	-3.854		23439.7	3.185
0.27711	3.906		11552.5	-3.854		23439.7	3.205
0.27813	3.906		11552.5	-3.854		23439.7	3.21
0.27915	3.906		11552.5	-3.854		23439.7	3.21
0.28017	3.906		11552.5	-3.854		23439.7	3.225
0.28119	3.906		11552.5	-3.854		23439.7	3.234
0.28221	3.928		11552.5	-3.877		23439.7	3.246
0.28323	3.93		11552.5	-3.878		23439.7	3.246
0.28425	3.93		11552.5	-3.878		23439.7	3.254
0.28527	3.93		11552.5	-3.878		23439.7	3.269
0.28628	3.93		11552.5	-3.878		23439.7	3.29
0.2873	3.93		11552.5	-3.878		23439.7	3.293
0.28832	3.93		11552.5	-3.878		23439.7	3.296
0.28934	3.93		11552.5	-3.878		23439.7	3.305
0.29036	3.93		11552.6	-3.878		23439.7	3.305
0.29138	3.93		11552.6	-3.878		23439.7	3.322
0.2924	3.931		11552.6	-3.893		23439.7	3.328
0.29342	3.955		11552.6	-3.903		23439.7	3.33
0.29443	3.954		11552.6	-3.903		23439.7	3.353
0.29545	3.955		11552.6	-3.903		23439.7	3.353
0.29647	3.954		11552.6	-3.903		23439.7	3.353
0.29749	3.955		11552.6	-3.903		23439.7	3.364
0.29851	3.955		11552.6	-3.903		23439.7	3.365
0.29953	3.955		11552.6	-3.903		23439.7	3.365
0.30055	3.954		11552.6	-3.903		23439.7	3.389
0.30157	3.955		11552.6	-3.903		23439.7	3.389
0.30258	3.955		11552.6	-3.903		23439.7	3.391
0.3036	3.957		11552.6	-3.903		23439.7	3.413
0.30462	3.966		11552.6	-3.912		23439.7	3.414
0.30564	3.966		11552.6	-3.915		23439.7	3.416
0.30666	3.966		11552.6	-3.915		23439.7	3.426
0.30768	3.966		11552.6	-3.915		23439.7	3.426
0.3087	3.966		11552.6	-3.915		23439.7	3.433
0.30972	3.966		11552.6	-3.915		23439.7	3.45
0.31074	3.966		11552.6	-3.915		23439.7	3.461
0.31175	3.966		11552.6	-3.915		23439.7	3.475
0.31277	3.966		11552.6	-3.915		23439.7	3.475
0.31379	3.966		11552.6	-3.915		23439.7	3.475
0.31481	3.966		11552.6	-3.915		23439.7	3.479
0.31583	3.966		11552.6	-3.915		23439.7	3.487
0.31685	3.966		11552.6	-3.915		23439.7	3.487
0.31787	3.98		11552.6	-3.915		23439.7	3.504
0.31889	3.99		11552.6	-3.915		23439.7	3.509
0.3199	3.99		11552.6	-3.915		23439.7	3.509
0.32092	3.99		11552.6	-3.915		23439.7	3.517
0.32194	3.99		11552.6	-3.915		23439.7	3.533
0.32296	3.99		11552.6	-3.915		23439.7	3.533
0.32398	3.99		11552.6	-3.915		23439.7	3.543
0.325	3.99		11552.6	-3.915		23439.7	3.545
0.32602	3.99		11552.6	-3.915		23439.7	3.545
0.32704	3.99		11552.6	-3.916		23439.7	3.545
0.32805	3.99		11552.6	-3.939		23439.7	3.563
0.32907	3.99		11552.6	-3.938		23439.7	3.569
0.33009	3.99		11552.6	-3.938		23439.7	3.569
0.33111	3.99		11552.6	-3.938		23439.7	3.593
0.33213	3.99		11552.6	-3.938		23439.7	3.593
0.33315	3.99		11552.6	-3.938		23439.7	3.593
0.33417	3.99		11552.6	-3.938		23439.7	3.593
0.33519	4.01		11552.6	-3.938		23439.7	3.605
0.33621	4.014		11552.6	-3.938		23439.7	3.605
0.33722	4.014		11552.6	-3.939		23439.7	3.605
0.33824	4.014		11552.6	-3.938		23439.7	3.605
0.33926	4.014		11552.6	-3.938		23439.7	3.605
0.34028	4.014		11552.6	-3.938		23439.7	3.628
0.3413	4.014		11552.6	-3.939		23439.7	3.629
0.34232	4.014		11552.6	-3.938		23439.7	3.63
0.34334	4.014		11552.6	-3.938		23439.7	3.629
0.34436	4.014		11552.6	-3.938		23439.7	3.65
0.34537	4.014		11552.6	-3.939		23439.7	3.653
0.34639	4.014		11552.6	-3.938		23439.7	3.653
0.34741	4.014		11552.6	-3.939		23439.7	3.653
0.34843	4.014		11552.6	-3.938		23439.7	3.653
0.34945	4.014		11552.6	-3.938		23439.7	3.653
0.35047	4.014		11552.6	-3.938		23439.7	3.664
0.35149	4.014		11552.6	-3.938		23439.7	3.665
0.35251	4.014		11552.6	-3.938		23439.7	3.665
0.35353	4.014		11552.6	-3.939		23439.7	3.665
0.35454	4.017		11552.6	-3.938		23439.7	3.665
0.35556	4.026		11552.6	-3.939		23439.7	3.665
0.35658	4.026		11552.6	-3.938		23439.7	3.68
0.3576	4.026		11552.6	-3.939		23439.7	3.69
0.35862	4.026		11552.6	-3.938		23439.7	3.69
0.35964	4.026		11552.6	-3.938		23439.7	3.69
0.36066	4.026		11552.6	-3.938		23439.7	3.69
0.36168	4.026		11552.6	-3.939		23439.7	3.69
0.36269	4.026		11552.6	-3.938		23439.7	3.704
0.36371	4.027		11552.6	-3.938		23439.7	3.714
0.36473	4.026		11552.6	-3.938		23439.7	3.714
0.36575	4.026		11552.6	-3.939		23439.7	3.714
0.36677	4.026		11552.6	-3.938		23439.7	3.72
0.36779	4.039		11552.6	-3.938		23439.7	3.726
0.36881	4.041		11552.6	-3.938		23439.7	3.727
0.36983	4.026		11552.6	-3.938		23439.8	3.726
0.37084	4.026		11552.6	-3.938		23439.8	3.727
0.37186	4.037		11552.6	-3.939		23439.8	3.726
0.37288	4.05		11552.6	-3.938		23439.8	3.726
0.3739	4.049		11552.6	-3.938		23439.8	3.747
0.37492	4.049		11552.6	-3.948		23439.8	3.751
0.37594	4.05		11552.6	-3.962		23439.8	3.75
0.37696	4.049		11552.6	-3.962		23439.8	3.751
0.37798	4.05		11552.6	-3.957		23439.8	3.751
0.379	4.049		11552.6	-3.938		23439.8	3.768
0.38001	4.05		11552.6	-3.938		23439.8	3.774
0.38103	4.049		11552.6	-3.945		23439.8	3.774
0.38205	4.049		11552.6	-3.962		23439.8	3.774
0.38307	4.05		11552.6	-3.962		23439.8	3.774
0.38409	4.05		11552.6	-3.962		23439.8	3.774
0.38511	4.049		11552.6	-3.962		23439.8	3.774
0.38613	4.05		11552.6	-3.962		23439.8	3.784
0.38715	4.049		11552.6	-3.962		23439.8	3.786
0.38816	4.05		11552.6	-3.962		23439.8	3.786
0.38918	4.049		11552.6	-3.962		23439.8	3.786
0.3902	4.05		11552.7	-3.962		23439.8	3.786
0.39122	4.049		11552.7	-3.962		23439.8	3.786
0.39224	4.049		11552.7	-3.962		23439.8	3.786
0.39326	4.049		11552.7	-3.962		23439.8	3.786
0.39428	4.049		11552.7	-3.962		23439.8	3.788
0.3953	4.049		11552.7	-3.962		23439.8	3.808
0.39631	4.05		11552.7	-3.962		23439.8	3.808
0.39733	4.049		11552.7	-3.962		23439.8	3.808
0.39835	4.05		11552.7	-3.962		23439.8	3.808
0.39937	4.049		11552.7	-3.962		23439.8	3.808
0.40039	4.049		11552.7	-3.962		23439.8	3.808
0.40141	4.049		11552.7	-3.962		23439.8	3.814
0.40243	4.049		11552.7	-3.962		23439.8	3.832
0.40345	4.05		11552.7	-3.962		23439.8	3.832
0.40447	4.073		11552.7	-3.961		23439.8	3.833
0.40548	4.072		11552.7	-3.962		23439.8	3.832
0.4065	4.051		11552.7	-3.962		23439.8	3.832
0.40752	4.054		11552.7	-3.962		23439.8	3.832
0.40854	4.073		11552.7	-3.962		23439.8	3.832
0.40956	4.073		11552.7	-3.962		23439.8	3.832
0.41058	4.073		11552.7	-3.962		23439.8	3.832
0.4116	4.073		11552.7	-3.962		23439.8	3.832
0.41262	4.073		11552.7	-3.962		23439.8	3.832
0.41363	4.073		11552.7	-3.962		23439.8	3.838
0.41465	4.073		11552.7	-3.962		23439.8	3.845
0.41567	4.073		11552.7	-3.962		23439.8	3.844
0.41669	4.073		11552.7	-3.962		23439.8	3.845
0.41771	4.073		11552.7	-3.962		23439.8	3.844
0.41873	4.073		11552.7	-3.962		23439.8	3.845
0.41975	4.073		11552.7	-3.964		23439.8	3.844
0.42077	4.073		11552.7	-3.97		23439.8	3.845
0.42178	4.073		11552.7	-3.962		23439.8	3.844
0.4228	4.073		11552.7	-3.962		23439.8	3.862
0.42382	4.073		11552.7	-3.962		23439.8	3.869
0.42484	4.073		11552.7	-3.967		23439.8	3.869
0.42586	4.062		11552.7	-3.974		23439.8	3.869
0.42688	4.01		11552.7	-3.973		23439.8	3.869
0.4279	3.876		11552.7	-3.974		23439.8	3.869
0.42892	3.658		11552.7	-3.962		23439.8	3.869
0.42994	3.378		11552.7	-3.966		23439.8	3.869
0.43095	3.085		11552.7	-3.974		23439.8	3.869
0.43197	2.849		11552.7	-3.973		23439.8	3.869
0.43299	2.727		11552.7	-3.973		23439.8	3.869
0.43401	2.705		11552.7	-3.974		23439.8	3.869
0.43503	2.732		11552.7	-3.973		23439.8	3.869
0.43605	2.743		11552.7	-3.973		23439.8	3.869
0.43707	2.684		11552.7	-3.974		23439.8	3.892
0.43809	2.552		11552.7	-3.974		23439.8	3.893
0.4391	2.373		11552.7	-3.974		23439.8	3.893
0.44012	2.176		11552.7	-3.974		23439.8	3.893
0.44114	2.007		11552.7	-3.973		23439.8	3.893
0.44216	1.929		11552.7	-3.974		23439.8	3.893
0.44318	1.924		11552.7	-3.974		23439.8	3.894
0.4442	1.947		11552.7	-3.973		23439.8	3.905
0.44522	1.957		11552.7	-3.974		23439.8	3.893
0.44624	1.912		11552.7	-3.973		23439.8	3.893
0.44725	1.812		11552.7	-3.974		23439.8	3.905
0.44827	1.684		11552.7	-3.974		23439.8	3.906
0.44929	1.549		11552.7	-3.973		23439.8	3.906
0.45031	1.451		11552.7	-3.974		23439.8	3.906
0.45133	1.41		11552.7	-3.973		23439.8	3.906
0.45235	1.39		11552.7	-3.973		23439.8	3.906
0.45337	1.402		11552.7	-3.974		23439.8	3.906
0.45439	1.381		11552.7	-3.974		23439.8	3.906
0.45541	1.325		11552.7	-3.974		23439.8	3.906
0.45642	1.243		11552.7	-3.973		23439.8	3.906
0.45744	1.147		11552.7	-3.974		23439.8	3.906
0.45846	1.043		11552.7	-3.973		23439.8	3.906
0.45948	0.973		11552.7	-3.974		23439.8	3.906
0.4605	0.94		11552.7	-3.973		23439.8	3.906
0.46152	0.929		11552.7	-3.974		23439.8	3.906
0.46254	0.918		11552.7	-3.973		23439.8	3.906
0.46356	0.898		11552.7	-3.974		23439.8	3.905
0.46457	0.849		11552.7	-3.974		23439.8	3.915
0.46559	0.777		11552.7	-3.973		23439.8	3.93
0.46661	0.688		11552.7	-3.973		23439.8	3.93
0.46763	0.601		11552.7	-3.974		23439.8	3.93
0.46865	0.533		11552.7	-3.973		23439.8	3.93
0.46967	0.489		11552.7	-3.973		23439.9	3.93
0.47069	0.474		11552.7	-3.973		23439.9	3.93
0.47171	0.454		11552.7	-3.974		23439.9	3.93
0.47272	0.423		11552.7	-3.974		23439.9	3.93
0.47374	0.37		11552.7	-3.973		23439.9	3.93
0.47476	0.296		11552.7	-3.973		23439.9	3.93
0.47578	0.215		11552.7	-3.973		23439.9	3.93
0.4768	0.15		11552.7	-3.974		23439.9	3.93
0.47782	0.113		11552.7	-3.974		23439.9	3.93
0.47884	0.085		11552.7	-3.973		23439.9	3.93
0.47986	0.057		11552.7	-3.973		23439.9	3.93
0.48088	0.036		11552.7	-3.974		23439.9	3.93
0.48189	-0.002		11552.7	-3.974		23439.9	3.93
0.48291	-0.051		11552.7	-3.973		23439.9	3.93
0.48393	-0.104		11552.7	-3.973		23439.9	3.948
0.48495	-0.157		11552.7	-3.974		23439.9	3.955
0.48597	-0.199		11552.7	-3.974		23439.9	3.954
0.48699	-0.238		11552.7	-3.973		23439.9	3.955
0.48801	-0.251		11552.7	-3.974		23439.9	3.955
0.48903	-0.277		11552.7	-3.974		23439.9	3.955
0.49004	-0.302		11552.8	-3.973		23439.9	3.955
0.49106	-0.324		11552.8	-3.973		23439.9	3.955
0.49208	-0.365		11552.8	-3.974		23439.9	3.954
0.4931	-0.408		11552.8	-3.973		23439.9	3.955
0.49412	-0.433		11552.8	-3.973		23439.9	3.955
0.49514	-0.462		11552.8	-3.973		23439.9	3.955
0.49616	-0.482		11552.8	-3.974		23439.9	3.955
0.49718	-0.491		11552.8	-3.973		23439.9	3.955
0.4982	-0.515		11552.8	-3.969		23439.9	3.955
0.49921	-0.546		11552.8	-3.929		23439.9	3.954
0.50023	-0.586		11552.8	-3.844		23439.9	3.954
0.50125	-0.628		11552.8	-3.682		23439.9	3.955
0.50227	-0.674		11552.8	-3.495		23439.9	3.956
0.50329	-0.715		11552.8	-3.401		23439.9	3.966
0.50431	-0.736		11552.8	-3.357		23439.9	3.966
0.50533	-0.767		11552.8	-3.299		23439.9	3.966
0.50635	-0.789		11552.8	-3.25		23439.9	3.966
0.50736	-0.816		11552.8	-3.154		23439.9	3.966
0.50838	-0.846		11552.8	-2.983		23439.9	3.966
0.5094	-0.876		11552.8	-2.76		23439.9	3.966
0.51042	-0.902		11552.8	-2.585		23439.9	3.966
0.51144	-0.921		11552.8	-2.459		23439.9	3.966
0.51246	-0.941		11552.8	-2.379		23439.9	3.966
0.51348	-0.961		11552.8	-2.305		23439.9	3.966
0.5145	-0.98		11552.8	-2.229		23439.9	3.966
0.51551	-1.008		11552.8	-2.121		23439.9	3.966
0.51653	-1.037		11552.8	-1.982		23439.9	3.966
0.51755	-1.078		11552.8	-1.849		23439.9	3.966
0.51857	-1.122		11552.8	-1.753		23439.9	3.966
0.51959	-1.168		11552.8	-1.711		23439.9	3.966
0.52061	-1.207		11552.8	-1.689		23439.9	3.966
0.52163	-1.228		11552.8	-1.648		23439.9	3.966
0.52265	-1.264		11552.8	-1.58		23439.9	3.966
0.52367	-1.286		11552.8	-1.485		23439.9	3.966
0.52468	-1.326		11552.8	-1.384		23439.9	3.966
0.5257	-1.365		11552.8	-1.284		23439.9	3.966
0.52672	-1.4		11552.8	-1.216		23439.9	3.966
0.52774	-1.44		11552.8	-1.182		23439.9	3.966
0.52876	-1.479		11552.8	-1.147		23439.9	3.966
0.52978	-1.502		11552.8	-1.107		23439.9	3.966
0.5308	-1.522		11552.8	-1.031		23439.9	3.966
0.53182	-1.554		11552.8	-0.921		23439.9	3.966
0.53283	-1.573		11552.8	-0.813		23439.9	3.967
0.53385	-1.609		11552.8	-0.727		23439.9	3.966
0.53487	-1.628		11552.8	-0.675		23439.9	3.966
0.53589	-1.649		11552.8	-0.644		23439.9	3.985
0.53691	-1.685		11552.8	-0.607		23439.9	3.99
0.53793	-1.704		11552.8	-0.568		23439.9	3.99
0.53895	-1.736		11552.8	-0.531		23439.9	3.99
0.53997	-1.763		11552.8	-0.481		23439.9	3.99
0.54098	-1.776		11552.8	-0.43		23439.9	3.99
0.542	-1.778		11552.8	-0.386		23439.9	3.99
0.54302	-1.801		11552.8	-0.361		23439.9	3.99
0.54404	-1.807		11552.8	-0.331		23439.9	3.99
0.54506	-1.824		11552.8	-0.305		23439.9	3.99
0.54608	-1.845		11552.8	-0.28		23439.9	3.99
0.5471	-1.862		11552.8	-0.241		23439.9	3.99
0.54812	-1.861		11552.8	-0.186		23439.9	3.99
0.54914	-1.873		11552.8	-0.126		23439.9	3.99
0.55015	-1.896		11552.8	-0.076		23439.9	3.99
0.55117	-1.92		11552.8	-0.032		23439.9	3.99
0.55219	-1.935		11552.8	0.005		23439.9	3.99
0.55321	-1.966		11552.8	0.039		23439.9	3.99
0.55423	-1.991		11552.8	0.061		23439.9	3.99
0.55525	-2.017		11552.8	0.099		23439.9	3.99
0.55627	-2.043		11552.8	0.131		23439.9	3.99
0.55729	-2.063		11552.8	0.172		23439.9	3.99
0.5583	-2.09		11552.8	0.216		23439.9	3.99
0.55932	-2.107		11552.8	0.246		23439.9	3.99
0.56034	-2.128		11552.8	0.284		23439.9	3.99
0.56136	-2.144		11552.8	0.314		23439.9	3.99
0.56238	-2.16		11552.8	0.345		23439.9	3.99
0.5634	-2.16		11552.8	0.375		23439.9	3.99
0.56442	-2.167		11552.8	0.413		23439.9	3.99
0.56544	-2.172		11552.8	0.454		23439.9	3.99
0.56646	-2.172		11552.8	0.501		23439.9	3.99
0.56747	-2.193		11552.8	0.543		23439.9	3.99
0.56849	-2.196		11552.8	0.588		23439.9	3.982
0.56951	-2.214		11552.8	0.613		23439.9	3.948
0.57053	-2.229		11552.8	0.655		23440	3.839
0.57155	-2.246		11552.8	0.696		23440	3.644
0.57257	-2.256		11552.8	0.737		23440	3.372
0.57359	-2.256		11552.8	0.779		23440	3.074
0.57461	-2.279		11552.8	0.819		23440	2.828
0.57562	-2.29		11552.8	0.856		23440	2.681
0.57664	-2.317		11552.8	0.894		23440	2.645
0.57766	-2.342		11552.8	0.91		23440	2.665
0.57868	-2.353		11552.8	0.939		23440	2.692
0.5797	-2.378		11552.8	0.96		23440	2.644
0.58072	-2.402		11552.8	0.992		23440	2.534
0.58174	-2.412		11552.8	1.015		23440	2.359
0.58276	-2.427		11552.8	1.049		23440	2.154
0.58377	-2.438		11552.8	1.079		23440	1.982
0.58479	-2.46		11552.8	1.105		23440	1.899
0.58581	-2.472		11552.8	1.137		23440	1.889
0.58683	-2.472		11552.8	1.158		23440	1.905
0.58785	-2.496		11552.8	1.188		23440	1.919
0.58887	-2.497		11552.8	1.216		23440	1.888
0.58989	-2.517		11552.8	1.254		23440	1.799
0.59091	-2.531		11552.9	1.271		23440	1.671
0.59193	-2.556		11552.9	1.302		23440	1.529
0.59294	-2.574		11552.9	1.326		23440	1.42
0.59396	-2.582		11552.9	1.36		23440	1.354
0.59498	-2.594		11552.9	1.388		23440	1.348
0.596	-2.609		11552.9	1.411		23440	1.348
0.59702	-2.636		11552.9	1.436		23440	1.34
0.59804	-2.651		11552.9	1.463		23440	1.302
0.59906	-2.668		11552.9	1.497		23440	1.231
0.60008	-2.682		11552.9	1.528		23440	1.136
0.60109	-2.702		11552.9	1.558		23440	1.03
0.60211	-2.716		11552.9	1.584		23440	0.951
0.60313	-2.712		11552.9	1.609		23440	0.905
0.60415	-2.73		11552.9	1.624		23440	0.904
0.60517	-2.75		11552.9	1.642		23440	0.904
0.60619	-2.773		11552.9	1.67		23440	0.882
0.60721	-2.829		11552.9	1.691		23440	0.836
0.60823	-2.867		11552.9	1.722		23440	0.761
0.60924	-2.894		11552.9	1.741		23440	0.667
0.61026	-2.93		11552.9	1.767		23440	0.572
0.61128	-2.951		11552.9	1.79		23440	0.502
0.6123	-2.983		11552.9	1.805		23440	0.478
0.61332	-3.008		11552.9	1.828		23440	0.467
0.61434	-3.046		11552.9	1.847		23440	0.444
0.61536	-3.07		11552.9	1.86		23440	0.414
0.61638	-3.109		11552.9	1.884		23440	0.351
0.6174	-3.133		11552.9	1.914		23440	0.273
0.61841	-3.157		11552.9	1.936		23440	0.197
0.61943	-3.174		11552.9	1.958		23440	0.133
0.62045	-3.189		11552.9	1.979		23440	0.098
0.62147	-3.193		11552.9	1.992		23440	0.067
0.62249	-3.216		11552.9	2.023		23440	0.05
0.62351	-3.23		11552.9	2.042		23440	0.018
0.62453	-3.245		11552.9	2.068		23440	-0.015
0.62555	-3.253		11552.9	2.098		23440	-0.063
0.62656	-3.276		11552.9	2.124		23440	-0.118
0.62758	-3.301		11552.9	2.148		23440	-0.171
0.6286	-3.313		11552.9	2.165		23440	-0.211
0.62962	-3.331		11552.9	2.188		23440	-0.241
0.63064	-3.352		11552.9	2.217		23440	-0.255
0.63166	-3.363		11552.9	2.236		23440	-0.28
0.63268	-3.375		11552.9	2.259		23440	-0.304
0.6337	-3.399		11552.9	2.28		23440	-0.338
0.63471	-3.42		11552.9	2.305		23440	-0.375
0.63573	-3.424		11552.9	2.332		23440	-0.416
0.63675	-3.434		11552.9	2.34		23440	-0.43
0.63777	-3.434		11552.9	2.365		23440	-0.459
0.63879	-3.455		11552.9	2.386		23440	-0.484
0.63981	-3.458		11552.9	2.397		23440	-0.499
0.64083	-3.465		11552.9	2.419		23440	-0.533
0.64185	-3.482		11552.9	2.439		23440	-0.556
0.64287	-3.484		11552.9	2.458		23440	-0.591
0.64388	-3.493		11552.9	2.469		23440	-0.637
0.6449	-3.494		11552.9	2.493		23440	-0.677
0.64592	-3.501		11552.9	2.513		23440	-0.719
0.64694	-3.517		11552.9	2.519		23440	-0.744
0.64796	-3.529		11552.9	2.539		23440	-0.776
0.64898	-3.542		11552.9	2.555		23440	-0.792
0.65	-3.544		11552.9	2.573		23440	-0.816
0.65102	-3.554		11552.9	2.584		23440	-0.844
0.65203	-3.554		11552.9	2.6		23440	-0.868
0.65305	-3.554		11552.9	2.623		23440	-0.901
0.65407	-3.569		11552.9	2.633		23440	-0.92
0.65509	-3.578		11552.9	2.645		23440	-0.935
0.65611	-3.582		11552.9	2.663		23440	-0.958
0.65713	-3.603		11552.9	2.674		23440	-0.983
0.65815	-3.602		11552.9	2.696		23440	-1.015
0.65917	-3.611		11552.9	2.705		23440	-1.043
0.66019	-3.615		11552.9	2.726		23440	-1.089
0.6612	-3.634		11552.9	2.751		23440	-1.132
0.66222	-3.655		11552.9	2.756		23440	-1.162
0.66324	-3.669		11552.9	2.766		23440	-1.201
0.66426	-3.674		11552.9	2.788		23440	-1.228
0.66528	-3.697		11552.9	2.802		23440	-1.267
0.6663	-3.698		11552.9	2.818		23440	-1.307
0.66732	-3.698		11552.9	2.825		23440	-1.346
0.66834	-3.721		11552.9	2.838		23440	-1.379
0.66935	-3.73		11552.9	2.849		23440	-1.403
0.67037	-3.733		11552.9	2.872		23440.1	-1.43
0.67139	-3.752		11552.9	2.872		23440.1	-1.461
0.67241	-3.757		11552.9	2.872		23440.1	-1.499
0.67343	-3.757		11552.9	2.884		23440.1	-1.515
0.67445	-3.779		11552.9	2.894		23440.1	-1.537
0.67547	-3.782		11552.9	2.909		23440.1	-1.557
0.67649	-3.786		11552.9	2.913		23440.1	-1.57
0.6775	-3.794		11552.9	2.934		23440.1	-1.609
0.67852	-3.794		11552.9	2.944		23440.1	-1.64
0.67954	-3.794		11552.9	2.946		23440.1	-1.675
0.68056	-3.815		11552.9	2.959		23440.1	-1.703
0.68158	-3.818		11552.9	2.97		23440.1	-1.72
0.6826	-3.818		11552.9	2.989		23440.1	-1.74
0.68362	-3.818		11552.9	2.994		23440.1	-1.748
0.68464	-3.818		11552.9	3.002		23440.1	-1.759
0.68566	-3.818		11552.9	3.006		23440.1	-1.776
0.68667	-3.818		11552.9	3.028		23440.1	-1.79
0.68769	-3.818		11552.9	3.028		23440.1	-1.803
0.68871	-3.818		11552.9	3.052		23440.1	-1.813
0.68973	-3.818		11552.9	3.058		23440.1	-1.828
0.69075	-3.827		11553	3.064		23440.1	-1.841
0.69177	-3.842		11553	3.07		23440.1	-1.862
0.69279	-3.842		11553	3.089		23440.1	-1.87
0.69381	-3.842		11553	3.089		23440.1	-1.889
0.69482	-3.842		11553	3.113		23440.1	-1.923
0.69584	-3.842		11553	3.122		23440.1	-1.943
0.69686	-3.853		11553	3.125		23440.1	-1.975
0.69788	-3.854		11553	3.135		23440.1	-2.005
0.6989	-3.854		11553	3.15		23440.1	-2.028
0.69992	-3.854		11553	3.159		23440.1	-2.048
0.70094	-3.86		11553	3.173		23440.1	-2.067
0.70196	-3.878		11553	3.175		23440.1	-2.092
0.70297	-3.878		11553	3.185		23440.1	-2.102
0.70399	-3.878		11553	3.196		23440.1	-2.114
0.70501	-3.878		11553	3.21		23440.1	-2.124
0.70603	-3.878		11553	3.21		23440.1	-2.137
0.70705	-3.903		11553	3.231		23440.1	-2.145
0.70807	-3.903		11553	3.234		23440.1	-2.161
0.70909	-3.903		11553	3.246		23440.1	-2.163
0.71011	-3.903		11553	3.246		23440.1	-2.172
0.71113	-3.903		11553	3.263		23440.1	-2.172
0.71214	-3.903		11553	3.273		23440.1	-2.191
0.71316	-3.903		11553	3.293		23440.1	-2.196
0.71418	-3.904		11553	3.293		23440.1	-2.219
0.7152	-3.915		11553	3.299		23440.1	-2.224
0.71622	-3.915		11553	3.305		23440.1	-2.238
0.71724	-3.915		11553	3.321		23440.1	-2.256
0.71826	-3.915		11553	3.328		23440.1	-2.269
0.71928	-3.915		11553	3.328		23440.1	-2.286
0.72029	-3.915		11553	3.328		23440.1	-2.31
0.72131	-3.915		11553	3.347		23440.1	-2.339
0.72233	-3.915		11553	3.353		23440.1	-2.35
0.72335	-3.936		11553	3.355		23440.1	-2.366
0.72437	-3.938		11553	3.365		23440.1	-2.389
0.72539	-3.939		11553	3.365		23440.1	-2.407
0.72641	-3.934		11553	3.38		23440.1	-2.412
0.72743	-3.938		11553	3.389		23440.1	-2.427
0.72844	-3.939		11553	3.389		23440.1	-2.443
0.72946	-3.938		11553	3.414		23440.1	-2.46
0.73048	-3.938		11553	3.414		23440.1	-2.466
0.7315	-3.939		11553	3.422		23440.1	-2.472
0.73252	-3.938		11553	3.426		23440.1	-2.486
0.73354	-3.938		11553	3.426		23440.1	-2.497
0.73456	-3.939		11553	3.444		23440.1	-2.508
0.73558	-3.938		11553	3.45		23440.1	-2.526
0.7366	-3.939		11553	3.451		23440.1	-2.54
0.73761	-3.939		11553	3.475		23440.1	-2.557
0.73863	-3.939		11553	3.475		23440.1	-2.581
0.73965	-3.938		11553	3.475		23440.1	-2.59
0.74067	-3.939		11553	3.487		23440.1	-2.603
0.74169	-3.938		11553	3.487		23440.1	-2.626
0.74271	-3.939		11553	3.5		23440.1	-2.648
0.74373	-3.938		11553	3.51		23440.1	-2.671
0.74475	-3.939		11553	3.51		23440.1	-2.677
0.74576	-3.938		11553	3.512		23440.1	-2.693
0.74678	-3.939		11553	3.533		23440.1	-2.706
0.7478	-3.939		11553	3.533		23440.1	-2.705
0.74882	-3.939		11553	3.537		23440.1	-2.728
0.74984	-3.938		11553	3.545		23440.1	-2.754
0.75086	-3.939		11553	3.545		23440.1	-2.764
0.75188	-3.939		11553	3.547		23440.1	-2.807
0.7529	-3.938		11553	3.569		23440.1	-2.84
0.75391	-3.938		11553	3.569		23440.1	-2.873
0.75493	-3.939		11553	3.582		23440.1	-2.902
0.75595	-3.938		11553	3.593		23440.1	-2.941
0.75697	-3.938		11553	3.593		23440.1	-2.963
0.75799	-3.939		11553	3.593		23440.1	-2.999
0.75901	-3.939		11553	3.599		23440.1	-3.023
0.76003	-3.939		11553	3.605		23440.1	-3.055
0.76105	-3.939		11553	3.605		23440.1	-3.073
0.76207	-3.938		11553	3.605		23440.1	-3.103
0.76308	-3.938		11553	3.612		23440.1	-3.126
0.7641	-3.938		11553	3.63		23440.1	-3.146
0.76512	-3.938		11553	3.63		23440.1	-3.159
0.76614	-3.938		11553	3.63		23440.1	-3.178
0.76716	-3.938		11553	3.63		23440.1	-3.186
0.76818	-3.938		11553	3.643		23440.1	-3.201
0.7692	-3.938		11553	3.653		23440.1	-3.229
0.77022	-3.938		11553	3.653		23440.2	-3.25
0.77123	-3.939		11553	3.653		23440.2	-3.267
0.77225	-3.939		11553	3.653		23440.2	-3.285
0.77327	-3.938		11553	3.658		23440.2	-3.302
0.77429	-3.938		11553	3.665		23440.2	-3.316
0.77531	-3.938		11553	3.666		23440.2	-3.344
0.77633	-3.938		11553	3.665		23440.2	-3.362
0.77735	-3.938		11553	3.666		23440.2	-3.372
0.77837	-3.938		11553	3.665		23440.2	-3.38
0.77938	-3.941		11553	3.667		23440.2	-3.399
0.7804	-3.962		11553	3.69		23440.2	-3.399
0.78142	-3.962		11553	3.69		23440.2	-3.411
0.78244	-3.962		11553	3.69		23440.2	-3.423
0.78346	-3.962		11553	3.691		23440.2	-3.434
0.78448	-3.962		11553	3.714		23440.2	-3.434
0.7855	-3.962		11553	3.714		23440.2	-3.44
0.78652	-3.962		11553	3.714		23440.2	-3.458
0.78754	-3.962		11553	3.714		23440.2	-3.458
0.78855	-3.962		11553	3.727		23440.2	-3.458
0.78957	-3.962		11553	3.726		23440.2	-3.458
0.79059	-3.962		11553.1	3.727		23440.2	-3.481
0.79161	-3.962		11553.1	3.727		23440.2	-3.482
0.79263	-3.962		11553.1	3.727		23440.2	-3.482
0.79365	-3.962		11553.1	3.727		23440.2	-3.489
0.79467	-3.962		11553.1	3.733		23440.2	-3.494
0.79569	-3.962		11553.1	3.75		23440.2	-3.494
0.7967	-3.962		11553.1	3.751		23440.2	-3.494
0.79772	-3.962		11553.1	3.751		23440.2	-3.517
0.79874	-3.962		11553.1	3.775		23440.2	-3.517
0.79976	-3.962		11553.1	3.774		23440.2	-3.517
0.80078	-3.962		11553.1	3.775		23440.2	-3.534
0.8018	-3.962		11553.1	3.775		23440.2	-3.542
0.80282	-3.962		11553.1	3.775		23440.2	-3.548
0.80384	-3.962		11553.1	3.774		23440.2	-3.554
0.80486	-3.962		11553.1	3.779		23440.2	-3.562
0.80587	-3.962		11553.1	3.786		23440.2	-3.578
0.80689	-3.968		11553.1	3.786		23440.2	-3.578
0.80791	-3.974		11553.1	3.786		23440.2	-3.592
0.80893	-3.974		11553.1	3.786		23440.2	-3.603
0.80995	-3.973		11553.1	3.786		23440.2	-3.614
0.81097	-3.966		11553.1	3.786		23440.2	-3.615
0.81199	-3.972		11553.1	3.786		23440.2	-3.626
0.81301	-3.973		11553.1	3.797		23440.2	-3.639
0.81402	-3.973		11553.1	3.808		23440.2	-3.639
0.81504	-3.974		11553.1	3.809		23440.2	-3.661
0.81606	-3.974		11553.1	3.808		23440.2	-3.663
0.81708	-3.974		11553.1	3.809		23440.2	-3.671
0.8181	-3.974		11553.1	3.826		23440.2	-3.674
0.81912	-3.974		11553.1	3.833		23440.2	-3.689
0.82014	-3.973		11553.1	3.833		23440.2	-3.698
0.82116	-3.974		11553.1	3.833		23440.2	-3.697
0.82217	-3.973		11553.1	3.832		23440.2	-3.698
0.82319	-3.974		11553.1	3.833		23440.2	-3.698
0.82421	-3.974		11553.1	3.832		23440.2	-3.719
0.82523	-3.974		11553.1	3.832		23440.2	-3.721
0.82625	-3.973		11553.1	3.833		23440.2	-3.721
0.82727	-3.974		11553.1	3.832		23440.2	-3.728
0.82829	-3.973		11553.1	3.832		23440.2	-3.733
0.82931	-3.974		11553.1	3.841		23440.2	-3.737
0.83033	-3.988		11553.1	3.845		23440.2	-3.757
0.83134	-3.997		11553.1	3.845		23440.2	-3.757
0.83236	-3.996		11553.1	3.845		23440.2	-3.78
0.83338	-3.996		11553.1	3.845		23440.2	-3.757
0.8344	-3.995		11553.1	3.845		23440.2	-3.766
0.83542	-3.974		11553.1	3.845		23440.2	-3.782
0.83644	-3.992		11553.1	3.845		23440.2	-3.787
0.83746	-3.997		11553.1	3.845		23440.2	-3.794
0.83848	-3.996		11553.1	3.869		23440.2	-3.794
0.83949	-3.996		11553.1	3.869		23440.2	-3.794
0.84051	-3.997		11553.1	3.869		23440.2	-3.794
0.84153	-3.996		11553.1	3.869		23440.2	-3.81
0.84255	-3.997		11553.1	3.869		23440.2	-3.818
0.84357	-3.996		11553.1	3.869		23440.2	-3.818
0.84459	-3.997		11553.1	3.869		23440.2	-3.818
0.84561	-3.996		11553.1	3.869		23440.2	-3.818
0.84663	-3.997		11553.1	3.869		23440.2	-3.818
0.84764	-3.996		11553.1	3.869		23440.2	-3.842
0.84866	-3.997		11553.1	3.894		23440.2	-3.842
0.84968	-3.996		11553.1	3.893		23440.2	-3.842
0.8507	-3.997		11553.1	3.894		23440.2	-3.842
0.85172	-3.996		11553.1	3.894		23440.2	-3.842
0.85274	-3.997		11553.1	3.894		23440.2	-3.847
0.85376	-3.997		11553.1	3.894		23440.2	-3.854
0.85478	-3.997		11553.1	3.896		23440.2	-3.854
0.8558	-3.996		11553.1	3.906		23440.2	-3.854
0.85681	-3.997		11553.1	3.906		23440.2	-3.854
0.85783	-3.996		11553.1	3.906		23440.2	-3.854
0.85885	-3.997		11553.1	3.906		23440.2	-3.854
0.85987	-3.997		11553.1	3.906		23440.2	-3.854
0.86089	-3.997		11553.1	3.906		23440.2	-3.854
0.86191	-3.997		11553.1	3.906		23440.2	-3.854
0.86293	-3.997		11553.1	3.906		23440.2	-3.854
0.86395	-3.997		11553.1	3.906		23440.2	-3.854
0.86496	-3.997		11553.1	3.906		23440.2	-3.861
0.86598	-3.997		11553.1	3.906		23440.2	-3.878
0.867	-3.997		11553.1	3.916		23440.2	-3.878
0.86802	-3.997		11553.1	3.93		23440.2	-3.878
0.86904	-3.997		11553.1	3.93		23440.2	-3.878
0.87006	-3.996		11553.1	3.93		23440.3	-3.878
0.87108	-3.997		11553.1	3.93		23440.3	-3.878
0.8721	-3.996		11553.1	3.93		23440.3	-3.885
0.87312	-3.997		11553.1	3.93		23440.3	-3.903
0.87413	-3.996		11553.1	3.93		23440.3	-3.903
0.87515	-3.996		11553.1	3.93		23440.3	-3.896
0.87617	-3.996		11553.1	3.93		23440.3	-3.879
0.87719	-3.997		11553.1	3.93		23440.3	-3.896
0.87821	-3.997		11553.1	3.93		23440.3	-3.903
0.87923	-3.997		11553.1	3.93		23440.3	-3.903
0.88025	-3.996		11553.1	3.93		23440.3	-3.903
0.88127	-3.997		11553.1	3.93		23440.3	-3.903
0.88228	-3.996		11553.1	3.93		23440.3	-3.903
0.8833	-3.997		11553.1	3.949		23440.3	-3.903
0.88432	-3.996		11553.1	3.955		23440.3	-3.903
0.88534	-3.997		11553.1	3.955		23440.3	-3.903
0.88636	-3.996		11553.1	3.955		23440.3	-3.903
0.88738	-3.997		11553.1	3.955		23440.3	-3.903
0.8884	-3.996		11553.1	3.955		23440.3	-3.903
0.88942	-3.997		11553.1	3.955		23440.3	-3.903
0.89043	-3.997		11553.2	3.955		23440.3	-3.903
0.89145	-3.996		11553.2	3.955		23440.3	-3.903
0.89247	-3.997		11553.2	3.955		23440.3	-3.903
0.89349	-3.996		11553.2	3.955		23440.3	-3.903
0.89451	-3.997		11553.2	3.955		23440.3	-3.915
0.89553	-3.996		11553.2	3.955		23440.3	-3.915
0.89655	-3.997		11553.2	3.966		23440.3	-3.915
0.89757	-3.996		11553.2	3.966		23440.3	-3.915
0.89859	-3.997		11553.2	3.966		23440.3	-3.915
0.8996	-3.996		11553.2	3.966		23440.3	-3.915
0.90062	-3.996		11553.2	3.966		23440.3	-3.915
0.90164	-3.996		11553.2	3.966		23440.3	-3.915
0.90266	-3.997		11553.2	3.966		23440.3	-3.915
0.90368	-3.996		11553.2	3.966		23440.3	-3.915
0.9047	-3.996		11553.2	3.966		23440.3	-3.915
0.90572	-3.997		11553.2	3.966		23440.3	-3.915
0.90674	-3.997		11553.2	3.966		23440.3	-3.915
0.90775	-3.996		11553.2	3.966		23440.3	-3.927
0.90877	-3.997		11553.2	3.966		23440.3	-3.939
0.90979	-3.997		11553.2	3.966		23440.3	-3.921
0.91081	-3.997		11553.2	3.966		23440.3	-3.915
0.91183	-3.996		11553.2	3.966		23440.3	-3.915
0.91285	-3.997		11553.2	3.966		23440.3	-3.921
0.91387	-3.996		11553.2	3.966		23440.3	-3.939
0.91489	-3.997		11553.2	3.966		23440.3	-3.938
0.9159	-3.996		11553.2	3.966		23440.3	-3.938
0.91692	-3.997		11553.2	3.973		23440.3	-3.926
0.91794	-3.996		11553.2	3.99		23440.3	-3.92
0.91896	-3.997		11553.2	3.99		23440.3	-3.939
0.91998	-3.996		11553.2	3.99		23440.3	-3.938
0.921	-3.997		11553.2	3.991		23440.3	-3.939
0.92202	-3.996		11553.2	3.99		23440.3	-3.939
0.92304	-3.997		11553.2	3.99		23440.3	-3.939
0.92406	-3.996		11553.2	3.99		23440.3	-3.939
0.92507	-3.997		11553.2	3.991		23440.3	-3.938
0.92609	-3.996		11553.2	3.99		23440.3	-3.939
0.92711	-3.982		11553.2	3.99		23440.3	-3.939
0.92813	-3.936		11553.2	3.99		23440.3	-3.939
0.92915	-3.844		11553.2	3.991		23440.3	-3.939
0.93017	-3.681		11553.2	3.99		23440.3	-3.939
0.93119	-3.512		11553.2	3.99		23440.3	-3.938
0.93221	-3.428		11553.2	3.99		23440.3	-3.939
0.93322	-3.38		11553.2	3.991		23440.3	-3.939
0.93424	-3.332		11553.2	3.99		23440.3	-3.939
0.93526	-3.264		11553.2	3.99		23440.3	-3.939
0.93628	-3.166		11553.2	3.994		23440.3	-3.939
0.9373	-3.002		11553.2	4.01		23440.3	-3.938
0.93832	-2.813		11553.2	3.994		23440.3	-3.938
0.93934	-2.665		11553.2	3.99		23440.3	-3.938
0.94036	-2.543		11553.2	3.99		23440.3	-3.939
0.94137	-2.437		11553.2	3.99		23440.3	-3.939
0.94239	-2.34		11553.2	4.01		23440.3	-3.939
0.94341	-2.244		11553.2	4.014		23440.3	-3.939
0.94443	-2.118		11553.2	4.014		23440.3	-3.938
0.94545	-1.989		11553.2	4.014		23440.3	-3.938
0.94647	-1.878		11553.2	4.014		23440.3	-3.939
0.94749	-1.806		11553.2	4.014		23440.3	-3.938
0.94851	-1.768		11553.2	4.014		23440.3	-3.939
0.94953	-1.74		11553.2	4.014		23440.3	-3.939
0.95054	-1.686		11553.2	4.014		23440.3	-3.938
0.95156	-1.601		11553.2	4.014		23440.3	-3.939
0.95258	-1.496		11553.2	4.014		23440.3	-3.938
0.9536	-1.4		11553.2	4.014		23440.3	-3.939
0.95462	-1.306		11553.2	4.014		23440.3	-3.938
0.95564	-1.26		11553.2	4.014		23440.3	-3.939
0.95666	-1.227		11553.2	4.015		23440.3	-3.939
0.95768	-1.204		11553.2	4.014		23440.3	-3.939
0.95869	-1.145		11553.2	4.014		23440.3	-3.939
0.95971	-1.057		11553.2	4.014		23440.3	-3.939
0.96073	-0.937		11553.2	4.014		23440.3	-3.939
0.96175	-0.831		11553.2	4.014		23440.3	-3.939
0.96277	-0.75		11553.2	4.014		23440.3	-3.938
0.96379	-0.702		11553.2	4.014		23440.3	-3.939
0.96481	-0.67		11553.2	4.014		23440.3	-3.939
0.96583	-0.649		11553.2	4.015		23440.3	-3.939
0.96685	-0.601		11553.2	4.015		23440.3	-3.938
0.96786	-0.553		11553.2	4.014		23440.3	-3.939
0.96888	-0.496		11553.2	4.014		23440.3	-3.939
0.9699	-0.443		11553.2	4.014		23440.4	-3.939
0.97092	-0.407		11553.2	4.015		23440.4	-3.938
0.97194	-0.376		11553.2	4.015		23440.4	-3.939
0.97296	-0.36		11553.2	4.019		23440.4	-3.938
0.97398	-0.334		11553.2	4.026		23440.4	-3.939
0.975	-0.3		11553.2	4.026		23440.4	-3.939
0.97601	-0.254		11553.2	4.026		23440.4	-3.939
0.97703	-0.201		11553.2	4.026		23440.4	-3.938
0.97805	-0.141		11553.2	4.026		23440.4	-3.939
0.97907	-0.095		11553.2	4.026		23440.4	-3.939
0.98009	-0.056		11553.2	4.026		23440.4	-3.939
0.98111	-0.015		11553.2	4.026		23440.4	-3.939
0.98213	0.013		11553.2	4.026		23440.4	-3.939
0.98315	0.048		11553.2	4.026		23440.4	-3.938
0.98416	0.08		11553.2	4.026		23440.4	-3.939
0.98518	0.116		11553.2	4.026		23440.4	-3.939
0.9862	0.158		11553.2	4.026		23440.4	-3.939
0.98722	0.194		11553.2	4.026		23440.4	-3.939
0.98824	0.229		11553.2	4.026		23440.4	-3.939
0.98926	0.258		11553.2	4.026		23440.4	-3.938
0.99028	0.296		11553.3	4.026		23440.4	-3.939
0.9913	0.321		11553.3	4.026		23440.4	-3.938
0.99232	0.358		11553.3	4.026		23440.4	-3.939
0.99333	0.394		11553.3	4.026		23440.4	-3.938
0.99435	0.431		11553.3	4.026		23440.4	-3.938
0.99537	0.476		11553.3	4.042		23440.4	-3.938
0.99639	0.523		11553.3	4.05		23440.4	-3.939
0.99741	0.557		11553.3	4.022		23440.4	-3.939
0.99843	0.595		11553.3	3.958		23440.4	-3.938
0.99945	0.631		11553.3	3.822		23440.4	-3.947
1.00047	0.676		11553.3	3.593		23440.4	-3.962
1.00148	0.722		11553.3	3.31		23440.4	-3.956
1.0025	0.764		11553.3	3.018		23440.4	-3.939
1.00352	0.795		11553.3	2.799		23440.4	-3.938
1.00454	0.836		11553.3	2.689		23440.4	-3.95
1.00556	0.869		11553.3	2.675		23440.4	-3.962
1.00658	0.898		11553.3	2.701		23440.4	-3.962
1.0076	0.916		11553.3	2.706		23440.4	-3.954
1.00862	0.953		11553.3	2.647		23440.4	-3.939
1.00963	0.975		11553.3	2.512		23440.4	-3.951
1.01065	1.004		11553.3	2.325		23440.4	-3.962
1.01167	1.032		11553.3	2.121		23440.4	-3.962
1.01269	1.065		11553.3	1.967		23440.4	-3.962
1.01371	1.089		11553.3	1.915		23440.4	-3.958
1.01473	1.117		11553.3	1.913		23440.4	-3.938
1.01575	1.14		11553.3	1.935		23440.4	-3.954
1.01677	1.171		11553.3	1.939		23440.4	-3.962
1.01779	1.201		11553.3	1.89		23440.4	-3.962
1.0188	1.238		11553.3	1.782		23440.4	-3.962
1.01982	1.259		11553.3	1.65		23440.4	-3.962
1.02084	1.283		11553.3	1.516		23440.4	-3.958
1.02186	1.314		11553.3	1.425		23440.4	-3.962
1.02288	1.337		11553.3	1.376		23440.4	-3.962
1.0239	1.372		11553.3	1.372		23440.4	-3.962
1.02492	1.398		11553.3	1.382		23440.4	-3.962
1.02594	1.424		11553.3	1.359		23440.4	-3.962
1.02695	1.45		11553.3	1.3		23440.4	-3.962
1.02797	1.484		11553.3	1.221		23440.4	-3.962
1.02899	1.51		11553.3	1.119		23440.4	-3.962
1.03001	1.542		11553.3	1.021		23440.4	-3.962
1.03103	1.569		11553.3	0.955		23440.4	-3.962
1.03205	1.591		11553.3	0.928		23440.4	-3.962
1.03307	1.616		11553.3	0.928		23440.4	-3.962
1.03409	1.629		11553.3	0.909		23440.4	-3.962
1.0351	1.66		11553.3	0.889		23440.4	-3.962
1.03612	1.681		11553.3	0.833		23440.4	-3.962
1.03714	1.707		11553.3	0.755		23440.4	-3.962
1.03816	1.733		11553.3	0.66		23440.4	-3.962
1.03918	1.752		11553.3	0.57		23440.4	-3.962
1.0402	1.775		11553.3	0.509		23440.4	-3.962
1.04122	1.796		11553.3	0.481		23440.4	-3.962
1.04224	1.811		11553.3	0.478		23440.4	-3.962
1.04326	1.828		11553.3	0.457		23440.4	-3.962
1.04427	1.855		11553.3	0.417		23440.4	-3.962
1.04529	1.873		11553.3	0.35		23440.4	-3.962
1.04631	1.903		11553.3	0.268		23440.4	-3.962
1.04733	1.92		11553.3	0.192		23440.4	-3.962
1.04835	1.946		11553.3	0.131		23440.4	-3.962
1.04937	1.968		11553.3	0.109		23440.4	-3.962
1.05039	1.982		11553.3	0.082		23440.4	-3.962
1.05141	2.006		11553.3	0.057		23440.4	-3.962
1.05242	2.034		11553.3	0.034		23440.4	-3.962
1.05344	2.054		11553.3	-0.014		23440.4	-3.962
1.05446	2.087		11553.3	-0.065		23440.4	-3.962
1.05548	2.113		11553.3	-0.121		23440.4	-3.962
1.0565	2.136		11553.3	-0.173		23440.4	-3.962
1.05752	2.16		11553.3	-0.209		23440.4	-3.962
1.05854	2.177		11553.3	-0.238		23440.4	-3.962
1.05956	2.209		11553.3	-0.248		23440.4	-3.962
1.06057	2.225		11553.3	-0.268		23440.4	-3.962
1.06159	2.25		11553.3	-0.301		23440.4	-3.962
1.06261	2.275		11553.3	-0.334		23440.4	-3.962
1.06363	2.292		11553.3	-0.376		23440.4	-3.962
1.06465	2.322		11553.3	-0.416		23440.4	-3.962
1.06567	2.334		11553.3	-0.432		23440.4	-3.962
1.06669	2.351		11553.3	-0.456		23440.4	-3.962
1.06771	2.377		11553.3	-0.481		23440.4	-3.962
1.06873	2.392		11553.3	-0.49		23440.4	-3.962
1.06974	2.409		11553.3	-0.517		23440.5	-3.953
1.07076	2.429		11553.3	-0.552		23440.5	-3.909
1.07178	2.448		11553.3	-0.59		23440.5	-3.798
1.0728	2.464		11553.3	-0.637		23440.5	-3.607
1.07382	2.482		11553.3	-0.68		23440.5	-3.435
1.07484	2.51		11553.3	-0.718		23440.5	-3.364
1.07586	2.516		11553.3	-0.739		23440.5	-3.316
1.07688	2.528		11553.3	-0.765		23440.5	-3.275
1.07789	2.547		11553.3	-0.788		23440.5	-3.22
1.07891	2.559		11553.3	-0.817		23440.5	-3.086
1.07993	2.579		11553.3	-0.845		23440.5	-2.887
1.08095	2.592		11553.3	-0.872		23440.5	-2.649
1.08197	2.619		11553.3	-0.9		23440.5	-2.489
1.08299	2.633		11553.3	-0.916		23440.5	-2.39
1.08401	2.639		11553.3	-0.935		23440.5	-2.324
1.08503	2.653		11553.3	-0.953		23440.5	-2.262
1.08604	2.67		11553.3	-0.978		23440.5	-2.185
1.08706	2.691		11553.3	-1.01		23440.5	-2.067
1.08808	2.705		11553.3	-1.04		23440.5	-1.931
1.0891	2.72		11553.3	-1.085		23440.5	-1.785
1.09012	2.746		11553.4	-1.133		23440.5	-1.705
1.09114	2.756		11553.4	-1.164		23440.5	-1.686
1.09216	2.768		11553.4	-1.204		23440.5	-1.66
1.09318	2.788		11553.4	-1.221		23440.5	-1.608
1.0942	2.797		11553.4	-1.257		23440.5	-1.533
1.09521	2.816		11553.4	-1.289		23440.5	-1.437
1.09623	2.825		11553.4	-1.334		23440.5	-1.334
1.09725	2.83		11553.4	-1.372		23440.5	-1.24
1.09827	2.849		11553.4	-1.405		23440.5	-1.182
1.09929	2.861		11553.4	-1.436		23440.5	-1.146
1.10031	2.872		11553.4	-1.462		23440.5	-1.115
1.10133	2.872		11553.4	-1.493		23440.5	-1.061
1.10235	2.878		11553.4	-1.515		23440.5	-0.972
1.10336	2.885		11553.4	-1.548		23440.5	-0.866
1.10438	2.906		11553.4	-1.565		23440.5	-0.768
1.1054	2.909		11553.4	-1.586		23440.5	-0.694
1.10642	2.929		11553.4	-1.615		23440.5	-0.655
1.10744	2.935		11553.4	-1.641		23440.5	-0.619
1.10846	2.946		11553.4	-1.671		23440.5	-0.58
1.10948	2.946		11553.4	-1.7		23440.5	-0.542
1.1105	2.968		11553.4	-1.731		23440.5	-0.499
1.11152	2.99		11553.4	-1.745		23440.5	-0.451
1.11253	2.994		11553.4	-1.754		23440.5	-0.41
1.11355	2.994		11553.4	-1.776		23440.5	-0.366
1.11457	3.005		11553.4	-1.778		23440.5	-0.345
1.11559	3.023		11553.4	-1.801		23440.5	-0.31
1.11661	3.028		11553.4	-1.81		23440.5	-0.29
1.11763	3.051		11553.4	-1.813		23440.5	-0.253
1.11865	3.058		11553.4	-1.836		23440.5	-0.209
1.11967	3.064		11553.4	-1.849		23440.5	-0.157
1.12068	3.064		11553.4	-1.864		23440.5	-0.097
1.1217	3.086		11553.4	-1.882		23440.5	-0.057
1.12272	3.091		11553.4	-1.906		23440.5	-0.013
1.12374	3.113		11553.4	-1.926		23440.5	0.024
1.12476	3.118		11553.4	-1.943		23440.5	0.053
1.12578	3.125		11553.4	-1.971		23440.5	0.083
1.1268	3.13		11553.4	-1.996		23440.5	0.117
1.12782	3.151		11553.4	-2.028		23440.5	0.154
1.12883	3.173		11553.4	-2.051		23440.5	0.192
1.12985	3.173		11553.4	-2.085		23440.5	0.232
1.13087	3.176		11553.4	-2.101		23440.5	0.265
1.13189	3.185		11553.4	-2.108		23440.5	0.298
1.13291	3.192		11553.4	-2.113		23440.5	0.331
1.13393	3.21		11553.4	-2.136		23440.5	0.36
1.13495	3.21		11553.4	-2.137		23440.5	0.399
1.13597	3.234		11553.4	-2.156		23440.5	0.434
1.13699	3.239		11553.4	-2.162		23440.5	0.48
1.138	3.246		11553.4	-2.172		23440.5	0.528
1.13902	3.253		11553.4	-2.172		23440.5	0.57
1.14004	3.27		11553.4	-2.173		23440.5	0.6
1.14106	3.269		11553.4	-2.196		23440.5	0.636
1.14208	3.293		11553.4	-2.207		23440.5	0.673
1.1431	3.293		11553.4	-2.221		23440.5	0.715
1.14412	3.296		11553.4	-2.231		23440.5	0.764
1.14514	3.305		11553.4	-2.244		23440.5	0.801
1.14615	3.318		11553.4	-2.256		23440.5	0.839
1.14717	3.328		11553.4	-2.278		23440.5	0.878
1.14819	3.328		11553.4	-2.291		23440.5	0.902
1.14921	3.328		11553.4	-2.312		23440.5	0.921
1.15023	3.328		11553.4	-2.337		23440.5	0.954
1.15125	3.348		11553.4	-2.349		23440.5	0.978
1.15227	3.36		11553.4	-2.375		23440.5	1.008
1.15329	3.365		11553.4	-2.4		23440.5	1.03
1.1543	3.365		11553.4	-2.409		23440.5	1.063
1.15532	3.385		11553.4	-2.412		23440.5	1.086
1.15634	3.389		11553.4	-2.432		23440.5	1.119
1.15736	3.41		11553.4	-2.45		23440.5	1.142
1.15838	3.414		11553.4	-2.46		23440.5	1.173
1.1594	3.414		11553.4	-2.47		23440.5	1.199
1.16042	3.426		11553.4	-2.472		23440.5	1.235
1.16144	3.426		11553.4	-2.497		23440.5	1.259
1.16246	3.426		11553.4	-2.504		23440.5	1.283
1.16347	3.448		11553.4	-2.524		23440.5	1.314
1.16449	3.45		11553.4	-2.533		23440.5	1.337
1.16551	3.474		11553.4	-2.551		23440.5	1.369
1.16653	3.475		11553.4	-2.572		23440.5	1.396
1.16755	3.475		11553.4	-2.587		23440.5	1.421
1.16857	3.476		11553.4	-2.597		23440.5	1.444
1.16959	3.487		11553.4	-2.623		23440.6	1.48
1.17061	3.487		11553.4	-2.643		23440.6	1.508
1.17162	3.507		11553.4	-2.659		23440.6	1.541
1.17264	3.51		11553.4	-2.677		23440.6	1.56
1.17366	3.51		11553.4	-2.686		23440.6	1.592
1.17468	3.518		11553.4	-2.702		23440.6	1.617
1.1757	3.533		11553.4	-2.703		23440.6	1.634
1.17672	3.534		11553.4	-2.705		23440.6	1.663
1.17774	3.545		11553.4	-2.728		23440.6	1.68
1.17876	3.545		11553.4	-2.783		23440.6	1.7
1.17978	3.545		11553.4	-2.833		23440.6	1.73
1.18079	3.569		11553.4	-2.859		23440.6	1.752
1.18181	3.569		11553.4	-2.862		23440.6	1.774
1.18283	3.575		11553.4	-2.885		23440.6	1.798
1.18385	3.593		11553.4	-2.906		23440.6	1.814
1.18487	3.593		11553.4	-2.944		23440.6	1.832
1.18589	3.593		11553.4	-2.989		23440.6	1.854
1.18691	3.593		11553.4	-3.035		23440.6	1.864
1.18793	3.6		11553.4	-3.062		23440.6	1.89
1.18894	3.605		11553.4	-3.07		23440.6	1.915
1.18996	3.605		11553.4	-3.085		23440.6	1.936
1.19098	3.605		11553.5	-3.114		23440.6	1.963
1.192	3.605		11553.5	-3.139		23440.6	1.982
1.19302	3.616		11553.5	-3.164		23440.6	2.001
1.19404	3.63		11553.5	-3.183		23440.6	2.031
1.19506	3.63		11553.5	-3.193		23440.6	2.044
1.19608	3.637		11553.5	-3.201		23440.6	2.066
1.19709	3.653		11553.5	-3.216		23440.6	2.098
1.19811	3.653		11553.5	-3.234		23440.6	2.124
1.19913	3.653		11553.5	-3.252		23440.6	2.156
1.20015	3.653		11553.5	-3.278		23440.6	2.168
1.20117	3.653		11553.5	-3.304		23440.6	2.195
1.20219	3.653		11553.5	-3.314		23440.6	2.218
1.20321	3.653		11553.5	-3.325		23440.6	2.24
1.20423	3.664		11553.5	-3.349		23440.6	2.26
1.20525	3.665		11553.5	-3.365		23440.6	2.28
1.20626	3.666		11553.5	-3.382		23440.6	2.3
1.20728	3.685		11553.5	-3.399		23440.6	2.327
1.2083	3.69		11553.5	-3.421		23440.6	2.339
1.20932	3.69		11553.5	-3.422		23440.6	2.371
1.21034	3.69		11553.5	-3.423		23440.6	2.392
1.21136	3.69		11553.5	-3.432		23440.6	2.398
1.21238	3.708		11553.5	-3.441		23440.6	2.415
1.2134	3.714		11553.5	-3.458		23440.6	2.431
1.21441	3.714		11553.5	-3.458		23440.6	2.456
1.21543	3.714		11553.5	-3.458		23440.6	2.466
1.21645	3.725		11553.5	-3.458		23440.6	2.493
1.21747	3.726		11553.5	-3.462		23440.6	2.512
1.21849	3.726		11553.5	-3.482		23440.6	2.515
1.21951	3.727		11553.5	-3.491		23440.6	2.529
1.22053	3.727		11553.5	-3.494		23440.6	2.547
1.22155	3.731		11553.5	-3.499		23440.6	2.569
1.22256	3.75		11553.5	-3.517		23440.6	2.584
1.22358	3.751		11553.5	-3.517		23440.6	2.595
1.2246	3.751		11553.5	-3.517		23440.6	2.611
1.22562	3.755		11553.5	-3.525		23440.6	2.633
1.22664	3.774		11553.5	-3.541		23440.6	2.64
1.22766	3.774		11553.5	-3.541		23440.6	2.658
1.22868	3.774		11553.5	-3.553		23440.6	2.669
1.2297	3.775		11553.5	-3.554		23440.6	2.684
1.23072	3.774		11553.5	-3.554		23440.6	2.7
1.23173	3.776		11553.5	-3.57		23440.6	2.713
1.23275	3.786		11553.5	-3.578		23440.6	2.74
1.23377	3.786		11553.5	-3.593		23440.6	2.753
1.23479	3.786		11553.5	-3.61		23440.6	2.762
1.23581	3.786		11553.5	-3.615		23440.6	2.78
1.23683	3.786		11553.5	-3.63		23440.6	2.788
1.23785	3.786		11553.5	-3.639		23440.6	2.807
1.23887	3.786		11553.5	-3.639		23440.6	2.822
1.23988	3.786		11553.5	-3.652		23440.6	2.827
1.2409	3.786		11553.5	-3.664		23440.6	2.849
1.24192	3.798		11553.5	-3.674		23440.6	2.849
1.24294	3.808		11553.5	-3.685		23440.6	2.872
1.24396	3.809		11553.5	-3.697		23440.6	2.872
1.24498	3.808		11553.5	-3.697		23440.6	2.881
1.246	3.808		11553.5	-3.697		23440.6	2.885
1.24702	3.821		11553.5	-3.707		23440.6	2.892
1.24803	3.832		11553.5	-3.721		23440.6	2.909
1.24905	3.832		11553.5	-3.727		23440.6	2.914
1.25007	3.833		11553.5	-3.733		23440.6	2.934
1.25109	3.832		11553.5	-3.733		23440.6	2.946
1.25211	3.832		11553.5	-3.733		23440.6	2.946
1.25313	3.833		11553.5	-3.75		23440.6	2.967
1.25415	3.832		11553.5	-3.763		23440.6	2.97
1.25517	3.832		11553.5	-3.782		23440.6	2.987
1.25619	3.842		11553.5	-3.782		23440.6	2.994
1.2572	3.845		11553.5	-3.782		23440.6	3.004
1.25822	3.845		11553.5	-3.782		23440.6	3.011
1.25924	3.844		11553.5	-3.784		23440.6	3.028
1.26026	3.845		11553.5	-3.794		23440.6	3.03
1.26128	3.845		11553.5	-3.798		23440.6	3.052
1.2623	3.867		11553.5	-3.818		23440.6	3.058
1.26332	3.869		11553.5	-3.818		23440.6	3.064
1.26434	3.869		11553.5	-3.818		23440.6	3.065
1.26535	3.869		11553.5	-3.818		23440.6	3.089
1.26637	3.869		11553.5	-3.818		23440.6	3.089
1.26739	3.869		11553.5	-3.818		23440.6	3.113
1.26841	3.869		11553.5	-3.818		23440.6	3.122
1.26943	3.869		11553.5	-3.824		23440.6	3.125
1.27045	3.869		11553.5	-3.842		23440.7	3.125
1.27147	3.869		11553.5	-3.842		23440.7	3.141
1.27249	3.891		11553.5	-3.842		23440.7	3.153
1.27351	3.893		11553.5	-3.842		23440.7	3.173
1.27452	3.893		11553.5	-3.846		23440.7	3.173
1.27554	3.894		11553.5	-3.854		23440.7	3.183
1.27656	3.893		11553.5	-3.854		23440.7	3.185
1.27758	3.894		11553.5	-3.854		23440.7	3.208
1.2786	3.893		11553.5	-3.854		23440.7	3.21
1.27962	3.897		11553.5	-3.854		23440.7	3.223
1.28064	3.905		11553.5	-3.854		23440.7	3.234
1.28166	3.906		11553.5	-3.854		23440.7	3.241
1.28267	3.906		11553.5	-3.854		23440.7	3.246
1.28369	3.906		11553.5	-3.858		23440.7	3.247
1.28471	3.906		11553.5	-3.878		23440.7	3.269
1.28573	3.906		11553.5	-3.878		23440.7	3.287
1.28675	3.906		11553.5	-3.878		23440.7	3.293
1.28777	3.906		11553.5	-3.878		23440.7	3.293
1.28879	3.906		11553.5	-3.878		23440.7	3.303
1.28981	3.906		11553.5	-3.878		23440.7	3.305
1.29082	3.915		11553.6	-3.878		23440.7	3.323
1.29184	3.93		11553.6	-3.878		23440.7	3.328
1.29286	3.93		11553.6	-3.893		23440.7	3.328
1.29388	3.93		11553.6	-3.903		23440.7	3.328
1.2949	3.93		11553.6	-3.903		23440.7	3.352
1.29592	3.93		11553.6	-3.903		23440.7	3.353
1.29694	3.93		11553.6	-3.903		23440.7	3.364
1.29796	3.93		11553.6	-3.903		23440.7	3.364
1.29898	3.93		11553.6	-3.903		23440.7	3.365
1.29999	3.93		11553.6	-3.903		23440.7	3.365
1.30101	3.93		11553.6	-3.903		23440.7	3.389
1.30203	3.943		11553.6	-3.903		23440.7	3.395
1.30305	3.954		11553.6	-3.903		23440.7	3.414
1.30407	3.939		11553.6	-3.903		23440.7	3.413
1.30509	3.93		11553.6	-3.911		23440.7	3.414
1.30611	3.93		11553.6	-3.91		23440.7	3.416
1.30713	3.93		11553.6	-3.907		23440.7	3.426
1.30814	3.951		11553.6	-3.915		23440.7	3.429
1.30916	3.955		11553.6	-3.915		23440.7	3.45
1.31018	3.955		11553.6	-3.915		23440.7	3.45
1.3112	3.954		11553.6	-3.915		23440.7	3.475
1.31222	3.955		11553.6	-3.915		23440.7	3.475
1.31324	3.954		11553.6	-3.915		23440.7	3.475
1.31426	3.955		11553.6	-3.915		23440.7	3.477
1.31528	3.965		11553.6	-3.915		23440.7	3.487
1.31629	3.966		11553.6	-3.915		23440.7	3.487
1.31731	3.966		11553.6	-3.915		23440.7	3.492
1.31833	3.966		11553.6	-3.915		23440.7	3.51
1.31935	3.966		11553.6	-3.915		23440.7	3.51
1.32037	3.966		11553.6	-3.915		23440.7	3.514
1.32139	3.966		11553.6	-3.915		23440.7	3.533
1.32241	3.966		11553.6	-3.915		23440.7	3.533
1.32343	3.966		11553.6	-3.915		23440.7	3.537
1.32445	3.966		11553.6	-3.915		23440.7	3.545
1.32546	3.966		11553.6	-3.915		23440.7	3.545
1.32648	3.966		11553.6	-3.915		23440.7	3.545
1.3275	3.966		11553.6	-3.922		23440.7	3.555
1.32852	3.966		11553.6	-3.939		23440.7	3.568
1.32954	3.97		11553.6	-3.938		23440.7	3.568
1.33056	3.988		11553.6	-3.939		23440.7	3.582
1.33158	3.966		11553.6	-3.939		23440.7	3.593
1.3326	3.966		11553.6	-3.939		23440.7	3.593
1.33361	3.966		11553.6	-3.938		23440.7	3.593
1.33463	3.973		11553.6	-3.939		23440.7	3.598
1.33565	3.99		11553.6	-3.938		23440.7	3.605
1.33667	3.99		11553.6	-3.939		23440.7	3.605
1.33769	3.99		11553.6	-3.938		23440.7	3.605
1.33871	3.99		11553.6	-3.938		23440.7	3.605
1.33973	3.99		11553.6	-3.939		23440.7	3.605
1.34075	3.99		11553.6	-3.939		23440.7	3.625
1.34176	3.99		11553.6	-3.938		23440.7	3.629
1.34278	3.99		11553.6	-3.939		23440.7	3.629
1.3438	3.991		11553.6	-3.938		23440.7	3.649
1.34482	3.99		11553.6	-3.939		23440.7	3.653
1.34584	3.99		11553.6	-3.938		23440.7	3.653
1.34686	3.99		11553.6	-3.939		23440.7	3.653
1.34788	3.99		11553.6	-3.938		23440.7	3.653
1.3489	3.99		11553.6	-3.938		23440.7	3.653
1.34992	3.99		11553.6	-3.938		23440.7	3.663
1.35093	4.004		11553.6	-3.938		23440.7	3.665
1.35195	4.015		11553.6	-3.938		23440.7	3.665
1.35297	4.014		11553.6	-3.939		23440.7	3.665
1.35399	4.014		11553.6	-3.938		23440.7	3.665
1.35501	4.014		11553.6	-3.939		23440.7	3.689
1.35603	4.015		11553.6	-3.938		23440.7	3.683
1.35705	4.014		11553.6	-3.938		23440.7	3.671
1.35807	4.015		11553.6	-3.938		23440.7	3.69
1.35908	4.014		11553.6	-3.939		23440.7	3.69
1.3601	4.014		11553.6	-3.939		23440.7	3.69
1.36112	4.014		11553.6	-3.938		23440.7	3.69
1.36214	4.014		11553.6	-3.939		23440.7	3.698
1.36316	4.014		11553.6	-3.938		23440.7	3.714
1.36418	4.014		11553.6	-3.939		23440.7	3.714
1.3652	4.014		11553.6	-3.938		23440.7	3.714
1.36622	4.025		11553.6	-3.938		23440.7	3.717
1.36723	4.026		11553.6	-3.938		23440.7	3.726
1.36825	4.014		11553.6	-3.938		23440.7	3.726
1.36927	4.014		11553.6	-3.939		23440.7	3.726
1.37029	4.014		11553.6	-3.939		23440.8	3.726
1.37131	4.017		11553.6	-3.938		23440.8	3.727
1.37233	4.026		11553.6	-3.938		23440.8	3.726
1.37335	4.026		11553.6	-3.938		23440.8	3.726
1.37437	4.026		11553.6	-3.939		23440.8	3.743
1.37539	4.026		11553.6	-3.938		23440.8	3.751
1.3764	4.026		11553.6	-3.939		23440.8	3.751
1.37742	4.026		11553.6	-3.938		23440.8	3.751
1.37844	4.026		11553.6	-3.941		23440.8	3.765
1.37946	4.026		11553.6	-3.96		23440.8	3.774
1.38048	4.026		11553.6	-3.939		23440.8	3.774
1.3815	4.026		11553.6	-3.939		23440.8	3.774
1.38252	4.026		11553.6	-3.94		23440.8	3.774
1.38354	4.026		11553.6	-3.962		23440.8	3.774
1.38455	4.026		11553.6	-3.962		23440.8	3.774
1.38557	4.026		11553.6	-3.962		23440.8	3.775
1.38659	4.026		11553.6	-3.952		23440.8	3.782
1.38761	4.026		11553.6	-3.938		23440.8	3.786
1.38863	4.026		11553.6	-3.961		23440.8	3.786
1.38965	4.037		11553.6	-3.962		23440.8	3.786
1.39067	4.049		11553.7	-3.962		23440.8	3.786
1.39169	4.049		11553.7	-3.962		23440.8	3.786
1.39271	4.049		11553.7	-3.962		23440.8	3.786
1.39372	4.05		11553.7	-3.962		23440.8	3.786
1.39474	4.05		11553.7	-3.962		23440.8	3.805
1.39576	4.05		11553.7	-3.962		23440.8	3.808
1.39678	4.049		11553.7	-3.962		23440.8	3.808
1.3978	4.05		11553.7	-3.962		23440.8	3.808
1.39882	4.049		11553.7	-3.962		23440.8	3.808
1.39984	4.05		11553.7	-3.962		23440.8	3.808
1.40086	4.05		11553.7	-3.962		23440.8	3.808
1.40187	4.049		11553.7	-3.962		23440.8	3.832
1.40289	4.049		11553.7	-3.962		23440.8	3.832
1.40391	4.05		11553.7	-3.962		23440.8	3.832
1.40493	4.049		11553.7	-3.962		23440.8	3.832
1.40595	4.049		11553.7	-3.962		23440.8	3.833
1.40697	4.049		11553.7	-3.962		23440.8	3.832
1.40799	4.05		11553.7	-3.962		23440.8	3.832
1.40901	4.049		11553.7	-3.962		23440.8	3.832
1.41002	4.05		11553.7	-3.962		23440.8	3.832
1.41104	4.049		11553.7	-3.962		23440.8	3.832
1.41206	4.049		11553.7	-3.962		23440.8	3.832
1.41308	4.049		11553.7	-3.962		23440.8	3.836
1.4141	4.049		11553.7	-3.962		23440.8	3.844
1.41512	4.049		11553.7	-3.962		23440.8	3.845
1.41614	4.05		11553.7	-3.962		23440.8	3.844
1.41716	4.049		11553.7	-3.962		23440.8	3.845
1.41818	4.05		11553.7	-3.962		23440.8	3.844
1.41919	4.049		11553.7	-3.962		23440.8	3.844
1.42021	4.05		11553.7	-3.962		23440.8	3.844
1.42123	4.05		11553.7	-3.962		23440.8	3.844
1.42225	4.05		11553.7	-3.962		23440.8	3.844
1.42327	4.049		11553.7	-3.962		23440.8	3.853
1.42429	4.05		11553.7	-3.962		23440.8	3.869
1.42531	4.05		11553.7	-3.962		23440.8	3.869
1.42633	4.027		11553.7	-3.962		23440.8	3.869
1.42734	3.942		11553.7	-3.962		23440.8	3.869
1.42836	3.777		11553.7	-3.962		23440.8	3.869
1.42938	3.525		11553.7	-3.962		23440.8	3.869
1.4304	3.233		11553.7	-3.962		23440.8	3.869
1.43142	2.952		11553.7	-3.962		23440.8	3.869
1.43244	2.763		11553.7	-3.962		23440.8	3.869
1.43346	2.695		11553.7	-3.962		23440.8	3.869
1.43448	2.697		11553.7	-3.973		23440.8	3.869
1.43549	2.728		11553.7	-3.974		23440.8	3.869
1.43651	2.716		11553.7	-3.974		23440.8	3.884
1.43753	2.624		11553.7	-3.973		23440.8	3.893
1.43855	2.469		11553.7	-3.974		23440.8	3.893
1.43957	2.269		11553.7	-3.973		23440.8	3.893
1.44059	2.072		11553.7	-3.974		23440.8	3.893
1.44161	1.942		11553.7	-3.973		23440.8	3.893
1.44263	1.912		11553.7	-3.974		23440.8	3.893
1.44365	1.92		11553.7	-3.974		23440.8	3.893
1.44466	1.947		11553.7	-3.973		23440.8	3.893
1.44568	1.934		11553.7	-3.973		23440.8	3.893
1.4467	1.864		11553.7	-3.974		23440.8	3.893
1.44772	1.742		11553.7	-3.973		23440.8	3.893
1.44874	1.609		11553.7	-3.974		23440.8	3.905
1.44976	1.483		11553.7	-3.973		23440.8	3.906
1.45078	1.411		11553.7	-3.974		23440.8	3.906
1.4518	1.385		11553.7	-3.974		23440.8	3.906
1.45281	1.384		11553.7	-3.974		23440.8	3.906
1.45383	1.381		11553.7	-3.973		23440.8	3.906
1.45485	1.345		11553.7	-3.974		23440.8	3.905
1.45587	1.28		11553.7	-3.973		23440.8	3.906
1.45689	1.19		11553.7	-3.974		23440.8	3.906
1.45791	1.085		11553.7	-3.974		23440.8	3.906
1.45893	0.997		11553.7	-3.974		23440.8	3.906
1.45995	0.945		11553.7	-3.974		23440.8	3.906
1.46096	0.922		11553.7	-3.973		23440.8	3.906
1.46198	0.904		11553.7	-3.973		23440.8	3.905
1.463	0.9		11553.7	-3.973		23440.8	3.906
1.46402	0.868		11553.7	-3.974		23440.8	3.906
1.46504	0.802		11553.7	-3.973		23440.8	3.907
1.46606	0.723		11553.7	-3.974		23440.8	3.93
1.46708	0.629		11553.7	-3.974		23440.8	3.93
1.4681	0.551		11553.7	-3.973		23440.8	3.93
1.46912	0.497		11553.7	-3.974		23440.8	3.93
1.47013	0.475		11553.7	-3.974		23440.9	3.93
1.47115	0.46		11553.7	-3.973		23440.9	3.93
1.47217	0.433		11553.7	-3.974		23440.9	3.93
1.47319	0.392		11553.7	-3.974		23440.9	3.93
1.47421	0.324		11553.7	-3.974		23440.9	3.93
1.47523	0.243		11553.7	-3.974		23440.9	3.93
1.47625	0.172		11553.7	-3.974		23440.9	3.93
1.47727	0.116		11553.7	-3.973		23440.9	3.93
1.47828	0.091		11553.7	-3.974		23440.9	3.93
1.4793	0.06		11553.7	-3.973		23440.9	3.93
1.48032	0.041		11553.7	-3.974		23440.9	3.93
1.48134	0.006		11553.7	-3.973		23440.9	3.93
1.48236	-0.036		11553.7	-3.974		23440.9	3.93
1.48338	-0.087		11553.7	-3.973		23440.9	3.93
1.4844	-0.139		11553.7	-3.974		23440.9	3.93
1.48542	-0.186		11553.7	-3.973		23440.9	3.93
1.48643	-0.23		11553.7	-3.974		23440.9	3.93
1.48745	-0.248		11553.7	-3.973		23440.9	3.93
1.48847	-0.271		11553.7	-3.974		23440.9	3.93
1.48949	-0.298		11553.7	-3.973		23440.9	3.93
1.49051	-0.318		11553.8	-3.974		23440.9	3.944
1.49153	-0.357		11553.8	-3.973		23440.9	3.955
1.49255	-0.397		11553.8	-3.974		23440.9	3.954
1.49357	-0.427		11553.8	-3.973		23440.9	3.955
1.49459	-0.456		11553.8	-3.973		23440.9	3.955
1.4956	-0.479		11553.8	-3.974		23440.9	3.955
1.49662	-0.49		11553.8	-3.974		23440.9	3.954
1.49764	-0.507		11553.8	-3.969		23440.9	3.955
1.49866	-0.543		11553.8	-3.954		23440.9	3.954
1.49968	-0.573		11553.8	-3.903		23440.9	3.954
1.5007	-0.613		11553.8	-3.785		23440.9	3.955
1.50172	-0.658		11553.8	-3.591		23440.9	3.955
1.50274	-0.705		11553.8	-3.433		23440.9	3.954
1.50375	-0.731		11553.8	-3.37		23440.9	3.955
1.50477	-0.763		11553.8	-3.323		23440.9	3.954
1.50579	-0.788		11553.8	-3.279		23440.9	3.955
1.50681	-0.808		11553.8	-3.222		23440.9	3.954
1.50783	-0.842		11553.8	-3.085		23440.9	3.954
1.50885	-0.865		11553.8	-2.883		23440.9	3.955
1.50987	-0.896		11553.8	-2.669		23440.9	3.955
1.51089	-0.916		11553.8	-2.519		23440.9	3.954
1.51191	-0.935		11553.8	-2.42		23440.9	3.954
1.51292	-0.958		11553.8	-2.345		23440.9	3.966
1.51394	-0.974		11553.8	-2.271		23440.9	3.966
1.51496	-1.005		11553.8	-2.182		23440.9	3.966
1.51598	-1.033		11553.8	-2.052		23440.9	3.966
1.517	-1.071		11553.8	-1.916		23440.9	3.966
1.51802	-1.112		11553.8	-1.783		23440.9	3.966
1.51904	-1.156		11553.8	-1.725		23440.9	3.966
1.52006	-1.204		11553.8	-1.694		23440.9	3.966
1.52107	-1.22		11553.8	-1.679		23440.9	3.966
1.52209	-1.25		11553.8	-1.621		23440.9	3.966
1.52311	-1.28		11553.8	-1.539		23440.9	3.966
1.52413	-1.316		11553.8	-1.436		23440.9	3.966
1.52515	-1.359		11553.8	-1.33		23440.9	3.966
1.52617	-1.394		11553.8	-1.246		23440.9	3.966
1.52719	-1.43		11553.8	-1.201		23440.9	3.966
1.52821	-1.461		11553.8	-1.164		23440.9	3.966
1.52922	-1.496		11553.8	-1.135		23440.9	3.966
1.53024	-1.516		11553.8	-1.07		23440.9	3.966
1.53126	-1.553		11553.8	-0.975		23440.9	3.966
1.53228	-1.571		11553.8	-0.865		23440.9	3.966
1.5333	-1.606		11553.8	-0.768		23440.9	3.966
1.53432	-1.625		11553.8	-0.701		23440.9	3.966
1.53534	-1.64		11553.8	-0.663		23440.9	3.966
1.53636	-1.672		11553.8	-0.628		23440.9	3.966
1.53738	-1.697		11553.8	-0.594		23440.9	3.966
1.53839	-1.728		11553.8	-0.552		23440.9	3.966
1.53941	-1.758		11553.8	-0.504		23440.9	3.966
1.54043	-1.776		11553.8	-0.453		23440.9	3.966
1.54145	-1.78		11553.8	-0.412		23440.9	3.966
1.54247	-1.801		11553.8	-0.369		23440.9	3.966
1.54349	-1.805		11553.8	-0.351		23440.9	3.966
1.54451	-1.817		11553.8	-0.318		23440.9	3.966
1.54553	-1.84		11553.8	-0.294		23440.9	3.966
1.54654	-1.861		11553.8	-0.258		23440.9	3.98
1.54756	-1.862		11553.8	-0.211		23440.9	3.99
1.54858	-1.873		11553.8	-0.158		23440.9	3.971
1.5496	-1.894		11553.8	-0.1		23440.9	3.966
1.55062	-1.912		11553.8	-0.06		23440.9	3.988
1.55164	-1.928		11553.8	-0.016		23440.9	3.99
1.55266	-1.953		11553.8	0.017		23440.9	3.99
1.55368	-1.985		11553.8	0.052		23440.9	3.99
1.55469	-2.014		11553.8	0.081		23440.9	3.99
1.55571	-2.037		11553.8	0.117		23440.9	3.99
1.55673	-2.057		11553.8	0.155		23440.9	3.99
1.55775	-2.085		11553.8	0.192		23440.9	3.99
1.55877	-2.103		11553.8	0.231		23440.9	3.99
1.55979	-2.119		11553.8	0.259		23440.9	3.99
1.56081	-2.14		11553.8	0.297		23440.9	3.99
1.56183	-2.16		11553.8	0.33		23440.9	3.99
1.56285	-2.16		11553.8	0.359		23440.9	3.99
1.56386	-2.168		11553.8	0.397		23440.9	3.99
1.56488	-2.172		11553.8	0.433		23440.9	3.99
1.5659	-2.172		11553.8	0.477		23440.9	3.99
1.56692	-2.186		11553.8	0.524		23440.9	3.99
1.56794	-2.196		11553.8	0.563		23440.9	3.99
1.56896	-2.221		11553.8	0.598		23440.9	3.966
1.56998	-2.227		11553.8	0.631		23441	3.902
1.571	-2.243		11553.8	0.676		23441	3.755
1.57201	-2.256		11553.8	0.722		23441	3.523
1.57303	-2.256		11553.8	0.764		23441	3.224
1.57405	-2.278		11553.8	0.795		23441	2.945
1.57507	-2.289		11553.8	0.834		23441	2.745
1.57609	-2.311		11553.8	0.868		23441	2.652
1.57711	-2.342		11553.8	0.899		23441	2.645
1.57813	-2.353		11553.8	0.92		23441	2.669
1.57915	-2.378		11553.8	0.956		23441	2.666
1.58017	-2.4		11553.8	0.983		23441	2.597
1.58118	-2.411		11553.8	1.011		23441	2.454
1.5822	-2.42		11553.8	1.03		23441	2.263
1.58322	-2.437		11553.8	1.061		23441	2.061
1.58424	-2.46		11553.8	1.081		23441	1.931
1.58526	-2.471		11553.8	1.115		23441	1.889
1.58628	-2.48		11553.8	1.143		23441	1.891
1.5873	-2.497		11553.8	1.179		23441	1.912
1.58832	-2.497		11553.8	1.207		23441	1.904
1.58933	-2.512		11553.8	1.242		23441	1.84
1.59035	-2.526		11553.9	1.262		23441	1.733
1.59137	-2.545		11553.9	1.278		23441	1.595
1.59239	-2.568		11553.9	1.309		23441	1.474
1.59341	-2.586		11553.9	1.335		23441	1.381
1.59443	-2.594		11553.9	1.372		23441	1.348
1.59545	-2.606		11553.9	1.399		23441	1.348
1.59647	-2.635		11553.9	1.428		23441	1.347
1.59748	-2.65		11553.9	1.452		23441	1.317
1.5985	-2.664		11553.9	1.482		23441	1.26
1.59952	-2.678		11553.9	1.507		23441	1.182
1.60054	-2.703		11553.9	1.538		23441	1.076
1.60156	-2.714		11553.9	1.562		23441	0.987
1.60258	-2.718		11553.9	1.593		23441	0.923
1.6036	-2.721		11553.9	1.618		23441	0.904
1.60462	-2.749		11553.9	1.634		23441	0.904
1.60564	-2.777		11553.9	1.664		23441	0.887
1.60665	-2.836		11553.9	1.683		23441	0.85
1.60767	-2.865		11553.9	1.703		23441	0.795
1.60869	-2.886		11553.9	1.733		23441	0.712
1.60971	-2.906		11553.9	1.75		23441	0.619
1.61073	-2.943		11553.9	1.773		23441	0.536
1.61175	-2.977		11553.9	1.797		23441	0.482
1.61277	-3.015		11553.9	1.817		23441	0.464
1.61379	-3.053		11553.9	1.838		23441	0.446
1.6148	-3.067		11553.9	1.856		23441	0.423
1.61582	-3.089		11553.9	1.868		23441	0.379
1.61684	-3.123		11553.9	1.899		23441	0.307
1.61786	-3.151		11553.9	1.918		23441	0.229
1.61888	-3.176		11553.9	1.942		23441	0.16
1.6199	-3.19		11553.9	1.969		23441	0.113
1.62092	-3.194		11553.9	1.985		23441	0.077
1.62194	-3.216		11553.9	2.015		23441	0.053
1.62295	-3.222		11553.9	2.037		23441	0.033
1.62397	-3.241		11553.9	2.047		23441	-0.005
1.62499	-3.252		11553.9	2.076		23441	-0.044
1.62601	-3.269		11553.9	2.101		23441	-0.095
1.62703	-3.289		11553.9	2.132		23441	-0.149
1.62805	-3.307		11553.9	2.159		23441	-0.194
1.62907	-3.324		11553.9	2.174		23441	-0.234
1.63009	-3.35		11553.9	2.204		23441	-0.249
1.63111	-3.365		11553.9	2.224		23441	-0.271
1.63212	-3.375		11553.9	2.248		23441	-0.298
1.63314	-3.396		11553.9	2.268		23441	-0.321
1.63416	-3.403		11553.9	2.285		23441	-0.361
1.63518	-3.423		11553.9	2.31		23441	-0.4
1.6362	-3.432		11553.9	2.332		23441	-0.425
1.63722	-3.446		11553.9	2.348		23441	-0.45
1.63824	-3.458		11553.9	2.375		23441	-0.483
1.63926	-3.458		11553.9	2.392		23441	-0.491
1.64027	-3.458		11553.9	2.407		23441	-0.519
1.64129	-3.458		11553.9	2.429		23441	-0.546
1.64231	-3.482		11553.9	2.445		23441	-0.571
1.64333	-3.49		11553.9	2.46		23441	-0.617
1.64435	-3.5		11553.9	2.475		23441	-0.663
1.64537	-3.517		11553.9	2.504		23441	-0.707
1.64639	-3.517		11553.9	2.514		23441	-0.738
1.64741	-3.517		11553.9	2.527		23441	-0.766
1.64842	-3.537		11553.9	2.547		23441	-0.789
1.64944	-3.541		11553.9	2.564		23441	-0.805
1.65046	-3.553		11553.9	2.576		23441	-0.833
1.65148	-3.554		11553.9	2.584		23441	-0.856
1.6525	-3.572		11553.9	2.608		23441	-0.888
1.65352	-3.578		11553.9	2.631		23441	-0.909
1.65454	-3.578		11553.9	2.636		23441	-0.935
1.65556	-3.578		11553.9	2.651		23441	-0.951
1.65658	-3.582		11553.9	2.669		23441	-0.973
1.65759	-3.603		11553.9	2.691		23441	-1.001
1.65861	-3.612		11553.9	2.701		23441	-1.026
1.65963	-3.621		11553.9	2.706		23441	-1.067
1.66065	-3.639		11553.9	2.732		23441	-1.108
1.66167	-3.648		11553.9	2.753		23441	-1.146
1.66269	-3.663		11553.9	2.762		23441	-1.191
1.66371	-3.673		11553.9	2.788		23441	-1.223
1.66473	-3.683		11553.9	2.788		23441	-1.26
1.66574	-3.697		11553.9	2.812		23441	-1.289
1.66676	-3.702		11553.9	2.82		23441	-1.323
1.66778	-3.721		11553.9	2.825		23441	-1.353
1.6688	-3.723		11553.9	2.841		23441	-1.386
1.66982	-3.733		11553.9	2.859		23441.1	-1.426
1.67084	-3.741		11553.9	2.872		23441.1	-1.456
1.67186	-3.757		11553.9	2.872		23441.1	-1.492
1.67288	-3.761		11553.9	2.878		23441.1	-1.507
1.6739	-3.782		11553.9	2.885		23441.1	-1.512
1.67491	-3.782		11553.9	2.905		23441.1	-1.536
1.67593	-3.782		11553.9	2.909		23441.1	-1.564
1.67695	-3.788		11553.9	2.917		23441.1	-1.591
1.67797	-3.794		11553.9	2.934		23441.1	-1.632
1.67899	-3.802		11553.9	2.944		23441.1	-1.668
1.68001	-3.818		11553.9	2.946		23441.1	-1.691
1.68103	-3.818		11553.9	2.967		23441.1	-1.714
1.68205	-3.818		11553.9	2.977		23441.1	-1.719
1.68306	-3.818		11553.9	2.994		23441.1	-1.741
1.68408	-3.818		11553.9	2.994		23441.1	-1.752
1.6851	-3.818		11553.9	3.003		23441.1	-1.776
1.68612	-3.818		11553.9	3.015		23441.1	-1.787
1.68714	-3.818		11553.9	3.028		23441.1	-1.801
1.68816	-3.818		11553.9	3.042		23441.1	-1.813
1.68918	-3.818		11553.9	3.052		23441.1	-1.813
1.6902	-3.83		11554	3.062		23441.1	-1.828
1.69121	-3.842		11554	3.064		23441.1	-1.849
1.69223	-3.842		11554	3.085		23441.1	-1.865
1.69325	-3.842		11554	3.088		23441.1	-1.885
1.69427	-3.842		11554	3.094		23441.1	-1.918
1.69529	-3.844		11554	3.113		23441.1	-1.935
1.69631	-3.854		11554	3.123		23441.1	-1.962
1.69733	-3.854		11554	3.125		23441.1	-1.985
1.69835	-3.854		11554	3.15		23441.1	-2.007
1.69937	-3.854		11554	3.152		23441.1	-2.033
1.70038	-3.854		11554	3.173		23441.1	-2.056
1.7014	-3.875		11554	3.173		23441.1	-2.089
1.70242	-3.878		11554	3.177		23441.1	-2.101
1.70344	-3.878		11554	3.185		23441.1	-2.109
1.70446	-3.878		11554	3.206		23441.1	-2.114
1.70548	-3.878		11554	3.21		23441.1	-2.124
1.7065	-3.878		11554	3.22		23441.1	-2.137
1.70752	-3.881		11554	3.234		23441.1	-2.16
1.70853	-3.903		11554	3.239		23441.1	-2.161
1.70955	-3.903		11554	3.246		23441.1	-2.171
1.71057	-3.903		11554	3.253		23441.1	-2.172
1.71159	-3.907		11554	3.269		23441.1	-2.172
1.71261	-3.915		11554	3.291		23441.1	-2.188
1.71363	-3.905		11554	3.293		23441.1	-2.212
1.71465	-3.903		11554	3.294		23441.1	-2.221
1.71567	-3.909		11554	3.305		23441.1	-2.232
1.71668	-3.915		11554	3.308		23441.1	-2.238
1.7177	-3.915		11554	3.328		23441.1	-2.256
1.71872	-3.915		11554	3.328		23441.1	-2.28
1.71974	-3.915		11554	3.328		23441.1	-2.296
1.72076	-3.915		11554	3.341		23441.1	-2.328
1.72178	-3.915		11554	3.353		23441.1	-2.344
1.7228	-3.915		11554	3.356		23441.1	-2.354
1.72382	-3.938		11554	3.365		23441.1	-2.372
1.72484	-3.939		11554	3.365		23441.1	-2.392
1.72585	-3.938		11554	3.365		23441.1	-2.407
1.72687	-3.939		11554	3.383		23441.1	-2.414
1.72789	-3.938		11554	3.391		23441.1	-2.436
1.72891	-3.939		11554	3.414		23441.1	-2.458
1.72993	-3.939		11554	3.414		23441.1	-2.46
1.73095	-3.939		11554	3.413		23441.1	-2.47
1.73197	-3.938		11554	3.424		23441.1	-2.472
1.73299	-3.938		11554	3.426		23441.1	-2.488
1.734	-3.938		11554	3.436		23441.1	-2.497
1.73502	-3.939		11554	3.45		23441.1	-2.515
1.73604	-3.938		11554	3.459		23441.1	-2.528
1.73706	-3.939		11554	3.475		23441.1	-2.541
1.73808	-3.938		11554	3.475		23441.1	-2.559
1.7391	-3.938		11554	3.475		23441.1	-2.583
1.74012	-3.938		11554	3.482		23441.1	-2.594
1.74114	-3.939		11554	3.487		23441.1	-2.616
1.74215	-3.938		11554	3.489		23441.1	-2.64
1.74317	-3.938		11554	3.51		23441.1	-2.649
1.74419	-3.938		11554	3.51		23441.1	-2.666
1.74521	-3.938		11554	3.51		23441.1	-2.681
1.74623	-3.938		11554	3.529		23441.1	-2.701
1.74725	-3.938		11554	3.533		23441.1	-2.701
1.74827	-3.938		11554	3.542		23441.1	-2.712
1.74929	-3.939		11554	3.545		23441.1	-2.735
1.75031	-3.938		11554	3.545		23441.1	-2.74
1.75132	-3.939		11554	3.545		23441.1	-2.765
1.75234	-3.939		11554	3.564		23441.1	-2.818
1.75336	-3.938		11554	3.569		23441.1	-2.854
1.75438	-3.938		11554	3.584		23441.1	-2.887
1.7554	-3.938		11554	3.593		23441.1	-2.91
1.75642	-3.939		11554	3.593		23441.1	-2.941
1.75744	-3.938		11554	3.593		23441.1	-2.962
1.75846	-3.939		11554	3.595		23441.1	-2.995
1.75947	-3.939		11554	3.605		23441.1	-3.027
1.76049	-3.938		11554	3.605		23441.1	-3.064
1.76151	-3.939		11554	3.605		23441.1	-3.086
1.76253	-3.939		11554	3.605		23441.1	-3.112
1.76355	-3.938		11554	3.625		23441.1	-3.128
1.76457	-3.938		11554	3.63		23441.1	-3.135
1.76559	-3.938		11554	3.63		23441.1	-3.157
1.76661	-3.938		11554	3.629		23441.1	-3.176
1.76762	-3.938		11554	3.637		23441.1	-3.194
1.76864	-3.939		11554	3.653		23441.1	-3.218
1.76966	-3.938		11554	3.653		23441.2	-3.241
1.77068	-3.939		11554	3.653		23441.2	-3.253
1.7717	-3.939		11554	3.653		23441.2	-3.26
1.77272	-3.938		11554	3.661		23441.2	-3.278
1.77374	-3.938		11554	3.665		23441.2	-3.305
1.77476	-3.939		11554	3.665		23441.2	-3.327
1.77578	-3.938		11554	3.666		23441.2	-3.356
1.77679	-3.957		11554	3.665		23441.2	-3.362
1.77781	-3.962		11554	3.675		23441.2	-3.373
1.77883	-3.962		11554	3.69		23441.2	-3.375
1.77985	-3.941		11554	3.69		23441.2	-3.385
1.78087	-3.938		11554	3.69		23441.2	-3.399
1.78189	-3.955		11554	3.69		23441.2	-3.419
1.78291	-3.962		11554	3.69		23441.2	-3.424
1.78393	-3.962		11554	3.702		23441.2	-3.434
1.78494	-3.962		11554	3.714		23441.2	-3.435
1.78596	-3.962		11554	3.714		23441.2	-3.434
1.78698	-3.962		11554	3.721		23441.2	-3.435
1.788	-3.962		11554	3.727		23441.2	-3.451
1.78902	-3.962		11554	3.726		23441.2	-3.458
1.79004	-3.962		11554	3.727		23441.2	-3.461
1.79106	-3.962		11554.1	3.726		23441.2	-3.482
1.79208	-3.962		11554.1	3.727		23441.2	-3.482
1.79309	-3.962		11554.1	3.726		23441.2	-3.482
1.79411	-3.962		11554.1	3.741		23441.2	-3.482
1.79513	-3.962		11554.1	3.751		23441.2	-3.492
1.79615	-3.962		11554.1	3.751		23441.2	-3.494
1.79717	-3.962		11554.1	3.769		23441.2	-3.494
1.79819	-3.962		11554.1	3.774		23441.2	-3.511
1.79921	-3.962		11554.1	3.774		23441.2	-3.517
1.80023	-3.962		11554.1	3.774		23441.2	-3.517
1.80125	-3.962		11554.1	3.774		23441.2	-3.519
1.80226	-3.962		11554.1	3.774		23441.2	-3.542
1.80328	-3.962		11554.1	3.774		23441.2	-3.545
1.8043	-3.962		11554.1	3.785		23441.2	-3.554
1.80532	-3.963		11554.1	3.786		23441.2	-3.559
1.80634	-3.973		11554.1	3.786		23441.2	-3.578
1.80736	-3.973		11554.1	3.786		23441.2	-3.578
1.80838	-3.974		11554.1	3.786		23441.2	-3.582
1.8094	-3.969		11554.1	3.786		23441.2	-3.603
1.81041	-3.962		11554.1	3.786		23441.2	-3.607
1.81143	-3.97		11554.1	3.786		23441.2	-3.615
1.81245	-3.974		11554.1	3.808		23441.2	-3.615
1.81347	-3.973		11554.1	3.808		23441.2	-3.623
1.81449	-3.974		11554.1	3.808		23441.2	-3.639
1.81551	-3.973		11554.1	3.808		23441.2	-3.639
1.81653	-3.974		11554.1	3.808		23441.2	-3.656
1.81755	-3.973		11554.1	3.809		23441.2	-3.663
1.81857	-3.974		11554.1	3.811		23441.2	-3.67
1.81958	-3.974		11554.1	3.832		23441.2	-3.674
1.8206	-3.974		11554.1	3.832		23441.2	-3.686
1.82162	-3.974		11554.1	3.832		23441.2	-3.697
1.82264	-3.974		11554.1	3.833		23441.2	-3.698
1.82366	-3.973		11554.1	3.833		23441.2	-3.697
1.82468	-3.974		11554.1	3.832		23441.2	-3.698
1.8257	-3.974		11554.1	3.832		23441.2	-3.699
1.82672	-3.974		11554.1	3.832		23441.2	-3.721
1.82773	-3.973		11554.1	3.833		23441.2	-3.721
1.82875	-3.974		11554.1	3.836		23441.2	-3.731
1.82977	-3.995		11554.1	3.845		23441.2	-3.733
1.83079	-3.997		11554.1	3.844		23441.2	-3.733
1.83181	-3.997		11554.1	3.845		23441.2	-3.746
1.83283	-3.996		11554.1	3.845		23441.2	-3.757
1.83385	-3.978		11554.1	3.845		23441.2	-3.757
1.83487	-3.996		11554.1	3.845		23441.2	-3.761
1.83588	-3.996		11554.1	3.845		23441.2	-3.782
1.8369	-3.997		11554.1	3.857		23441.2	-3.782
1.83792	-3.996		11554.1	3.869		23441.2	-3.785
1.83894	-3.997		11554.1	3.869		23441.2	-3.794
1.83996	-3.997		11554.1	3.869		23441.2	-3.794
1.84098	-3.997		11554.1	3.869		23441.2	-3.794
1.842	-3.996		11554.1	3.869		23441.2	-3.814
1.84302	-3.996		11554.1	3.869		23441.2	-3.818
1.84404	-3.996		11554.1	3.869		23441.2	-3.818
1.84505	-3.997		11554.1	3.869		23441.2	-3.818
1.84607	-3.996		11554.1	3.869		23441.2	-3.818
1.84709	-3.997		11554.1	3.881		23441.2	-3.818
1.84811	-3.996		11554.1	3.893		23441.2	-3.827
1.84913	-3.997		11554.1	3.893		23441.2	-3.842
1.85015	-3.997		11554.1	3.893		23441.2	-3.842
1.85117	-3.997		11554.1	3.893		23441.2	-3.842
1.85219	-3.996		11554.1	3.893		23441.2	-3.842
1.8532	-3.997		11554.1	3.893		23441.2	-3.842
1.85422	-3.996		11554.1	3.893		23441.2	-3.842
1.85524	-3.997		11554.1	3.904		23441.2	-3.843
1.85626	-3.996		11554.1	3.906		23441.2	-3.854
1.85728	-3.997		11554.1	3.906		23441.2	-3.854
1.8583	-3.997		11554.1	3.906		23441.2	-3.854
1.85932	-3.997		11554.1	3.906		23441.2	-3.854
1.86034	-3.996		11554.1	3.906		23441.2	-3.854
1.86135	-3.996		11554.1	3.906		23441.2	-3.854
1.86237	-3.997		11554.1	3.906		23441.2	-3.854
1.86339	-3.996		11554.1	3.906		23441.2	-3.854
1.86441	-3.997		11554.1	3.905		23441.2	-3.875
1.86543	-3.996		11554.1	3.906		23441.2	-3.878
1.86645	-3.996		11554.1	3.906		23441.2	-3.856
1.86747	-3.997		11554.1	3.93		23441.2	-3.877
1.86849	-3.997		11554.1	3.93		23441.2	-3.878
1.86951	-3.996		11554.1	3.93		23441.2	-3.878
1.87052	-3.997		11554.1	3.93		23441.3	-3.878
1.87154	-3.996		11554.1	3.93		23441.3	-3.878
1.87256	-3.997		11554.1	3.93		23441.3	-3.878
1.87358	-3.996		11554.1	3.93		23441.3	-3.878
1.8746	-3.997		11554.1	3.93		23441.3	-3.886
1.87562	-3.997		11554.1	3.93		23441.3	-3.903
1.87664	-3.997		11554.1	3.93		23441.3	-3.903
1.87766	-3.997		11554.1	3.93		23441.3	-3.902
1.87867	-3.997		11554.1	3.93		23441.3	-3.878
1.87969	-3.996		11554.1	3.93		23441.3	-3.89
1.88071	-3.997		11554.1	3.93		23441.3	-3.903
1.88173	-3.997		11554.1	3.93		23441.3	-3.903
1.88275	-3.997		11554.1	3.93		23441.3	-3.903
1.88377	-3.996		11554.1	3.941		23441.3	-3.903
1.88479	-3.997		11554.1	3.955		23441.3	-3.903
1.88581	-3.996		11554.1	3.955		23441.3	-3.903
1.88683	-3.997		11554.1	3.954		23441.3	-3.903
1.88784	-3.997		11554.1	3.955		23441.3	-3.903
1.88886	-3.997		11554.1	3.955		23441.3	-3.903
1.88988	-3.997		11554.1	3.955		23441.3	-3.903
1.8909	-3.997		11554.2	3.955		23441.3	-3.903
1.89192	-3.997		11554.2	3.955		23441.3	-3.903
1.89294	-3.997		11554.2	3.955		23441.3	-3.908
1.89396	-3.996		11554.2	3.955		23441.3	-3.915
1.89498	-3.997		11554.2	3.955		23441.3	-3.915
1.89599	-3.996		11554.2	3.955		23441.3	-3.915
1.89701	-3.997		11554.2	3.955		23441.3	-3.905
1.89803	-3.997		11554.2	3.955		23441.3	-3.912
1.89905	-3.997		11554.2	3.955		23441.3	-3.915
1.90007	-3.997		11554.2	3.963		23441.3	-3.915
1.90109	-3.997		11554.2	3.966		23441.3	-3.915
1.90211	-3.996		11554.2	3.966		23441.3	-3.915
1.90313	-3.997		11554.2	3.966		23441.3	-3.915
1.90414	-3.996		11554.2	3.966		23441.3	-3.915
1.90516	-3.997		11554.2	3.966		23441.3	-3.915
1.90618	-3.997		11554.2	3.966		23441.3	-3.915
1.9072	-3.997		11554.2	3.966		23441.3	-3.915
1.90822	-3.996		11554.2	3.966		23441.3	-3.915
1.90924	-3.997		11554.2	3.966		23441.3	-3.915
1.91026	-3.996		11554.2	3.966		23441.3	-3.934
1.91128	-3.997		11554.2	3.966		23441.3	-3.939
1.9123	-3.996		11554.2	3.966		23441.3	-3.925
1.91331	-3.997		11554.2	3.966		23441.3	-3.915
1.91433	-3.997		11554.2	3.966		23441.3	-3.915
1.91535	-3.997		11554.2	3.966		23441.3	-3.939
1.91637	-3.996		11554.2	3.966		23441.3	-3.939
1.91739	-3.997		11554.2	3.966		23441.3	-3.939
1.91841	-3.996		11554.2	3.984		23441.3	-3.938
1.91943	-3.997		11554.2	3.99		23441.3	-3.928
1.92045	-3.996		11554.2	3.99		23441.3	-3.931
1.92146	-3.997		11554.2	3.99		23441.3	-3.938
1.92248	-3.996		11554.2	3.99		23441.3	-3.939
1.9235	-3.997		11554.2	3.99		23441.3	-3.938
1.92452	-3.997		11554.2	3.99		23441.3	-3.939
1.92554	-3.996		11554.2	3.99		23441.3	-3.938
1.92656	-3.995		11554.2	3.99		23441.3	-3.939
1.92758	-3.968		11554.2	3.99		23441.3	-3.938
1.9286	-3.905		11554.2	3.99		23441.3	-3.939
1.92961	-3.775		11554.2	3.99		23441.3	-3.938
1.93063	-3.594		11554.2	3.99		23441.3	-3.939
1.93165	-3.459		11554.2	3.99		23441.3	-3.938
1.93267	-3.407		11554.2	3.99		23441.3	-3.939
1.93369	-3.364		11554.2	3.99		23441.3	-3.939
1.93471	-3.304		11554.2	3.99		23441.3	-3.939
1.93573	-3.227		11554.2	3.99		23441.3	-3.939
1.93675	-3.097		11554.2	3.99		23441.3	-3.939
1.93777	-2.912		11554.2	3.99		23441.3	-3.938
1.93878	-2.734		11554.2	3.99		23441.3	-3.939
1.9398	-2.607		11554.2	3.99		23441.3	-3.938
1.94082	-2.493		11554.2	3.99		23441.3	-3.939
1.94184	-2.391		11554.2	3.99		23441.3	-3.938
1.94286	-2.293		11554.2	3.99		23441.3	-3.939
1.94388	-2.188		11554.2	3.99		23441.3	-3.939
1.9449	-2.055		11554.2	4.001		23441.3	-3.939
1.94592	-1.934		11554.2	4.014		23441.3	-3.938
1.94693	-1.842		11554.2	4.014		23441.3	-3.939
1.94795	-1.794		11554.2	4.014		23441.3	-3.938
1.94897	-1.763		11554.2	4.014		23441.3	-3.939
1.94999	-1.721		11554.2	4.014		23441.3	-3.939
1.95101	-1.645		11554.2	4.014		23441.3	-3.939
1.95203	-1.546		11554.2	4.014		23441.3	-3.938
1.95305	-1.445		11554.2	4.014		23441.3	-3.939
1.95407	-1.355		11554.2	4.014		23441.3	-3.939
1.95508	-1.284		11554.2	4.014		23441.3	-3.939
1.9561	-1.256		11554.2	4.015		23441.3	-3.939
1.95712	-1.225		11554.2	4.014		23441.3	-3.939
1.95814	-1.183		11554.2	4.014		23441.3	-3.939
1.95916	-1.106		11554.2	4.014		23441.3	-3.939
1.96018	-0.996		11554.2	4.014		23441.3	-3.939
1.9612	-0.881		11554.2	4.014		23441.3	-3.939
1.96222	-0.79		11554.2	4.014		23441.3	-3.938
1.96324	-0.729		11554.2	4.014		23441.3	-3.939
1.96425	-0.688		11554.2	4.014		23441.3	-3.939
1.96527	-0.667		11554.2	4.014		23441.3	-3.939
1.96629	-0.627		11554.2	4.014		23441.3	-3.939
1.96731	-0.577		11554.2	4.014		23441.3	-3.939
1.96833	-0.522		11554.2	4.014		23441.3	-3.939
1.96935	-0.469		11554.2	4.014		23441.3	-3.939
1.97037	-0.424		11554.2	4.014		23441.4	-3.939
1.97139	-0.394		11554.2	4.014		23441.4	-3.939
1.9724	-0.367		11554.2	4.014		23441.4	-3.939
1.97342	-0.356		11554.2	4.014		23441.4	-3.939
1.97444	-0.32		11554.2	4.014		23441.4	-3.939
1.97546	-0.284		11554.2	4.014		23441.4	-3.939
1.97648	-0.227		11554.2	4.014		23441.4	-3.939
1.9775	-0.169		11554.2	4.015		23441.4	-3.938
1.97852	-0.113		11554.2	4.015		23441.4	-3.939
1.97954	-0.077		11554.2	4.014		23441.4	-3.938
1.98056	-0.045		11554.2	4.016		23441.4	-3.939
1.98157	-0.006		11554.2	4.026		23441.4	-3.939
1.98259	0.025		11554.2	4.026		23441.4	-3.939
1.98361	0.063		11554.2	4.026		23441.4	-3.939
1.98463	0.102		11554.2	4.026		23441.4	-3.939
1.98565	0.137		11554.2	4.026		23441.4	-3.939
1.98667	0.175		11554.2	4.026		23441.4	-3.939
1.98769	0.213		11554.2	4.026		23441.4	-3.939
1.98871	0.236		11554.2	4.026		23441.4	-3.939
1.98972	0.274		11554.2	4.026		23441.4	-3.938
1.99074	0.303		11554.3	4.026		23441.4	-3.939
1.99176	0.338		11554.3	4.026		23441.4	-3.938
1.99278	0.375		11554.3	4.026		23441.4	-3.939
1.9938	0.413		11554.3	4.026		23441.4	-3.939
1.99482	0.456		11554.3	4.026		23441.4	-3.939
1.99584	0.494		11554.3	4.026		23441.4	-3.939
1.99686	0.537		11554.3	4.025		23441.4	-3.939
1.99787	0.575		11554.3	3.998		23441.4	-3.939
1.99889	0.606		11554.3	3.904		23441.4	-3.959
1.99991	0.65		11554.3	3.722		23441.4	-3.939
2.00093	0.698		11554.3	3.469		23441.4	-3.946
2.00195	0.741		11554.3	3.169		23441.4	-3.962
2.00297	0.778		11554.3	2.899		23441.4	-3.962
2.00399	0.817		11554.3	2.732		23441.4	-3.962
2.00501	0.851		11554.3	2.671		23441.4	-3.962
2.00603	0.884		11554.3	2.684		23441.4	-3.962
2.00704	0.904		11554.3	2.705		23441.4	-3.962
2.00806	0.931		11554.3	2.685		23441.4	-3.962
2.00908	0.959		11554.3	2.589		23441.4	-3.962
2.0101	0.992		11554.3	2.43		23441.4	-3.962
2.01112	1.015		11554.3	2.23		23441.4	-3.962
2.01214	1.048		11554.3	2.036		23441.4	-3.962
2.01316	1.076		11554.3	1.928		23441.4	-3.962
2.01418	1.097		11554.3	1.912		23441.4	-3.962
2.01519	1.128		11554.3	1.916		23441.4	-3.962
2.01621	1.152		11554.3	1.94		23441.4	-3.962
2.01723	1.185		11554.3	1.914		23441.4	-3.962
2.01825	1.215		11554.3	1.84		23441.4	-3.962
2.01927	1.246		11554.3	1.722		23441.4	-3.962
2.02029	1.266		11554.3	1.58		23441.4	-3.962
2.02131	1.298		11554.3	1.464		23441.4	-3.962
2.02233	1.319		11554.3	1.389		23441.4	-3.962
2.02334	1.353		11554.3	1.372		23441.4	-3.962
2.02436	1.38		11554.3	1.372		23441.4	-3.962
2.02538	1.407		11554.3	1.365		23441.4	-3.962
2.0264	1.436		11554.3	1.329		23441.4	-3.962
2.02742	1.463		11554.3	1.261		23441.4	-3.962
2.02844	1.495		11554.3	1.173		23441.4	-3.962
2.02946	1.519		11554.3	1.064		23441.4	-3.962
2.03048	1.553		11554.3	0.979		23441.4	-3.962
2.0315	1.576		11554.3	0.931		23441.4	-3.962
2.03251	1.602		11554.3	0.904		23441.4	-3.962
2.03353	1.621		11554.3	0.905		23441.4	-3.962
2.03455	1.639		11554.3	0.9		23441.4	-3.962
[truncated: 47,081 more rows]
